# Supplementary material for: Toxic/Bioactive Peptide Synthesis Genes Rearranged by Insertion Sequence Elements Among the Bloom-Forming Cyanobacteria Planktothrix
Source: Front Microbiol. 2022 Jul 28;13:901762. doi: 10.3389/fmicb.2022.901762 (PMC9366434; doi:10.3389/fmicb.2022.901762)
Supplement: Supplementary file 1 [file Data_Sheet_1.xlsx]

## Sheet: Additional File 1
Toxic/Bioactive Peptide Synthesis Genes Rearranged by Insertion Sequence Elements Among the Bloom-forming Cyanobacteria Planktothrix
Front. Microbiol.
Sec. Evolutionary and Genomic Microbiology
doi: 10.3389/fmicb.2022.901762
Elisabeth Entfellner1†, Ruibao Li1,2,3†, Yiming Jiang2, Jinlong Ru2, Jochen Blom4, Li Deng2, Rainer Kurmayer1*
1 Research Department for Limnology, University of Innsbruck, Mondsee, Austria
2 Institute of Virology, Helmholtz Zentrum München, München, Germany
3 Department of Ecology and Institute of Hydrobiology, Jinan University, Guangzhou, China
4 Bioinformatics and Systems Biology, Justus-Liebig-University, Giessen, Germany
† These authors have contributed equally to this work and share first authorship
* Correspondence:
Rainer Kurmayer
rainer.kurmayer@uibk.ac.at
Additional File 1:
Table S1. Details on genome sequencing and assembly.
Table S2. Primers and PCR conditions for closing the gaps in the chromosomes and confirmation of the plasmids.
Table S3. Identified paralogous genes (non transposases) within individual chromosomes.
Table S4. List of IS element copies detected in individual Planktothrix strains
Table S5. Raw data recorded from HPLC-MS analysis of methanolic extracts from genome-sequenced strains.
Table S6. List of protonated masses [M+H]+ and assigned peptides recorded from LC-MS chromatograms.
Table S7. Comparison of prenylagaramide/planktocyclin prepeptide gene pagE sequences between individual strains and assigned peptide products.

## Sheet: Table S1
Table S1. Details on genome sequencing and assembly.
Strain	Year of sequencing	Source of cyanobacterial cultures	Sequencing technique	Total ungapped chromosome length [bp]	Gaps between scaffolds	Assembly method	Total sequence length [bp]	Contig N50	Total number of contigs	Number of contigs (Chrom)	Number of contigs (Plasmids)	Contig L50	Mean coverage	Read number	Mean read length [bp]	Software vers. for assembly
NIVA-CYA126/8	2014	Rainer Kurmayer, Univ. of Innsbruck, Res. Dep. for Limnol., Mondsee, Austria	PacBio RS II system, Sanger	4838015	0	HGAP 3	5036506	2737597	25	5	2	1	92	123125	4797	SMRT Cell
NIVA-CYA126/8	2014	Rainer Kurmayer, Univ. of Innsbruck, Res. Dep. for Limnol., Mondsee, Austria	PacBio RS II system		0	Canu	5134542	1283765	45	6	3	3	18	21448	4634	SMRT Cell
No2A	2019	Rainer Kurmayer, Univ. of Innsbruck, Res. Dep. for Limnol., Mondsee, Austria	PacBio Sequel platform	4724555	0	HGAP 4	4794075	4724555	3	1	2	1	455	68542	35086	SMRT Link Vers. 6.0.0.47841
No66	2014	Rainer Kurmayer, Univ. of Innsbruck, Res. Dep. for Limnol., Mondsee, Austria	PacBio RS II system, Sanger	4738107	0	HGAP 3	5079810	451762	26	17	3	3	88	111953	4922	SMRT Cell
No66	2019	Rainer Kurmayer, Univ. of Innsbruck, Res. Dep. for Limnol., Mondsee, Austria	PacBio Sequel platform		0	HGAP 4	5082406	4739144	19	1	3	1	324	68575	42414	SMRT Link Vers. 6.0.0.47841
No976	2019	Rainer Kurmayer, Univ. of Innsbruck, Res. Dep. for Limnol., Mondsee, Austria	PacBio Sequel platform	4748184	0	HGAP 4	4904228	4748184	6	1	5	1	389	55390	37366	SMRT Link Vers. 6.0.0.47841
PCC7805	2014	Rainer Kurmayer, Univ. of Innsbruck, Res. Dep. for Limnol., Mondsee, Austria	PacBio RS II system, Sanger	4750937	0	HGAP 3	4989572	4106554	4	3	1	2	114	51052	14220	SMRT Cell
PCC7811	2019	Rainer Kurmayer, Univ. of Innsbruck, Res. Dep. for Limnol., Mondsee, Austria	PacBio Sequel platform	4803959	1	HGAP 4	5245800	4803959	10	1	5	1	591	79807	41691	SMRT Link Vers. 6.0.0.47841
No365	2014	Rainer Kurmayer, Univ. of Innsbruck, Res. Dep. for Limnol., Mondsee, Austria	Pac Bio RS II system, Sanger	4711865	0	HGAP 3	5042108	566112	32	19	3	4	245	90022	5656	SMRT Cell
No365	2019	Rainer Kurmayer, Univ. of Innsbruck, Res. Dep. for Limnol., Mondsee, Austria	PacBio Sequel platform	4712514	0	HGAP 4	4985350	4714433	6	1	3	1	78	36052	35635	SMRT Link Vers. 6.0.0.47841
No82	2014	Rainer Kurmayer, Univ. of Innsbruck, Res. Dep. for Limnol., Mondsee, Austria	PacBio RS II system, Sanger	5448682	0	HGAP 3	5754233	637586	19	12	3	2	77	108633	5388	SMRT Cell
No82	2014	Rainer Kurmayer, Univ. of Innsbruck, Res. Dep. for Limnol., Mondsee, Austria	PacBio RS II system		0	Canu	5764277	678170	24	19	5	3	17	26645	3470	SMRT Cell
No108	2014	Rainer Kurmayer, Univ. of Innsbruck, Res. Dep. for Limnol., Mondsee, Austria	PacBio RS II system, Sanger	5408305	0	HGAP 3	5615887	566139	34	23	2	4	91	111220	6348	SMRT Cell
No108	2019	Rainer Kurmayer, Univ. of Innsbruck, Res. Dep. for Limnol., Mondsee, Austria	PacBio Sequel platform	5407584	0	HGAP 4	5512291	5408761	4	1	1	1	391	58306	40510	SMRT Link Vers. 6.0.0.47841
PCC7821	2014	Rainer Kurmayer, Univ. of Innsbruck, Res. Dep. for Limnol., Mondsee, Austria	PacBio RS II system, Sanger	5464396	0	HGAP 3	5854237	5464398	13	1	4	1	78	127441	4783	SMRT Cell
No758	2014	Rainer Kurmayer, Univ. of Innsbruck, Res. Dep. for Limnol., Mondsee, Austria	PacBio RS II system, Sanger	5640632	0	HGAP 3	5655364	1195667	9	6	0	2	86	117998	5189	SMRT Cell
No713	2019	Rainer Kurmayer, Univ. of Innsbruck, Res. Dep. for Limnol., Mondsee, Austria	PacBio Sequel platform	6601744	0	HGAP 4	6654737	6601744	2	1	1	1	431	70590	42854	SMRT Link Vers. 6.0.0.47841
PCC9214	2014	Rainer Kurmayer, Univ. of Innsbruck, Res. Dep. for Limnol., Mondsee, Austria	PacBio RS II system, Sanger	6266439	0	HGAP 3	6841576	4102259	10	2	3	1	60	92530	5530	SMRT Cell
PCC9214	2014	Rainer Kurmayer, Univ. of Innsbruck, Res. Dep. for Limnol., Mondsee, Austria	PacBio RS II system		0	Canu	6837625	6242476	9	5	4	2	19	18572	5553	SMRT Cell
Note: HGAP 4 could not be used for raw sequences obtained in 2014 using PacBio RS II system

## Sheet: Table S2
Table S2. Primers and PCR conditions for closing the gaps in the chromosomes and confirmation of the plasmids.
Strain	Chrom. or Plasmid	Primer1	Sequence of primer1	Primer2	Sequence of primer2	Length [bp]	TA [°C]	Elongation time	Confirmed by PCR	Sequence of PCR product (primer 1)	Sequence of PCR product (primer 2)
NIVA-CYA126/8	Chromsome	126/8c21f	GCCACCGATTAAGATATCATT	126/8c20f	TCTGCTCAATATTCCTACAATAACT	3	60	2min	YES	TGATCATTTCCTCCATCAAGAGTATCATTACCTTTGTTTCCTTGTAATAAGTCTGTTCCACTTTTACCTTCAATTTTATCTGCGCCTTTAAACCCGCGTATTGCATCATTTTCATTGCTACCAATGAGTTGATCATTTTCGATACTACCGAGTTGTGGTGTGCGTTCAATAGCTATAACGGTTAAAGGATTCGGTTCTGGACTAATCTGAATTAAGATACTAGAACTAGAATTACTATCGTTATTGTTATTATCAGATTCTATTACCACTTTTACCTCGGTAGTTGGTAATATATCCGTACCACTAATAGCCGTTGCTGTTGTTTGACTAGAAGTAGCACCAGGAATAAACACAGACTCACTACTCTGTTTAACTTCTCCAGTTGGGGAAATTGTTGTA…	AGAACAATTTGAACAAATCCTAGATGCGATTTTATCGGGAAAGTATTCTTGGGCTTGTGTTTTAATCCTGCGTTTTGCCGGATATAATCCACTGCATTATATTCCCTATCGCACCTATAACCGACTGGCTAAGGATAATAATTCTAATTCTCAGTCTCAAGGTAATCCGACATCTGTTAAGTCAAGTGCTCACACCCAGACTATACCTTCTGGTGCGGGCAAAGTTCGGGACTTAACCTATTTGGAGCCTATTCCTGAATTGAGTCGGGGGGTTTCGGGAGGATTTCGGCATTTAGAGGTTGTCGAGAACTTCTATAGTCCTTAGAAACTGCACTAAACGACCGATCCAACTTTAACCTTCTGTTCGCCTAAGTTTAAAATCATTTTTTTGAGTCTGTT…
	Chromsome	126c/8c20r	ATAAACAAGCAAATAAGATGAAGCT	126c/8c18f	GCAATTTCAGTATGTTTTAAAGCTA	2.8	60	2min	YES	ATTACCGTGCTGGCTGTTTTCAGAAAATCAGCTTTATTGTTAATTGAAGTTCCCTCAAAATAGAATAACTGACAGTCATATTCTTGACACAGTTGAGATAAGTCTTCAGGCGAAATATCTAAGGGAAACTGATAAATATTGGGCTGACTTTTACCCTGGATAAGATCTAATATTTGATTCATTGTCTTAAAACCCTCAAAAAACTTTGATAATGGTTACTGGTGTAATAAATTTCCCCCTGAATACCGACAACAAAACGCCTTGCTCCCCGACTTCTTTCCCCTGGAGTTGGTATGGTATATTCCCGATAATAGCCCTTGGGTTTATAGGGTAATAATTTTTCTCGATTAAAGAAAGTTAATCCATCTTTTTCCGGGTAAGGAAAAGGGCCGCCCTGAT…
	Chromsome	66c19rev	CATCAGCGTCAACTGGAATAT	66c4rev	CGGAACTGACAGAAGATTACA	6	60	4min	YES	AGAGCTAGTTGGCACCATTAGCCAAACCTATCCAGAAAACCGTTTCGCCGACAGCCAACCCAACCGAGAACGCATCTATATATTGATTGACCAAACCCAAACCCTCCAACTGCAAGACCAATTCAACCAATGGCAAAGCCAGTCCCACCATTGGCAGTTAAGCCTTGGGGATGCTCTACCCCCCTACCATTTCTTATAAAAGTCAACTGCCAAAACCAGTCTCAAAAAAATTTCCATCCTTTCCATATAAATATTGAAAGAAGCAATCGTCTGAAAGTCTGATGGTACAAGGATTTCAAAAAAAAACAAAAAAACCTCAAAAAAAAGCTTGACAAACCAGAGCAGATTAGATAAATTAGTGAATGCGCTTGAGAAACGAAAGCGACGAGAGCGCGCCGA…	GCAAACTCTATCTTTTGATAAAGGCTGTTACATTGGTCAAGAAACAATTACCCGTCTTAATACTTATAAAGGTGTTAAGCAAAAACTCTGGGGTATTCGTTTGAAGGCGTCCGTTTCAGCCGGAACTCCGATATTAATTGATGATGTTAAGGTCGGAAAATTAACCAGTTATACCAACAGTGATGGAAAACATTTTGGTTTAGGTTATATTCGCACTAAGGCTGGTGGAGTCGGTTCAACGGTTAAAGTAGGTGAGGTAGAGGGAGAAGTTGTAGATGTTCCTTTTTTAACTTATCAAAAACTTTAACTTTGGGTCTGAAGTACAGAAAGGGTCAAAAAATCGAGAAACTGACTTTAATCTTCACTTTTCTGCAAACAAAAACTGCTCTAGTGGTAAAT…
	Chromsome	66c20for	GTCTACTAACAACTGCAACGCA	66c6for	TTGATACGGAATTTCAGAATAATAT	7	60	4min	YES	TAAAGCAGGTGCGACATGGGAGGCATCTTCTCCATGCAGCGCCAAACGCTCTAACGCATCCAAACGGGTGCGATCACTATTTCGCCATTCTACCACGACCCCCGCTAGTCTATTTTGCACTCGCAACCAATATTCTTGAACGTCCCGTTGCTTCTGTTGTTCAACGTCCTGTTGATGTTTGATTTCAGCCACCTGTCCAGGAGAGCGAGGTTCGTAGCGTTCACCCTTCTGTTTGAAGTAGAGTTTATCATTTGATAACAAGACATAACTGGCATAACACTGAGGCGGACTCTGCTCAGAAAACAAAAGCAGAGCCATTTCTTTCGGGTCTACGGTTTCTCCTTGCTCCACTAAAATTTCCCAAGCCACCTCCAAACTTGACGGATCAAGATAAGGCTG…	GTCGCTAACCACTATTTTATTGAACCCTATCTTTCCGTTGTTGGCCCGGAATCTTTCGTGAGTTCCTTTTCTACTTCCCAGTCTTAGGGGTTGACTCTGGCTTTGAACCCATGGGGAAATAGCGTGAGATCCTCCCTTGCTAACTCAGAACCGATGGAGCTACGATGTATATATAGCAGTCTTGTTGTCAAGATTTTGAAAGGAAAGTCTGAATCTTGTCGGGTTTGACATTCTTGTTGATGTCCTAACTTCCTTGACTACTAGATTAAAAACGACAGAAGATGGTTACTCCCCAATTTTGGAGAGTGAAACAGTCCTGTTTAAAGGGGGGGAGTCCAAGTGGCACTAACAGATTTATTTCTCAAAGGTGGAAGCAGCGGAACCCGTCCCTGAGCCATG…
No2A	Plasmid_1	2A_p1_for1	AGTAATTGAAATTGAATCGC	2A_p1_rev1	CTATCAAAGAATCTGAGCAG	7	59	5min	YES
	Plasmid_1	2A_p1_for2_new	AGTATCAGCTTGACTGTAC	2A_p1_rev2_new	CATTAGCACCATGTTGATC	1.6	60	1min10s	YES
	Plasmid_2	2A_p2_for1	TTGAAGCAATTAGTAATCGC	2A_p2_rev1	CTTGTAATCTGTCCATAAATG	9.7	59	7min	YES
	Plasmid_2	2A_p2_for2	CATTTATGGACAGATTACAAG	2A_p2_rev2	ATAACGAATAACAGGAATAGC	8.4	59	6min	YES
	Plasmid_2	2A_p2_for3	GCTATTCCTGTTATTCGTTAT	2A_p2_rev3	GTAGGTGTTAGGATTGGTT	9	60	6min30s	YES
	Plasmid_2	2A_p2_for4	AACCAATCCTAACACCTAC	2A_p2_rev4	GGAATTGCTCATGTAACAT	9.6	60	7min	YES
	Plasmid_2	2A_p2_for5	ATGTTACATGAGCAATTCC	2A_p2_rev5	ATATGCCTACGTACTCATT	9.2	60	6min30s	YES
	Plasmid_2	2A_p2_for6	AATGAGTACGTAGGCATAT	2A_p2_rev6	TTACTAGCCTTGTCTATGTA	9.4	60	6min30s	YES
	Plasmid_2	2A_p2_for7	TACATAGACAAGGCTAGTAA	2A_p2_rev7	CTCAATTCCAGGCTTAGATA	6.2	60	4min30s	YES
	Plasmid_2	2A_p2_for8	TATCTAAGCCTGGAATTGAG	2A_p2_rev8	GCGATTACTAATTGCTTCAA	0.6	60	40s	YES
No66	Chromosome	66c25for	GCAGTGCAAATCCAGTCT	66c26rev	TGGTTCATAAACCGTTGAGAT	6.4	60	4min	YES	TCGTTCTTGATGATAATCCAGATTTGCTCCTCCTTAGTCAACATCTTCAGGAGCAATCTCTTTCAGTTCCGGTGGTTATTATTACATCACAACCCCAACCGACAGACGCTTTAACTCAAACAACGACTAATCCTTCTGACACTTACAAACCGGAAGAAGATTCATCACAGTATTTGTACCACTGTACCGAGGTACGAATCACAAATAATCAACTGAATCAAATTTCAGGCTATATTGACCAAGCCATTAGTCAGTTTATTACCCATGCGATTACGGCTCGTCTCACTGAACAGTCTGCTAGTGGCAATGCTCCCACAGAGCTAACAAATTTTATCATCCGTCAACAACGTCGCCTAGTGAGTAAACTCCCTGAGCGATTAGGATATTTGGGCGTTTACT…	CCTCAGCATTTTGATCTAAAAAACAGGCTTCAGCCTTCACTGTATAGGGATTCCAGGAAGATGGTAGATCATTCAGAAACAGATCATTGAGTAAATCCCATTCGGCTTGAATTTCTGAGTTGTCAGCATCATTAATCATAATAGGGGCCTTGATTGATGAAAATATCCGTTAGTTTAGCCTCAATTTCGCCACTGAGAACATAGAGCATCATCCGTTCAACCTAATATATAAGTCCAACACTGACCATCTACTAATCAAAGCCATTGTCTCATACGGCTTCTCCCTCACTAATTAACGCAAAATCGATATCTGTTTCCCCTAGCTACAGTGACACCAGCAAAAATTCCGTAAGCCATCAACCCCAAAAAAAGTGCGATTAGGACTCTATCTTTGACTAA…
	Chromosome	66c26for	CTCGCACTATTTCAAGAGCT	66c11rev	GGACTTCACTTATTTAAGTGCATC	5.7	60	4min	YES	GGCAAGATTTCATAGCCCAATTGTCAACTTTGCCAACCGAAAAGATTGTGTACGTCGATGAATCAGGCATGGATAGCCGAGACGAATATGATTATGGATGGAATCTCAAAGGGCAACGTTTTCACGCACTCAATTCCTGGCGTCGTCTTGGACGAGTCAATATGATTGCTGCTTTGTGTAACCAAAATCTGATGGCAACTTTTACTGTAGATCGAGCTTGTAATCGAAGCTATACTTATTCAGCAAGCCCTAATTACAAATAAATTATAAATAATTGCAAAACAAAAGCAACCTTTAGAATGAAAGATTGCTCTGTTTAAATATATTAAATTCAGTTCAGAAACACTGAAGATTGCAGAGAAACTGGAGTAGTTGAAATGAGGTCAAGCCCTCGGTCTG…	TCTCCACCTTGCAGAATCGCTTCGCTTCTTAGGCATACCCCCTGATTCAGCAACGCCCAATATCCATATATATGTGTCTGCGTATGTCCAAGATTAGACCGTTGACCCTTGTATCGGACAAAAACAATTAAATCCTGATGCCATCATTTGTTCCCTAGGCGAGTCAATCCCAGAGACAAAAAGCTGAACCCTTTATACAGATAGGATTTGGCGGGCATAAAAAAATATTTTCTCAAAATGGTTGACATCTTCGAGAAAGACTGATAGATTTATAAAAGTGTCGAAAAACAAAGACACACCGAACCTGGACAACTAAAGAGTTTGAAAGCCAAGTTAAAACATTTTATTCTCGTCGAAACAGAATTTAGAGCTTAACCAGGGAGTTTAACACAAACTTTC…
	Chromosome	66c20for	GTCTACTAACAACTGCAACGCA	66c6for	TTGATACGGAATTTCAGAATAATAT	7.5	60	4min	YES	GCAGGTGCGACATGGGAGGCATCTTCTCCATGCAGCGCCAAACGCTCTAACGCATCCAAACGGGTGCGATCACTATTTCGCCATTCTACCACGACCCCCGCTAGTCTATTTTGCACTCGCAACCAATATTCTTGAACGTCCCGTTGCTTCTGTTGTTCAACGTCCTGTTGATGTTTGATTTCAGCCACCTGTCCAGGAGAGCGAGGTTCGTAGCGTTCACCCTTCTGTTTGAAGTAGAGTTTATCATTTGATAACAAGACATAACTGGCATAACACTGAGGCGGACTCTGCTCAGAAAACAAAAGCAGAGCCATTTCTTTCGGGTCTACGGTTTCTCCTTGCTCCACTAAAATTTCCCAAGCCACCTCCAAACTTGACGGATCAAGATAAGGCTGCAAT…	CCACTATTTTATTGAACCCTATCTTTCCGTTGTTGGCCCGGAATCTTTCGTGAGTTCCTTTTCTACTTCCCAGTCTTAGGGGTTGACTCTGGCTTTGAACCCATGGGGAAATAGCGTGAGATCCTCCCTTGCTAACTCAGAACCGATGGAGCTACGATGTATATATAGCAGTCTTGTTGTCAAGATTTTGAAAGGAAAGTCTGAATCTTGTCGGGTTTGACATTCTTGTTGATGTCCTAACTTCCTTGACTACTAGATTAAAAACGACAGAAGATGGTTACTCCCCAATTTTGGAGAGTGAAACAGTCCTGTTTAAAGGGGGGGAGTCCAAGTGGCACTAACAGATTTATTTCTCAAAGGTGGAAGCAGCGGAACCCGTCCCTGAGCCATGGGTATCAT…
	Chromosome	66c19for	GGTTAAATTACGACTATGCCAA	66c1Arev	CTAGTTATCATGGTTATCTGTCTGC	5.3	60	3min	YES	CCGCGAGGGGCCTAGTTCTATTAAGAATCGTAGCCGGGAGCGCCAACCCCCGATAGCGAAATCTTTACTCACTTTAGGTCAACAACATGAACTGATGCAGGCGTTAAAGGGGCCAGCACCGGATGGTGGATCTTGGTCTGGCCCGAAGGTGGCGGAATGGATTGCTGAAAAAACGGGACGTCCTCATGTTTGGCCCCAAAGGGGTTGGGATTATCTCAAACGTTTGGGGGTGAACTGGAAGCATTAGACCCTAAAAAATGATGAGGAATCAATTTTAACCAAAAACCTCATTTTCTATTCCCAACCACCACTCCCCCAAATTCATTAATTCTTGATGCAGTTGGGCTAACTCTTGAATATATTGAATTAATTGGGATGATAAAAAAAGCAAGACAGTTC…	TTACTTTaAAAGACCTACAACCCAAATTAATATTAGTCGGTTTGGGTGTTCCCCGTCAGGAATTTTGGATTAGTCAAAATCGTCATCTTTGCCCGAATTCTATTTGGATAGGTGTGGGAGGAAGTTTTGATATTTGGTCAGGAATTAAACAACGGGCACCGGAATTTTTCTGTAAATATCATTTAGAATGGTTATATAGATTATATCAAGAACCCTGGCGTTGGCGTCGGATGTTGGCGTTACCAGAGTTTGCGATTAAAGTGTTATTAAAGGGAACAGGGGTCACGGATTTAAGATGATTACCCAGATTAACACAGATTAAAATCCGTGAAATCCGTGAAATCCTCTTAAATCCGTGATATGCAATTGGAAAAAAGAGGGTTTGGAAACCAAACTCCT…
	Chromosome	66c19rev	CATCAGCGTCAACTGGAATAT	66c4rev	CGGAACTGACAGAAGATTACA	6	60	4min	YES	AAACCTATCCAGAAAACCGTTTCGCCGACAGCCAACCCAACCGAGAACGCATCTATATATTGATTGACCAAACCCAAACCCTCCAACTGCAAGACCAATTCAACCAATGGCAAAGCCAGTCCCACCATTGGCAGTTAAGCCTTGGGGATGCTCTACCCCCCTACCATTTCTTATAAAAGTCAACTGCCAAAACCAGTCTCAAAAAAATTTCCATCCTTTCCATATAAATATTGAAAGAAGCAATCGTCTGAAAGTCTGATGGTACAAGGATTTCAAAAAAAAACAAAAAAACCTCAAAAAAAAGCTTGACAAACCAGAGCAGATTAGATAAATTAGTGAATGCGCTTGAGAAACGAAAGCGACGAGAGCGCGCCGAACCTAGAAAAAAGAATACGTTTG…	GGCTGTTACATTGGTCAAGAAACAATTACCCGTCTTAATACTTATAAAGGTGTTAAGCAAAAACTCTGGGGTATTCGTTTGAAGGCGTCCGTTTCAGCCGGAACTCCGATATTAATTGATGATGTTAAGGTCGGAAAATTAACCAGTTATACCAACAGTGATGGAAAACATTTTGGTTTAGGTTATATTCGCACTAAGGCTGGTGGAGTCGGTTCAACGGTTAAAGTAGGTGAGGTAGAGGGAGAAGTTGTAGATGTTCCTTTTTTAACTTATCAAAAACTTTAACTTTGGGTCTGAAGTACAGAAAGGGTCAAAAAATCGAGAAACTGACTTTAATCTTCACTTTTCTGCAAACAAAAACTGCTCTAGTGGTAAATAGAGCAGTTTTTAAATGAGTTA…
	Chromosome	66c4for	TGCATATAATAGTCCTCAAGCTAGA	66c3rev	CCTGTTGTTGCAGAAGTATCTA	1	60	1min	YES	AGTATTAAAAGAAGCCGAAGCGAATTTAATTACCTGTAATCAACAATCAGAACATCGTTATGGTAATCATTTAAGCCATTGTCCTTGGTGTGATCGCACAGAAAAATTAGGTGGGCGCGACCCCTTTCCTTCCCGTCTAGCCGTCAAACAAAAACAGAATTTACAACCCCTAAAACGCAAACGTAAACGAGTTTTAAATAATAAACCTATTCCGGTTAATAATCGTCCTTTATTCACTCCGCCAAACCGTTCTATTTTTGCTCAACCTACAGCTAAAAAAACCTTGGTTTTGCCCCAAGCTCCTAATTTTTATCTCCAAAATTTATTAGGTAATATATTTGAAGGAGTTGTCTTAGGCGGGTTGTGGGGAACGTCAGTTTTATCAGCAATTATTGCCCT…	GTTGCGGCTAACTCCTAAACCTGCTCCAGAAATTGCCCCTAAAAAATTACCCCAAATTGCCCCAATAAAAGCTCCCCTTCGTCCATATAAATTTAGGGATAAAGGCAAACTGGGAGCGCCTCCAACAGTTCCAAATAACCCTCCGGCCAAACTTCCACCAATAGTTCCCACACCCGCCGCCACAATCGCCGTTGCCATTATTCTTAGGGCAATTTCCGAAGAATTTGAGGTAGAATTAATATTAGAATTAGTCTGTTCAAATTGTTGCCAACCTACGGCTAAAATCCCTAAACAAATTCCCCCTAAAGTTCCTAAATATGACCCCCAAACTCCCCCAACAAATGCCCCACGTCTTCCCCACAACCGTCCAATATGAGGTAAGGATAAAGGAGGTTTAAA…
	Chromosome	66c3for	ACGCACAGGAATACTATGAATTA	66c9rev	AAGTTGACAAACCATAACCGTAT	1.8	60	3min	YES	CTCTATTCCCAAGCCGTTACCGTATTACAAAAAGCCTTAAAAGCCGGGGAAGATGAAGCTCCTGAAAACCTAGCCATGATTTATAATGCCTTGGGATATGCCCATCTAGCTAAAGAACAATACGATATTGCCATTCGTCAATATAAAGAAGCCTTAAAGTTAAGTCCCATTTACCCCTCCGCTTCTAATAATTTGGGTTATGCCTACGAAAAGAAAAAGCTAACGGCCCAGGCTTTAGAGGCCTATGAAGAAACATTAAAAAATGATCCCGATAATCAAACCGCAAAATATCGGGCCCAATCCCTACGCAAACGAGTTGGAATTCCTTCAGAATCCGCTAATTGACACTCCCACGGGTGAACCGCGTGGGATTCTCCTGTCTAGCCCCGATTGCTCGGT…	GACCTCAAACGCTTTCATCTTACCAAAGAAATGAGTCTAATCACTTTTAGACAGTGGAGTGTCAACTTAATCTGATAATTTTCCATACAACCCTTTAAGAAAGATGCCCCCATAGTTATACTTTCACAGAATTTGAAACTATTGGATGGAATATGGAGGTTAAGCCGAAGCATCTCCAGATAGGCGGGCTTCTGCCATATCTCGAATTAAAGCAATCCGAGAGCAGATATAATCCTTTAAGAGATCGGCTTCTTTAGCGTTAATGCCAGCTTGTTTTTTCAACTGTTTGACTAAACACTGGACAAGACTCGCATCATCAAGATCAACCAAAGTGGATGCTTGAGTAGTTTCTACCAGTGACCAAAGTTGACGAAGCATTGTAGGAGTCATAAAATCTCC…
	Chromosome	66c5for	ACTCGTTTAGGTGGCTATGA	66c21rev	TGGCTACACAAACCAGAGA	3	60	2min	YES	TAGAATTCGCAAATTATCCTATCCAGAAAGATTACAAATACCGGGTATGGCTGACCGTCGGGCGGAGATTATTGTCGCCGGAGCTTTGATTTTACAAGAAGCCATGACCTTGTTAAATATTCAGTCTTTAAAAGTCTGTGAACGGAGTCTGAGGGAGGGGTTAGTGGTAGACTGGATGTTAACCCATGGGTTAATTGATGATCGTCTCCATTATGGCAGTTCTGTTAGAGAAAGAAGTGTTTTAACTATTGCTCAAAAATATCAAGTTGATTTAGAACATAGTCAACGAGTTGCTACTTTTGCTTTAAGTTTATTTGATCAGACTAAAGGATTATTACATAATTGGGGATTAGCAGAACGGGAGTTATTATGGGCGGCGAGTATTCTGCATAATTGTGG…	AGTATAATAGCCTGTGGTTTAGTTCAGGTTTTAAACCTATTCAATCCTCAAATTAATTTATGGAGTTTAGGCTTAACAACAGTATTTATGGTTGTTAATACTCAAATCATTAAAACCCTATTTTCATCGGTTTTTACCGTAGGTTTAGGATTAGCTTTTTTATTCCTATCCGTCAAGGATTTAGTTACAGTGGAAGGATGGTTAATATTTTTAAGTTTAACTATCGCAGGATTATGGGTATTACGTTTTATGTTATTCCGTTACGGTGTGACTGAATCCAATATTGTTAGACTTTATCAACGAGCATTTGATGGTTGGGCTATTACTTTGTTAGGATTTGAACTATCAATTATAACCCTTAATTCATTTGGGGTTTTATTGTATAAAATCCCCAGAGAT…
	Chromosome	66c23for	ATATTTATGTAGCGGGACAACAT	66c25rev	TTCCTAAACCGAGTGCGAT	2.3	60	2min	YES	AGATTTCTCTAAAATTGAAGCGGGTCGGATGAATTTTCATTTAGAAACCTTTAAAATTGCTACCCTACTTTGGGAAGTGGAAACTACTGTTGCTCCTGCTGCGGATAAGAATTCTAATCAGTTTATCCTAGAGGCGGAAGAAGGTATAGACTTGATGCACACCGACTTAACTAAAGTTCGTCAATGTTTATTAAATCTTCTGAGTAATGCCTGCAAATTTACAGAACAGGGGAAAGTGATTCTGAAAGTTTGGCAAGCAGGAGGAGACGGGTCTAATCAGAATATTGATTTGATCTTAGATCCAGAATTTATCACGGTTAATGATGAAGAAATAACGAATAGTGCTTGTTGTCTTCCTGATGTTCCCAAAAGCTGTTCAACGGTGATTATTTTTCAGGT…	CAATTTTACCAGGCTGACTGGATGACACAGCCGTAGCAGTTGGATTTTCCAATATGGGAGATTCAGGTGCTAACATCAAATAGAATGAGAATGATTATCATTCGTTTATTTTATAACACAAGCTGTGAAAAATGATTCTCTACCAGAATTCATAGACATTGCGATTGTGGGAGCGGGTCCTCATGCCCTAGCACTGGTAGCCCACTTACTGCAAAAGAAAAAGTCGATGCGAGGACGTTTCCTAGTTTTCGACCCCAGTGGCACTTGGATGAGTCAATGGAATCATCAGTTTGCCGCCTTAGAAATTCCTCATCTCAGGTCGCCTGCGGTACACCAGCCCGATCCCGATCCTCATGCACTTCGCACCTTTGCGGCCTCCCGCCCTAACGAATTATTTCC…
	Plasmid_2	66_p2_for1	AGGGACAAATGACCGTAAAT	66_p2_rev1	CCTCAAAAGTAGAAGCACGA	4.9	59.2	2min5s	YES
	Plasmid_2	66_p2_for2	TCGTGCTTCTACTTTTGAGG	66_p2_rev2	ACTGAACTTCATCCCCATTT	5.2	59.2	2min5s	YES
	Plasmid_2	66_p2_for3	AAATGGGGATGAAGTTCAGT	66_p2_rev3	GAAGTAGAACCCTGGACGAT	4	59.2	2min5s	YES
	Plasmid_2	66_p2_for4	ATCGTCCAGGGTTCTACTTC	66_p2_rev4	TGAGGAAGTCAGTGTTCAGG	5	59.2	2min5s	YES
	Plasmid_2	66_p2_for5	CCTGAACACTGACTTCCTCA	66_p2_rev5	GATCGTTGTAGTCGGTGATG	3.2	59.2	2min5s	YES
	Plasmid_2	66_p2_for6	CATCACCGACTACAACGATC	66_p2_rev6	GCCACATTACATTTCACCAG	11.6	56.5	7min30s	YES
	Plasmid_2	66_p2_for7	CTGGTGAAATGTAATGTGGC	66_p2_rev7	ATTTACGGTCATTTGTCCCT	10.4	56.5	7min30s	YES
	Plasmid_3	66_p3_for1	TAAGTGAAGCATCGGGAATA	66_p3_rev1	TTGTTCAATCCAGACCAAAC	9.9	59.2	7min	YES
	Plasmid_3	66_p3_for2	GTTTGGTCTGGATTGAACAA	66_p3_rev2	TCAGGTAGCTCGAACTTGAC	10	56.5	7min30s	YES
	Plasmid_3	66_p3_for3	GTCAAGTTCGAGCTACCTGA	66_p3_rev3	CTAAAAGTTGCTCCCAGCTA	9.6	59.2	7min	YES
	Plasmid_3	66_p3_for4	TAGCTGGGAGCAACTTTTAG	66_p3_rev4	AGTACGACTGACGACACCTG	10.4	56.5	7min30s	YES
	Plasmid_3	66_p3_for5	CAGGTGTCGTCAGTCGTACT	66_p3_rev5	TGAAAACATTCTGAGCGAGT	10.6	56.5	7min30s	YES
	Plasmid_3	66_p3_for6	ACTCGCTCAGAATGTTTTCA	66_p3_rev6	TTGTAGTGGCTACTGCCAAC	10	59.2	7min	YES
	Plasmid_3	66_p3_for7	GTTGGCAGTAGCCACTACAA	66_p3_rev7	TACGTTCCAAATTCTGACCA	9.9	59.2	7min	YES
	Plasmid_3	66_p3_for8	TGGTCAGAATTTGGAACGTA	66_p3_rev8	GCTCCAAAACTCCCATAACT	10	59.2	7min	YES
	Plasmid_3	66_p3_for9	AGTTATGGGAGTTTTGGAGC	66_p3_rev9	AGAAATCGAAACAGCCCTAA	9.9	59.2	7min	YES
	Plasmid_3	66_p3_for10	TTAGGGCTGTTTCGATTTCT	66_p3_rev10	TATTCCCGATGCTTCACTTA	4.1	59.2	2min5s	YES
No976	Chromsome	976_c_for	CATTCTCATCTAGCCAGAG	976_c_rev	GTAAACTGTTCTACGGTATC	0.3	59	40s	YES	The circularity of the chromosome was confirmed with PCR, but the PCR product was not sequenced.
	Plasmid_1	976_p1_for1	ATAACGATCTAAGGCATCA	976_p1_rev1	ATCTTGTAACTCAACTGTG	8.3	59	6min	YES
	Plasmid_1	976_p1_for2	CACAGTTGAGTTACAAGAT	976_p1_rev2	CAGATAACATAACCTATCGT	6.9	59	5min	YES
	Plasmid_1	976_p1_for3_new	ATGTGACATCAGAATCAGA	976_p1_rev3_new	ATTCCAACATAACTGAGTCT	2.9	60	2min	YES
	Plasmid_2	976_p2_for1	GTAGTAGCATGGTAATCAAG	976_p2_rev1	TCCATTGCTCATCAATAATC	9.5	59	7min	YES
	Plasmid_2	976_p2_for2	GATTATTGATGAGCAATGGA	976_p2_rev2	TTAACTCAACTCTAACGTTG	9.4	59	7min	YES
	Plasmid_2	976_p2_for3	CAACGTTAGAGTTGAGTTAA	976_p2_rev3	TACAACATCTACAGTTGtCTG	9.4	59	7min	YES
	Plasmid_2	976_p2_for4_new	CAGCTTGATATTGATTCGA	976_p2_rev4_new	GTGTTACTTGCAGGTATTC	8.4	59	5min40s	YES
	Plasmid_2	976_p2_for5_new	AGGCTTCTATCTGATGATTG	976_p2_rev5_new	CTAATCAGCCATCTCTACA	2.2	60	1min30	YES
	Plasmid_3	976_p3_for1	GCCAATATAAGGATCTAGTC	976_p3_rev1	AAGATGATATCTGGCTAACT	9.6	59	7min	YES
	Plasmid_3	976_p3_for2	AGTTAGCCAGATATCATCTT	976_p3_rev2	CATAGAGTAGTCCAATGAGT	9.4	60	7min	YES
	Plasmid_3	976_p3_for3	ACTCATTGGACTACTCTATG	976_p3_rev3	TTGATGTTCAACAATGGTTA	9.8	59	7min	YES
	Plasmid_3	976_p3_for4	TAACCATTGTTGAACATCAA	976_p3_rev4	ACTTATGATTCTGTGCTAAG	8.9	59	6min30s	YES
	Plasmid_3	976_p3_for5	CTTAGCACAGAATCATAAGT	976_p3_rev5	GACTAGATCCTTATATTGGC	0.2	59	40s	YES
	Plasmid_4	976_p4_for1	GTTGATAGCAATAGTTCTGT	976_p4_rev1	CCATCTTCACCAATAAGAAT	9.6	59	7min	YES
	Plasmid_4	976_p4_for2	ATTCTTATTGGTGAAGATGG	976_p4_rev2	ACTAAATTATGTTCCGTTGG	9.4	59	7min	YES
	Plasmid_4	976_p4_for3	CCAACGGAACATAATTTAGT	976_p4_rev3	TAACAATTACCTGTGATGGT	9.8	60	7min30s	YES
	Plasmid_4	976_p4_for4	ACCATCACAGGTAATTGTTA	976_p4_rev4	GCCTTTAATCTCAATAACCT	9.7	59	7min	YES
	Plasmid_4	976_p4_for5	AGGTTATTGAGATTAAAGGC	976_p4_rev5	ACATATCTCCTACTCTGACT	9.4	59	7min	YES
	Plasmid_4	976_p4_for6	AGTCAGAGTAGGAGATATGT	976_p4_rev6	GAGTGCTGTTAATTCAGAAT	9.4	60	7min	YES
	Plasmid_4	976_p4_for7_new	AAGCTGCTATCGAATATGA	976_p4_rev7_new	CAGATGATGCTTATAGAGAC	4.5	60	3min	YES
	Plasmid_5	976_p5_for1	AATGAATCACAAGCAGATAG	976_p5_rev1	TCATTAGTAGAATAACTGCC	5.2	59	3min30s	YES
	Plasmid_5	976_p5_for2_new	TGTCTGTAATGATCAACGA	976_p5_rev2_new	CTACCAAGCACTAAGCTAT	1.6	60	1min10s	YES
PCC7805	Plasmid	7805_p_for1	CACTCTACTGGCTTGATGGA	7805_p_rev1	TACGCTGGTAGATGGGAATA	10	59.2	7min	YES
	Plasmid	7805_p_for2	TATTCCCATCTACCAGCGTA	7805_p_rev2	GCCTCTAAAAATCCAACCTG	8.9	59.2	7min	YES
	Plasmid	7805_p_for3	CAGGTTGGATTTTTAGAGGC	7805_p_rev3	GTTACAGGGAAGCTGGAGTT	9.9	56.5	7min30s	YES
	Plasmid	7805_p_for4	AACTCCAGCTTCCCTGTAAC	7805_p_rev4	GATTACGTCAAGGAACCACA	10.1	56.5	7min30s	YES
	Plasmid	7805_p_for5	TGTGGTTCCTTGACGTAATC	7805_p_rev5	GATGAAGCAGTAGCTGATGG	10.1	59.2	7min	YES
	Plasmid	7805_p_for6	CCATCAGCTACTGCTTCATC	7805_p_rev6	AATTGAAGGCTTCTCTCCAG	10	59.2	7min	YES
	Plasmid	7805_p_for7	CTGGAGAGAAGCCTTCAATT	7805_p_rev7	ATTCGGTAATATCCCCATCA	10	59.2	7min	YES
	Plasmid	7805_p_for8	TGATGGGGATATTACCGAAT	7805_p_rev8	CAATTTCCGTTATCAAGCAG	9.9	59.2	7min	YES
	Plasmid	7805_p_for9	CTGCTTGATAACGGAAATTG	7805_p_rev9	ATGCAAGGAAGAAAACCCAA	9.9	59.2	7min	YES
	Plasmid	7805_p_for10	GGCTAACTCATCTTGGGTTT	7805_p_rev10	TTGGCTCAGATTGAAGACTC	10	59.2	7min	YES
	Plasmid	7805_p_for11	GAGTCTTCAATCTGAGCCAA	7805_p_rev11	ATTTACATTTCCCCTCAAGC	10.1	59.2	7min	YES
	Plasmid	7805_p_for12	GCTTGAGGGGAAATGTAAAT	7805_p_rev12	CACTGAGTAAAGGGACACCA	9.8	59.2	7min	YES
	Plasmid	7805_p_for13	TGGTGTCCCTTTACTCAGTG	7805_p_rev13	TGATCTCGATACGATTCCAC	7.5	59.2	7min	YES
	Plasmid	7805_p_for14	GTGGAATCGTATCGAGATCA	7805_p_rev14	CAGGCTGCTACTGAACAATC	10	59.2	7min	YES
	Plasmid	7805_p_for15	GATTGTTCAGTAGCAGCCTG	7805_p_rev15	GCGTCTTGAGTCTGTGGTAG	9.9	59.2	7min	YES
	Plasmid	7805_p_for16	CTACCACAGACTCAAGACGC	7805_p_rev16	TCCATCAAGCCAGTAGAGTG	7.3	59.2	7min	YES
No365	Chromosome	365c12for	AAGCTCCATCATCTGTTTAGTATT	365c11rev	CAGGCTAATATCACTCAAAGCA	3.2	60	2min	YES	AATACTCTAAATAGAAGTCCTATAGGATCTAAATCTACTAACAGTTGTAAAGCTTTTTGATTTCCTGTGAATGCAGCTTCTACAATATTTTCTGCATTGATTTTACGCCCAACACCTCTTCGACCTGTGATAATTTTTATAAAACCTTTAATCTTGTCCATCGCTACTTCCGCAAACTTTAACACTCCCTGTGCTGTCTTAATAATAACTCCTGGTATTGTGCCTATTCCAGTTACACAGAGGATATCAGCGATCATCTTAATAAAAGAATTCACGGTATGGTAGATTGATCGATAAAATCTTCTTGTAACTTTAGCATAACCATATTCAGCCGACTGCATTACCTTATCATCATTTAAGATAGCATTGTAATCAAACGGCTGGGAAGCGAAGTATTTA…	ACAGCAAGGATCAGGATGAGCAAAAAAATCAACGCAAGAAGAATAATTTGGCTTTACCCGATGATATTGTCGATGATATTGTAGCATTAATTCAACAAATTGTCAATCAATATCCTGACCCTGATATTGTTCAGAAGAAACTGGATAAACTCTCTGTTGATTTTGATTTAGATTTGCTAAAAGTTGTGGGTTCGGCGACAATTGGTAATAGCATAACCTACGATATTCAGGTCAAAGGCCGTCCGCAGGAACCGACGGATGAAAATAACGCAGCGATCGCTAAAAATTTAGATAATCTTACACCTAAAGAACCTGAAACTAGACCCAGAAGCGGTAGTTTATTGGGAGGGTTGTTAAGTCAAGTATCTAAGTCTAAAAAAGACAGCAAAACCAAAGACG…
	Chromosome	66c25for	GCAGTGCAAATCCAGTCT	66c26rev	TGGTTCATAAACCGTTGAGAT	6.5	60	4min	YES	CTCGATTGTATCGTTCTTGAGGATAATCCAGATTTGCTCCTCCTTAGTCAACATCTTCAGGAGCAATCTCTTTCAGTTCCGGTGGTTATTATTACATCACAACCCCAACCGACAGACGCTTTAACTCAAACAACGACTAATCCTTCTGACACTTACAAACCGGAAGAAGATTCATCACAGTATTTGTACCACTGTACCGAGGTACGAATCACAAATAATCAACTGAATCAAATTTCAGGCTATATTGACCAAGCCATTAGTCAGTTTATTACCCATGCGATTACGGCTCGTCTCACTGAACAGTCTGCTAGTGGCAATGCTCCCACAGAGCTAACAAATTTTATCATCCGTCAACAACGTCGCCTAGTGAGTAAACTCCATGAGCGATTAGGATATTTG…	TCCTCAGCATTTTGATCTAAAAAACAGGCTTCAGCCTTCACTGTATAGGGATTCCAGGAAGATGGTAGATCATTCAGAAACAGATCATTGAGTAAATCCCATTCGGCTTGAATTTCTGAGTTGTCAGCATCATTAATCATAATAGGGGCCTTGATTGATGAAAATATCCGTTAGTTTAGCCTCAATTTCGCCACTGAGAACATAGAGCATCATCCGTTCAACCTAATATATAAGTCCAACACTGACCATCTACTAATCAAAGCCATTGTCTCAAACGGCTTCTCCCTCAGTAATTAACGCAAAATCGATATCTGTTTCCCCTAGCTACAGTGACACCAGCAAAAATTCCGTAAGCCATCAACCCCAAAAAAAGTGCGATTAGGACTCTATCTTTGACTA…
	Chromosome	365c32for	AAGTTGTCAAACTCGAACTAGATTA	365c2rev	GCACCATGTAGGTCAATCTT	7	60	2min	YES	TTCAACCTAAAATTGTCCTTATTGCTGAAAATATGTCACCCCAAGTCTCTCAAGATCAAGCGACAACTAATCCTATCTCCAATGTCACCAAATTTTGGGCAAGTGTAAAGGCGATCGCAGCCCCCTATTGGTATCCGACTATAACGGGGGGAAGAGCTTTTTCCGATGTGATTAAATCTTGGGCAATGCTGATTTTATTAATCGGGATAATTCTAACCGTTGTGGGTTTAAATGCCTTGAATAGTTTTGTGAGTAATTATTTAGTTGATGTCATCATTGCCAAGGATGATTTTGATAAATTTGTCAAAACTTTGGTGGTTTTCGCGGTTGGACTGCTCTTTGTTACACTTTTGGTTGGATTGCTTAAATTTCTCAGAAAAAGAATCGCTCTGGATTGGT…	CGCCTTAAGAATAGCCAATAAGCCAATAATCATCTCTAGGGAACGATCAACACAAAGTCCCACCAATGTCTCGGACTTAACCCCCAGGGTTCGCAAATAATGGGCTAGTTGATTCGCTTTAGTATTTAATTCCTCATAGGTCAATTGCCCTTGTTCTGAAAGGACGGCCACTGCTTCTGGTGCGCGTTCAACTTGGGTTTCAAATAACTGGTGGATAGATTGCTTGAACATGGAGGAAAATCCTTAGAGAAGTCATGAACTAGAAGTCCACAGGAGCTTAAACAATAATTACACAAAGGGGGCCAGGTTAAAAGGCGATCGCTTAAAAAGTCGTTACCTGACGGGGTAACAAAAGCCTCAGATAAATCTACTCTTATCAACCTCAATTGTCAACATTCA…
	Chromosome	365c2for	GAACATCCTGTTTATGGACTAGA	365c31rev	TTTCTGTTTCAATCCTTAGATTCTA	7.5	60	2min	YES	AGAAGATCATGCCAGTTCCCTGATTGAAACCTTGCAACAAAAACAACCGAAAGGGCCTTATATCTTAACAGGATATTCATCAGGTTGTTCTGTTACTTTAGAAATGGCTTTCCAACTAGAACAACAAGGAGAAACAATCAGTTTATTGGGAATATTTGATGCGGGACTGGTGGCTAATCCTGATTATATTACCCAAAGAAGCGACCTAGATTGGATCTGGAATATGATTGAACGGATTGAAGCTGTTAAAGAGATTTCTTTGGGTCTTAACTATGAACAATTAGCAGCCCAATCTGATGATCAAAACCGTTGGGAGCTTGCGGCGGAGGCTTTATATCATCACAATGTTTTACCAGAACATTCTACCCTATCTTTGCTCAAAACCAATCTTGAGGTGAT…	GATAACATCATATATCCAAATCAGTGAAAATAGTGCGATCATTTTTGATGATACAGTATTGGATAAAAGGTTCGGGGAAAAAATTGAATTAGTCCGTCGTCAATATAGCGAAACAGAACATCGTGTACTGTCAGGTATTGGGCTGGTTAACTGTGTTTATGTTAATCCAGAACTGGGTTTATTTTGGGTAATTGATTATCGCATATATGATCCAGAATATGATAATAAAACCAAACTAGATCATGTAGCTGATATGTTGAACAATCTGGTGGCAGAAAAACAACTCCCCTTCGCAAAAGTCCTTATGGATAGCTGGTATGGGTCACAAAAACTAATGGCAATGATTGAAGAATTAGGAAAAATTTATTATTGCCCATTCAAAAAGAATCGTTTACTAGA…
	Chromosome	66c19rev	CATCAGCGTCAACTGGAATAT	66c20for	GTCTACTAACAACTGCAACGCA	7	60	4min	YES	GCCAAACCTATCCAGAGAAACCGTTTCGCCGACAGCCAACCCAACCGAGAACGCATCTATATATTGATTGACCAAACCCAAACCCTCCAACTGCAAGACCAATTCAACCAATGGCAAAGCCAGTCCCACCATTGGCAGTTAAGCCTTGGGGATGCTCTACCCCCCTACCATTTCTTATAAAAGTCAACTGCCAAAACCAGTCTCAAAAAAATTTCCATCCTTTCCATATAAATATTGAAAGAAGCAATCGTCTGAAAGTCTGATGGTACAAGGATTTCAAAAAAAAACAAAAAAACCTCAAAAAAAGCTTGACAAACCAGAGCAGATTAGATAAATTAGTAAATGCGCTTGAGAAACGAAAGCGACGAGAGCGCGCCGAACCTAGAAAAAAGAATACGT…	GGTGCGACATGGGAGGCATCTTCTCCATGCAGCGCCAAACGCTCTAACGCATCCAAACGGGTGCGATCACTATTTCGCCATTCTACCACGACCCCCGCTAGTCTATTTTGCACTCGCAACCAATATTCTTGAACGTCCCGTTGCTTCTGTTGTTCAACGTCCTGTTGATGTTTGATTTCAGCCACCTGTCCAGGAGAGCGAGGTTCGTAGCGTTCACCCTTCTGTTTGAAGTAGAGTTTATCATTTGATAACAAGACATAACTGGCATAACACTGAGGCGGACTCTGCTCAGAAAACAAAAGCAGAGCCATTTCTTTCGGGTCTACGGTTTCTCCTTGCTCCACTAAAATTTCCCAAGCCACCTCCAAACTTGACGGATCAAGATAAGGCTGCAATTCT…
	Chromosome	365c6rev	ATCAGAATCAATTTTAAGCCTCA	365c25for	ATGTAGACTGCTCGATCATCA	4.5	60	2min	YES	TAGTTACAATAAGCAAAAAAATAAAAACCAGGTTGGGTTGAAATGTCCAAAAGTTACCCCCATAAAACCCTTTACCCTAATCAGTTATCGGTTAAAGAGTGATCATTGACTCTGGTATCCCATCGTAATTCAGGAATTTTTGGCCTAAAGGACTAAGCAATTTTACTGATTATTTACCCTAAAAATTCCTTGATCAAAACTAACCCGGTTAAATGTTAATTTTTGCAAATTTTTCCGCAGAGGATTAAAAACCTAGTTTTTTGAAGAAACCTGGTTTTTTGGGCGTACCTCCATATTTCAGAATAATTTCCCCTCGTTCCAATGCTCTGCATTGGAATGCCAATTTTGAGGCTCTGCCTCAAATAATAGGAGGCGGAGCCTCCATCAACGGCATTTTTA…	TACTAAACTAGCTAAACAACGAGCAACACGACCATTTCCATCTTGAAATGGATGAACTTGTGTAAATCGATGATGTAACCATGCAGACTCAATCTCAGGAGGAACTTTTTGATCACAATGTTGATGATGTAACATAATCAGTCTATCCATCTCAGAGGCAACTTGCTCGGGAAGACAGTAATGATGAACAGAACCGTCCGGTCGCAAAGGATTGTTCGGTTGACGTTTCCAATCACCTTTTATTAAAGGGACACGAAATATTTTTCCTGTACCTGGCTCTAGGGCTTCTGTACTGTCTTGACTCTGAGTTAAAAGTTGATGTAACTGCTTGATATAGGAAGTTGATAGCGTTCTTTGCCCACCTACAAAATCAAATAATCCTTCAATTGCTGCCTCTTG…
	Chromosome	365c0rev	TACCATCACCGCAGATAGTT	365c6for	AATTCTAACTGAGTAATTTCAGCACT	7	60	3min	YES	AAACCCGAATCCAACACCAACTCCCACCCCAACACCAAACCCGAATCCAACACCAACTCCCACCCCAACACCAAACCCGAATCCAACTCCCACCCCAACACCAAACCCGAATCCGACACCAACACCAACACCAACTACTCCCCCCCTACAGCCACCCATCGCCCAAAATGATGCCGTAAAACGGCCTCCCGATGGTTCGGTAACATTTAACGTACTAAAAAATGATACCGATCCCCAGGGTAGTCAACTCACCTTAGTGAGTGTGGGAACAATCGCCAATGGCAGTGCATCAATTACGGCTGGAGGAAATATTACCTTCACACCTAATCCGGGCTTTACAGGGCCATCAACCTTTCCCTATACCATTCAAAACAGTTATGGCTTAACGTCCACGGCTCA…	TTTGACCCGTAATTCTGACAATTCCCTTATTACTATCAGGAATATTATTAACAGTAATAATTAACGGATCATTATCGGGATCAATCGGGGCCACAATCCCTAAATTAGTGATTACATCTTCATTAATATTAACCGTTGTATTCCCTTGAACAATCGGAGGACGATTTATGCCAGCAAAATCATTCACATCAAGGGTTGTCACCCCATTCACATTATCTAATTTAGCTAAAATTCGAGAATCATTTCCCGTGGTATTATCGCCATTTCCATCATAAATTAGGTAAGTGCTACTACCATCATTAAAGGCAAATAGACCTGGATTTGTACCGGGAATCACATCCCCTGTAATATTAGTTTGTACGGCTGTTCCAATACTCGCAAAAGAGGCAATTACCGTTG…
	Chromosome	365c24rev	TCTTAGTTCAATAGCATGACCAATA	365c0for	AGATGAAACTAGACCATCCAGA	1.2	60	1min	YES	GAAGGAGTTGCTACCCCAAAAAGTGCAAAACTAAGACGCTGAAATTCAGAATTTTTAGAACGTTCATTGTAACAAAATCGAATTAAAGCAAAAAAATCATCCACTGAAAAAGGTAAACTCAGAACAGAATCTATTTCATCAACAAAAATAAATATTTTTTCTAGGGGATATTCTACTAATAATACTTCTTTTAAAAAGATACTTAATCGCTGAACTAATGGTAAATCATCTTTTTCGTGCCACCATGCTTTTAAATTAATTTTTTTTGAAAGCTGAAAAGCACTAATTAAAGAGCTAATTAATCCTTTGTACCAGCGATAAATACCTGATTCAGTAGCAGCATCTTTCAACACTTCTTCTAAGGTTATATTTTTTAATACTAGGTGATAGAATGCCAAT…
	Chromosome	66c6for	TTGATACGGAATTTCAGAATAATAT	66c4rev	CGGAACTGACAGAAGATTACA	6	60	4min	YES	CTAACCACTATTTTATTGAACCCTATCTTTCCGTTGTTGGCCCGGAATCTTTCGTGAGTTCCTTTTCTACTTCCCAGTCTTAGGGGTTGACTCTGGCTTTGAACCCATGGGGAAATAGCGTGAGATCCTCCCTTGCTAACTCAGAACCGATGGAGCTACGATGTATATATAGCAGTCTTGTTGTCAAGATTTTGAAAGGAAAGTCTGAATCTTGTCGGGTTTGACATTCTTGTTGATGTCCTAACTTCCTTGACTACTAGATTAAAAACGACAGAAGATGGTTACTCCCCAATTTTGGAGAGTGAAACAGTCCTGTTTAAAGGGGGGGAGTCCAAGTGGCACTAACAGATTTATTTCTCAAATGTGGAAGCAGCGGAACCCGTCCCTGAGCCATGGGTA…	TATCTTTTGATAAAGGCTGTTACATTGGTCAAGAAACAATTACCCGTCTTAATACTTATAAAGGTGTTAAGCAAAAACTCTGGGGTATTCGTTTGAAGGCGTCCGTTTCAGCCGGAACTCCGATATTAATTGATGATGTTAAGGTCGGAAAATTAACCAGTTATACCAACAGTGATGGAAAACATTTTGGTTTAGGTTATATTCGCACTAAGGCTGGTGGAGTCGGTTCAACGGTTAAAGTAGGTGAGGTAGAGGGAGAAGTTGTAGATGTTCCTTTTTTAACTTATCAAAAACTTTAACTTTGGGTCTGAAGTACAGAAAGGGTCAAAAAATCGAGAAACTGACTTTAATCTTCACTTTTCTGCAAACAAAAACTGCTCTAATGGTAAATAGAGCAGT…
	Chromosome	365c30for	CGAAATTCATCATCTCGAAT	365c5rev	TATCTACTGCTCGATGTTTCAAT	3.5	60	3min	YES	AGCGACACAGTAAATAGCTGGCAATTAAAAACAGAATTGTGATTTCATAAAATGCTAACTGAACAGGGGCAGAACCGACAACAAATCCAAATATTTTATCGGTTTCGGTTTTTAATCCGTTGGTTCCATTAATTAGTTGTTGTTGACCATTAAAGAAGTTAAAGAATACGATTAATGCCGCTTGGGTAATAATCGAAAAATATACCCCTTTAATTCGATTTCTAAACACTAAATACCCTAATAATCCGGCAACAATCCCCGGAATAATAATCACGGCAAATAGGGTAAAGGGAAAGGAATAAAAGGGTTTCCATAACCAAGGTAAATCATTCACCCCATAGAGAGTAAAAAAATCGGGGATTTGTCCGGGGGGAAGTTGCAATTTTAGGTACATGGCTA…	TAGCCTATTCTTCGAGGAAAATTTTAAGTAAAATCGCTAAATAGTCATCGTGAAAAAAAATTTCGGTAGACGCAAATTCTTGGTTTATGGTTCGGCGGCCTTTGGAAGCACCCTGTTTCTGAAAGGATGTGCCAACCCTGCTACCAATAATACCACTAGCTCAACCTCCACCGCAACTCCCACAGCAACCCCTACGAGTAATGGCGATACAATTAAGGTGGGAATTCTTCACTCCTTAAGTGGAACAATGGCAATTAGTGAAACCACGGTTGTTGAAGCAGAGAAGTTAGCCATTAAAGAAATTAACGCCAATGGTGGCGTCCTCGGTAAACAAATTGAAGCCGTAGTTGAAGATGGTGCTTCTGACTGGCCAACTTTTGCCGAAAAAGCTCAAAAATT…
	Chromosome	365c8for	TGAATCACCTTGATAAAGTTGC	365c27rev	CAGAAAGTAACGGTAAATCTACTCA	6.8	60	3min	YES	GGTTTTAATGCTTGCTTCCTAATTAGCTGTGTTTCAACAAATTCTAGGGAAAGTTGCGTCATACATAAGGGCTTATCAGAACTGACCAATGTTAATTATTCCTCGCTATTGTGTTAACAAATAGAAAACAATTATACTAAACTTTTATACTGATGAACAACAGAATAACTTACACTGCCTAAAAAGGTAACACCCAGAAACCGGGTTTCTATGAGAAACCCGGTTTCTAACTCATTCTTCGATTAACTTTGAGTTACAACTTCTTTTTCCTTCGCTAAGAATTTTTCTAATTCTGTTAGCGCATCCGCATCCATTTTAGTTTGCATCGGACAGAATTTCGGCCCACACATCGAACAGAATTCAGCCGTTTTATAGATATCTGCTGGCAGGGTTTCGTCG…	GGGTATCGAGGGTTTGGCTCTGTGTCAAACCTCGATTACAACTAACTGTACGGACAAATAATTGAAGATGGGTCTTTGTTGAACGAGTATTCTATTTTATGACGCTTTGGCTCGAAAAAAGACCATCAAAACCGTGCCATATCAGGATGGAACGTTTTAATCTCCACCCCAGGAATGGCGGTGGATTTTTTTTAATTAATGCGTCCCTGGGATGCCGTTGATTGCCCAAAGAACAGAATATGTTGAATATTCCCCGCTATAATTATGATTGTTAATCCTTCTGATTATAAAATTTGCCATGAAGATTATCTCGAAGGCGAAAAAATTAGCCCTATTCGCCATGAATATATTCGGGGAGAAGTCTATGCAATGGTTGGAGGAAGTGATGCCCATGAAACT…
	Chromosome	365c15for	ACTATTCACTGCTTGACTGATTACT	365c14rev	GCAAAGTCACTTGGAAACA	1	60	1min	YES	ACTCGCCTGAGTGAACTGTTACCCAGTCTAAAAGCGATCGCAATTCTTTGGATTGTCCTGTATCACATTTGGGCTTATACAAAAGGATATCTCAAATTTTCAGAAATCACGGAGATTTTTACCGGAAATGGTCTTAAAGGGTTGGCGGAAGGATTTCTTAATTTATTCTGTTCAATGGGAGAACAGGGGGTGCATATTTTTCTAATTGCCAGTGGGTTTGGACTAGCAACATCTTGGTGGAGAAGTTATCAAAAAACACCCAATAATTCTAATATTATAGCATTAATTCCCTTTTGGATAGGAATGAGTTTTATCTCCTTTTATTGGTTGCGCTTATTTTTGGTAGTAGCGATCGCCTGTTTTTTGGGAGGATTATTTGATATTGCTGGAAATTGGATA…
	Plasmid_1	365_p1_for1	CCAGTCTTGTTCTCGTCAAG	365_p1_rev1	ATAGCGGAATATGTGCTGAA	4.8	56.5	3min12s	YES
	Plasmid_1	365_p1_for2	TTCAGCACATATTCCGCTAT	365_p1_rev2	ACTTGCTTCTATTGCCATCA	9.2	56.5	7min30s	YES
	Plasmid_1	365_p1_for3	TGATGGCAATAGAAGCAAGT	365_p1_rev3	CTCGAAAAACAGGAACACAG	9.9	59.2	2min5s	YES
	Plasmid_1	365_p1_for4	CTGTGTTCCTGTTTTTCGAG	365_p1_rev4	ATCTCCTCAGTTTCCAAAGC	10	59.2	2min5s	YES
	Plasmid_1	365_p1_for5	GCTTTGGAAACTGAGGAGAT	365_p1_rev5	AGGAATTAGCCGCAGTAGAG	10	59.2	2min5s	YES
	Plasmid_1	365_p1_for6	CTCTACTGCGGCTAATTCCT	365_p1_rev6	AGTGAGGGTGAGGTTTGAAT	11	59.2	2min5s	YES
	Plasmid_1	365_p1_for7	ATTCAAACCTCACCCTCACT	365_p1_rev7	CTTGACGAGAACAAGACTGG	9.8	59.2	2min5s	YES
	Plasmid_2	365_p2_for1	TGAGCTTGACATGAAGGATT	365_p2_rev1	ATGCTAATGAATGGCTCAAA	10	59.2	7min	YES
	Plasmid_2	365_p2_for2	TTTGAGCCATTCATTAGCAT	365_p2_rev2	CATTTAGCATCAGGAGAACG	9.9	59.2	7min	YES
	Plasmid_2	365_p2_for3	CGTTCTCCTGATGCTAAATG	365_p2_rev3	TACCCCAAAATGATGAACTG	10	59.2	7min	YES
	Plasmid_2	365_p2_for4	CAGTTCATCATTTTGGGGTA	365_p2_rev4	AATCCTTCATGTCAAGCTCA	9.8	59.2	7min	YES
	Plasmid_3	365_p3_for1	ACCCAAGGCAATGCTATATT	365_p3_rev1	ACTTGCTGCATTCTCAAAGA	9	59.2	7min	YES
	Plasmid_3	365_p3_for2	TCTTTGAGAATGCAGCAAGT	365_p3_rev2	CATTTAACCACTCTTGACCG	5	59.2	2min5s	YES
	Plasmid_3	365_p3_for3	CGGTCAAGAGTGGTTAAATG	365_p3_rev3	AATATAGCATTGCCTTGGGT	9.1	56.5	7min30s	YES
No758	Chromosome	758c2rev	TCTAAGAATTAATCAGCTTATCGAGT	758c1for	GAGCCAGTCTGACCAATAGTAT	1.5	60	1min	YES		TTAACTGGGGCAAACCTCACCGGAGCCAGTTTAATTTCAGCCTGTCTCCTAAATGGTTGCAAACTCAACGATACAATTTTAGTCGGGGCAACCCTCAGCCGAGCAATTTTAATCGGCGCTAATTTAAGTGGTGCTAACTTAACTCGAACCATTTTAACTGAAGTTGATCTCAGTGGTGCTAATTTAAGTCATGCTAAATTATTCCGAGCTTACATAAATCAAGGTAATCTGAGTGGGGCTAATTTGAGTCATGCCGATCTGAGCGAGGCTAGTCTGCGGGAGGCTAATTTGGGTGTGGCTAACCTCTCAGTTGCTAACTTACAAGGGGCGGATTTAAGTGGCAGTAACTTAGACGGAGCCAACTTAAAAGGAGCTTGCCTCCAAGACACAAATCTTATA…
	Chromosome	758c1rev	AGATTTAGCCTTAGATACGTGGAT	66c11for	CATAAGAAAGATTGCCGACAT	5	60	4min	YES	GCGTTGTGGGCGGGTGTACCCGTACTGACAAAACCTGGTTTGACCAACGCTTCCCGCATGGGGGCGAGTATTTGTGCCAGTGGCGGACTCCCAGAAATGATTGCTAACAGTGGGGAGGAGTACCAACAAAAAGCGATTGACTGGGCCAGCCATCCCCAGGAGTTGCAACAGTTGCGTCAACGGTTAAAGGCACGAGATGCGCCGTTATTTAACGTATCAGGGTTTGTCAGCCACTTAGAATCGGCATTTCGACAAATGGGAAACCGTTAACCCCCAACCATCAGAAACATCTTGATACCCATTAGGGATAAACCGACTACCCAATTAAAGGAAATTAAGAAAATGACTTCTAGTTTTAACTTTACCGAAAACACGAACATCTCCCTCACCGGTGTTCGC…
	Chromosome	758c3r	ATATCGAGAGCCTACATTACAGTT	758c4f	CCTAATGCTATAGAGCAAATCA	3.8	60	2min	YES	AAGTCCTAAAAACATTTGATTGGGTTATTTCTATAATTAAAGCATGAAGGAGTAAACCCACACCCGGGTAAAAAATAATCAGTATTTGTAGAGACGCGCAGTGGCACGTCTCTACAATAATGACTGTTATCCTAGAACAAAATTACTCTTACCTATCAAGCTGCTATCGACCCCAAACAGTTCAGCCAACTGTTGTTGACTACTGGCGATTTTAATCAGAGTAGAGCCGTTAAAAGAGGTAATTTGTAACTGTTCAAAAGTTAGACCTCCGTTTAAAGCGATAATATCCTCTCCGTTAGTAAAGTCGGTAATGAGCTCATTTCCAAAACTACTGGCCAGATAGAAGCGGTCATTACCCGCACCACCTGTTAGGGTGTCATCGCCCCCGGCTCCCACTAA…	CCCTACACATCATCTCACACGGTAGCCCAGGCAATCTTTACTTAGGGACAACAGAACTAAATAGCCATAACATACACAACTACAGCCAACAGTTGCAACAATGGCGAAACGCCTTCACACCCCATGCCAGCATCATCTTATATGGATGTAACGTAGCCGCCGGGGACTCCGGTAGCCAATTCCTGACTCAACTTTACCAACTCACCGGGGCAAATATCGCAGCCAACCCCAACCCCACCGGGAATGCCGAAAAAGGCGGCACATGGTCACTCACCTACCAGTACCCCGGAGACTCTCCCCTCCCCGACTCCGCACCCCCCTTCAGTGCCCAAGCCTTGGCGACTTACTCTGGCCTGTTAGGTGTGAAGCTGTTGAAAGATATCAACCCAGGGGAAAATT…
	Chromosome	758c4r	GCATAGCCTTTGTAAATTACATCT	758c0f	GATGATCTTCAAGAAGCGATATTA	2.4	60	2min	YES	TTTTTCCTGCAAGGTATCAATAATCGTGGGAATTAAAAATCCCGTGAGGGTAAAGGTGCTGTCGTGTTTGGGATCGCATCCAATTTGCAGGACTTTTTTACCCCGTTTGGCTAAAGCGGCAGAAATGTTACAGCTTGTAGTTGATTTACCGATTCCGCCTTTACCGTAGACTGCTAATTTCACGATTGTTTCTCCTTATCGGTTTTGATTAAAAACTGTTGACTGTTGGCAGTGGTTTTCTTGGTTTGATACAGCCATTATTGTCTAACTACCCCAGAAAGGAAAGGGGTGATTTTAATGGATATGGCTATAAATTCAAGATTTATCGCGGATTAAAGATTAATTTTAACTATATCAAATCAGAATCAATTTTAAGCCTCAAAGTAATATTTTTTAATT…	GCGTTTCACTGTTCTGAGGGTCATGTCAAGGATATTGCTTCTGATTTATGGAAAATTCTCTCCGATGCTTTAGGGGAAGAAGTGAGAAAATATAATTTACGTTCGACTCTGAATCGGCAAAAGTATTCAAATTTTTTAAATTTTGCTAAAGATTCTGTACAAATTAATCATATTAATTTTTGTCATAAACCTCCTTTATCCTCCGATGATTCTGTTACGCCTAAAAATAATAAAAATGAACCTTTATTTAGAGTTAATTTAGATGATGCACCGGATATTTATGAATTTTTTGGACGAATAGAAGAACTGGAAACTTTAACAGATTGGATACTCGAACAACGCTGTCGAGTGGTGATGCTTTTGGGGATGAGTGGAATCGGAAAAACAGCATTAGCGGTC…
	Chromosome	758c0rev	TTGTTCATCATGACAGTTAATTCTA	758c5for	ATCTGAGCCCTGATAAATCAT	2.8	60	2min	YES	TCCATTACCCATTACCCATTACCCATATTACTATGGAAACAAATATTCTGACTTTACCGCCGATTTTAAAATTAAAGCTGGATTTAACCTCAGAACAATTTTGGCAATTGTGTCAAGAAAATCATGATTTTAGATTTGAACGCACGAACTCAGGAGAGTTAATTATTATGCCACCAACTGGAGGAAATACAGGAAAACGGAATGTTAAAATTACCACTCAAATTGATTTATGGAATTCAAAAACCCGTTTAGGTGAAGTTTTTGATTCTAATACAGGTTTTACCCTTCCTAATGGTGCTGACCGCGCCCCTGATGCTTCCTGGGTAAGTCGAGAACGTTGGGAATCTTTAACACCCGAACAACAGGATAAATTTGTGCCTTTGTGTCCTGATTTTGTGG…	ATACCAGTTTTTCCTGAATTTTGATTGAATTTTAATTCAAAAAAAGCGCCATCAGACTGTTACTGTGGCGCTTTTTATTTTGACATCCACCCCGCCGTAAAATGAAACAGCCCTGGGTTTGGGGGGGGCTGTTCCGGTGTTCCCTCTCTCAACTAGGTAATTTATTTTGTGCAACTACTTATTTGTTAATTCAGAGTGGATTATTTTGCCGTTGTCCGTGTTAACAACACAGGACAATTAGCATAAACTCGGACATAATCTGAGAGGGAACTGCCCAACAATCTGTCTAAGTCGATGAAACTCTTGGCAACGTTAGGGCGACGGTCTGGGGAACCTAACATCAATAAATCAGCATTCACTTCTTCAGCAACGCTACACAATTCTGGGCCTGGTTTACCA…
	Chromosome	758c5rev	AGCATAGGCATCTGTATTGC	758c2for	CGCACTTCTACCTGATGATAT	2.5	60	2min	YES	AAAAACCCAGGATCAGGCGGCTAGTAATATTGTTAAACATGGTATTAGGAATTACGAATTGGAAATGAATTGGAAATTGAGCTTTACTGGACAATCGTTATTTTTTCTATTGCCTATTGCCTATTGCCTATTGCCTATTGCCCATTTAATTAAGTGTTTTCACCCATGAGCAAATAAGCGTGTTGTTCATCACTGAAAAGTTTCTCAAGTTGAAGACATTGAATAATCCGTTTTTCATCAATGATTGTGCCGCTTAAGTAGGGGGCTTCATCAACCCGAATACTGGAATCTTTAATGTCTGTAGTTGATATATTTAGAGTCTCCGTCACCCGCTCGGCCATCAGACCTAAATATTGTGGATCTCCTTTCTGATTAGGATATTTAACAATAATAATCCGG…	ATTTGTCGAGTTTAATTACACTAGCTTAGGAGAAGCTTATAATCAGTTGGTAGAACGAGCAACGGGAGAATATTTCTTACAGTTTACCAGCGATCGCATTGCACTTCCTTTAATGGTGGAAAAATTTGTCACCGCAGCTTGTGAATCTGATGCGGTAGCTGTGGTATGTCCAGACATGACGCTCAACCAAGACTTAGAAGTGATTAACTTAAATGACGGGTCTTTACTCAAGCTACTAGAATTTAACCCAAATCAAGATTTGTGTGCTTTATTTGCGGTGGAGTGGCTGCGAGAGTTTCGGTATTCAGAAGTAAGGGATTTACTAGCTTTAAATTGGCAAATTTTAGCCGCTGCGATCGCTACAGGTCAAGAGATTGCCTACTATCCTTATCCTCTCTA…
No82	Chromosome	82c4for	AGTTGAAACCATTCTTCATTAAGTT	82c0rev	TCAGAATGCTGGTAAGTTCAA	4.7	60	2min	YES	TTATCAACAGCATCAATAGCTTGGGCAAAAGCATCATAGGCTCCTTGAAAATCCTGGTTATTAAAATAAGCAATGCCTAAACCTAATAAAGTTTCTGCGTGTTTTTCAGGAAAGGCTTTTTGAGTAAAAACTTGAAGCGAATTTTTATAAAGTTGGATAACTTTTAAGTGATTATCTTTTTTATTTGAGCCAATTCTTCGATAAACATTAGTTAAGCAGGATTGAGTGGTAGCCCATCGTTCTGGATCAGATTCATTGGTAAAGAAAGTTAATCCTAATTCATAATAAAACCGAGCTTGTTCTAAATACTCTTCTTTATTTTCGTAATCATAAAGAAAGGTATAAATATCTCCTAAATTGAGATGGAGTCTTCCACATATCCTCGTATCTGTTTCTCGC…	TAATCGGGTTGATGTTTGGTATAGAATCGGGAATTGTTGGCAAAATTTAGGTTATTTTGAAGATGCGATCGCATCCTATAACGCTTGTTATCAACGTTCTTTACTTCAACAGAATATCTGGTTACAAGCGACATCTCAATTCTGTTTAGGTCAATGTTATGTTTCCCTACAACAACAAGACCAAGCTATCATAGCCTATCGTTTAGCTTATCAGTATTATCAGAGTTTATTAGAAGTTGTCAAGTTAGTCAATAATATACAAAATTTATCCCCGGTCTTACAGAGTTTGGGAAAAGCCTATAATGGGCTAAATGGGAATGATTTAGTAATAGAAATTAATGAACAGCTATTAGAGATTACGCGACGTTTATCCGATAAAGAAAAAGAAAGTAAGACTTT…
	Chromosome	66c20for	GTCTACTAACAACTGCAACGCA	66c19rev	CATCAGCGTCAACTGGAATAT	7	60	4min	YES
	Chromosome	82c13for	TCAAGCATGGTTTTATCCAA	82c14rev	GCTTGTGACACACTCCGT	5	60	2min	YES	TAGCGAAGCTGACACCAAGTGCAAAGTAGCCAGTGAAACTCCCTCAGTGTAAGGGTTTGAGCGACTGATTGATTTTTATATCAAGAAACCACTGGATCAATCAACAACCGCTCATCCAAGTCCAACCGAAAAGTTCCATAGGGGTTGATATGACTCCAGGTTAATGGAGTCAACCCTCGCCAGTCTTCCTTTTGCATCAATTTCAACCAATCTTTTTCAGACAAAATCTGTTGCATCATCAACGTATTGATATACACCAAACAGACCTGTAACAAATGCAATGACAACACCGCTGTCTCTTGGTCTTCTAATCGATTGGCCGCAATTTCGCTATTCTTGCCATAAAAAATAAAACTATTCGCACTATTCCATTGCTCCACTACATTTAGCCCTTCATTG…	ATATTCGTGATTTTAACACCGAAAGTCAGGTTAAAGAAATTTGTATTTTTAAACCTGATATTATTATTGGTGGGCCGCCGTGTCAGGGTTTTAGCATTGCAGGGCCAGCCCAAAAAGATCCTAAAGATCCTAGAAATACTTTATTTATTAACTTCGCTCAATGGATTAGTTTTCTGCAACCTAAAGCTTTTGTCATGGAAAATGTTAAAGGCTTACTCTCACGGAAAAATGTTGATGGAATAAAGGTTATAGATATTATAAAAAATACTTTTGAAGAATTGGGGTATCTTGTTGAAGTTTGGTTATTAAATGCGGCTGAATATGGTGTTCCTCAAATAAGAGAGCGTGTTTTTATTATTGGAAATAATACGGGAAAAAAAATTGGTGCCCCTCCTAAAC…
	Chromosome	82c14for	CGATTGAATAATTTTAGCTTGC	82c15rev	TGAGCTTCAGGACTTGCTAA	6	60	3min	YES	AGTTTTCACTTCAATAAAACTTAAAGTCTTAATTCCCGATTCTCCGGTTTCAACGGCAATTAAATCAATTTCTCCATATCGACAATGCCATTGATGATGCAAAATCTCCCAGCCTTGTGTTTCTAACCAATGGCTAACTAATTTTTCCCCTAAAGAACCAATTACTTTTGATTTAGACATCGGATCTAGGATTAGAAATACAATAATTGGTAAGTACGAATTTTATCTTAAAACATTGATTGATCTCGGCAAAAATATGAATCTGATAAATTTCAGAATAGTCTCACCCATGAAAACTCTAGGAGTGTTACTGGTAATTAGTTTTTGGATTGTTTTAACCCTATTAAAAACCCCATCAGCCCTAGCTGAAAATTATGAAAAGCGGACTTTATTAAATGC…	CAGTTTTAATTACCCCAGCCCCGCTAATATTGGTGTGAGTTCCCTGGGCTCTTTGGTTAGGAAAAAATAAACCAACTTTACTGGCGATCGCCTTATCTTCGGGTTTGGGAGAGGCGACTAAACGCCCTAAATAATAGGTATTAGCTAGGGTTAACTGTCCCACACCCGCAGCCACCGCTTTAATTTGAGAAACATCATTTCCTTCCGGGGGTCTAGCAAAATTAGCCACAAATCCTTTCACCCAAGTTTCTGTAGTAGCCGTTCCACTTTCTCCAATCATCGAAGCCACTAAGGATTGATTATAGATATTATTAGAAGAACGAGCTACTATTTTTCCTTTCCATTTAGGATTGGCTAAATCTTCATAAGTAGAAAGTTGAGCCGGATTCACCTTATTTT…
	Chromosome	66c6for	TTGATACGGAATTTCAGAATAATAT	66c4rev	CGGAACTGACAGAAGATTACA	10	60	4min	YES	GAACCCTATCTTTCCGTTGTTGGCCCGGAAGCTTTCGTTAGTTCCTTTTCTACTTCCCAGTCTTAGGGGTTGATTCTGGCTTTGAACCCATGGGGAAATAGTGTGAGATCCTCCTGCTAACTCAGAACCGATGGAGCTACGATGTATATATAGCAGTCTTGTTGTCAAGATTTTGAAAGAAAAGTCTGAATCTTGTCGGGTTTGACATTCTTGTTGATGTCTTAACTTCCTTGACTACTATATTAAACTTGAAGCAAAGTTGCATGGAAAACATGAGTAGTTCAGCTTGCCAAAAGCGGCAATTACTCATATTTTCCATGCAATTTAATATTAAGGGAATGAATAAATTAAAATATTGTAACAATAAATAATCGGCAACTATCATATCATCTATTAAGA…	TTACATTGGTCAAGAAACAATTACCCGTCTTAATACTTATAAAGGTGTTAAGCAAAAACTCTGGGGTATTCGTTTGAAGGCGTCCGTTTCAGCCGGAACTCCGATATTAATTGATGATGTTAAGGTCGGAAAATTAACCAGTTATACCAACAGTGATGGAAAACATTTTGGTTTAGGTTATATTCGCACTAAGGCTGGTGGAGTCGGTTCAACGGTTAAAGTAGGTGAGGTAGAGGGAGAAGTTGTAGATGTTCCTTTTTTAACTTATCAAAAACTTTAACTTTGGGTCTGAAGTACAGAAAGGGTCAAAAAATCGAGAAACTGACTTTAATCTTCACTTTTCTGCAAACAAAAACTGCTCTAGTGGTAAATAGAGCAGTTTTTAAATGAGTTATAATA…
	Chromosome	82c13rev	ATCTCTTGAATGGTCTGAGCT	82c2rev	CTAATGCAAGAATTATATGCAGAAC	0.8	60	1min	YES		TAAACCGGAATTGATTATCCAAAGGATTCAGGAAATCAAGGCAGGAGGCGGAATTGCGGCGGTGAGTGCGACCCCTGTGGGAGCGAGTAAATATGGTTTGGTGGTGGCTGAGGCCGGGGCTGATTTATTTTTCGTCCAAGCCACGGTGGTATCAACCACATTCCTATCTCCAGAGTCAGTTATTCCTCTGGATTTAGTTAAGTTTTGTCAAGAAATGCCGATTCCGGTGATTTTGGGCAACTGCGTTACCTATGATGTCACCCTAGATTTACTTAAAGCGGGAGCGGCGGGAATTTTAGTAGGGATTGGCCCAGGTGCAGCCTGTACTTCCAGAGGGGTTTTAGGGGTGGGAGTTCCCCAAGCAACGGCCGTGGCTGACTGTGCCGCCGCCCGGAATGA…
	Chromosome	82c2for	GCTACAGAGGTCAATAGCAGTAAT	82c19rev	GGTAAGCGACAGATCATCAAT	4.6	60	2min	YES	CTAGCATACCGAAAAAGCTAAAACTCCCTGTTCCTGACTCGATTACAATTCGCGGGAAAGAAATTGTTCCTGTAGCGACACAAGATCGCACCACGTCTTATCCCTGGATTGCTACTTATAATACCAATACCTTACCCACAGGTGTGAATGGAATTGATGGGCCGAGTACCGCAACAAACAGAACTGACACAGGTGTTGAAAGAAAAGTAGGAATTCAACTATCTACTAATGGGCTATTAAGTCTTTTCTTTGATACTAATTCTAATGGAGTTGGAGATGCGGGTGAATATGTCTTTCAGAATTTGGATATCAAAGCAGCCAATGGAAATATAGTACCTGCTAACTTCAAGTTTGGTTTCGCTGCTTCCACAGGCGGGGCGACAAATATTCATGAAATTG…	CAGGGTATCGTTGCCATAACTCCCCCGCAGGTAATCATTACCCAGTCCACCTTCTACTAAGTCATTGCCGAATGAGGCATCAACGGTATCATTCCCATCGCCAGCGTAGATATTGTCATTCCCTGTAAAGGCGGGTAATCCAATCATCTCCACCAAAGGCAAAGATACTTTGATTCAGAACAGTTCCCGTCAGAGTATCGTTATTCTCTGTGCTGTTAAGGATATTTGAGGTTGGGTTAGGAGAAATTAAACCCAGCACCGGGGGTTCGGGGAATACCACTTCTAGGAGTTTAGGAGCCGGGAGACAAATACCACACTCACGGTTTTGTCTGGGTAATGGTGTTGAGGTGGGCGCGGCAGTGGGTTCGGGGGTCGGAGTCGGATTGGGACTGGGTATTG…
	Chromosome	82c19for	AAGTACAGAAACACCCACAGAA	82c18rev	TCTTGCTGTTGAATCATTATACCT	3.3	60	2min	YES
	Chromosome	82c18for	CAAGGCAGAGTAAATCATTATCA	82c16rev	CCTGCATTGATGCTTATGA	6	60	3min	YES
	Chromosome	82c16for	TGACTCTTTCTAGGATCTCATGTT	82c3rev	AGTTTGAATCAAGAGCCAGATA	0.8	60	1min	YES		ATGCCCGTAGAAATGCGAAAAATCATGTTAGATACAGCCTTAACAGATGCAGAACGGTTAAGAAAATTAGTCCAAGATTTTTTAAAATTATCCCATTTAGAAAGTGGTCGAGTAGACTGGAATCCCGAATCTTTAAGATTAAAAGAATGTATTGATTTAGCCGTTAGTGGCATTCGTACCCATCAAAATCAAGTTCCAGGTATTGAAACACAAGTTCCCTCAAATTTGCCTTTAGTTCAAGCCGATGGCGAATGGTTAGTAGAATTGCTGTCTAAACTATTAGATAATGCCTGTAAATTTACGAGTGCTGATGGCAAAGTTACTGTTAACGCCAAATGCAATGGAGAACAAATGATAGAAGTAACGATCTCCGATACGGGACGGGGAATTGAACCCAAT…
	Chromosome	82c3for	CGATCGCAAAATCTAAGTTAT	82c4rev	CCAACCTCCTAATGTTGATACT	0.6	60	1min	YES	AAGTTATGAATAAATTCAGGAGAAGGCTGGGGGAGAGAAACCGACTCAACAAAATTAGATTCTCCAAAACAATTAATTTTGACTGCTACAGGACTGGTTTGTACCCAACATAGGACTTGCCAAAATCCTCGAATCGCAGATACAACATTAATAGGATGGCTAAAAGGTTGTAACTGGGGTTGGAAAGGTTTGGGATGTTGTGCTGAATTTCGATAATAATAGTGATAGTCTGCGACTTCTAAACTAATCCGTTGTTGAAGTTGATATTGTTGTTCAACGGTGAGACTATCTAAAATTTGATTATCTTTTTGAACTAATACTAAGGTTTGGGAATCAATTTGACTAGCTACCCCTTGAATTTCTCCTGCTGCGGGTTGGGAAATTATCGAATTTTCAAAG…
	Plasmid_2	82_p2_for1	CTCCGAGATGCCTTAACATT	82_p2_rev1	TGAGTGGAGCGATAGGAATA	10	56	7min	YES
	Plasmid_2	82_p2_for2	TATTCCTATCGCTCCACTCA	82_p2_rev2	TCGTTAAGCAAGGCTAGTTG	8.9	56	7min	YES
	Plasmid_2	82_p2_for3	TCAACTAGCCTTGCTTAACG	82_p2_rev3	TCTTAATTCAACCGAGCGTA	9.6	56	7min	YES
	Plasmid_2	82_p2_for4	TACGCTCGGTTGAATTAAGA	82_p2_rev4	AGAATGAAACGGGGATTAAG	6.1	56	5min	YES
	Plasmid_2	82_p2_for5	CTTAATCCCCGTTTCATTCT	82_p2_rev5	CAATATGGGGTTAGGGAGTC	9.4	56	7min	YES
	Plasmid_2	82_p2_for6	GACTCCCTAACCCCATATTG	82_p2_rev6	AACAGGTTTGATGTCATTGC	9.9	56	7min	YES
	Plasmid_2	82_p2_for7	GCAATGACATCAAACCTGTT	82_p2_rev7	ACACTCGCACTCCATTAGAA	9.4	56	7min	YES
	Plasmid_2	82_p2_for8	TTCTAATGGAGTGCGAGTGT	82_p2_rev8	AATGTTAAGGCATCTCGGAG	5.5	56	5min	YES
	Plasmid_3	82_p3_for1	AGGGTTGTTACTTCGGTTTC	82_p3_rev1	GAGCTAGGGGATAAGGTCAA	7.3	56	7min	YES
	Plasmid_3	82_p3_for2	TTGACCTTATCCCCTAGCTC	82_p3_rev2	GAAACCGAAGTAACAACCCT	7.4	56	7min	YES
No108	Chromosome	66c20for	GTCTACTAACAACTGCAACGCA	66c19rev	CATCAGCGTCAACTGGAATAT	7	60	4min	YES
	Chromosome	108c0for	ATGACCCATTTAGCCGATTA	108c7rev	GACTTGTGGAGAGAATGCA	2.9	60	1min	YES	CCCGCCCAGTCCAGTTGGGGATATAAGGGATTCCATGAATATTGGCTCAATCATACCAATTCTTGGATTTATCCCCATCTCCACAAAGCCGCCGAAAGAATGATTAAAATGGCGGGTCGAGAACCTAGAGGCGACCTAGAATTACGGGCGCTTAATCAAGCCGCAAGAGAATTACTCCTAGCACAGTCTTCCGACTGGGCCTTTATCATGAGTTCGGGAACTATGACCCCCTACGCCGTGCGTCGTACCCGTTCCCACCTAATGCGGTTTAACAAAATATACGAAGATCTCAAAATTGGCAAGGTAGATTTAGATTGGCTGGAAAAGGTCGAAGCCATTGATAATATCTTCCCTAATATCGATTTTCGCGTCTATCGACCCTTGATGTAATGGGTTATA…	CGGGATATATTGCATGAACGCCGTTGACACAAATATTTTAATTTATGTCAATGATCCGCGCGATCCTGATAAACAGACAATTGCGGTTTCTTTGGTATCTTCCCTAACAGATGGGGTTTTAATTTGGCAGGTTGCCTGTGAGTATTTGGCTGCCAGTCGTAAGCTAGAGCCTCTAGGGTATGACAGAGGGCAAGCCTATCAATATATTCGAGACTTACAACAAGTTTGGTACACGGCTTTGCCAACTTGGGCTGTGATTGATCGTGCTGAGGACTTAATGGGTCGTTTTAGTCTGTCTCACTGGGATTCAATGGTGGTTGCTGCCTGCTTGGAAGCGAATGTTCAAACTCTCTATACGGAAGATTTTGGGTACTCAGCTATTGATGGTCTAAAAATCGT…
	Chromosome	108c34for	ATGACAATTCCGTTAATCGA	108c27rev	TAGTGACCACTGCGAAGATATTA	2.4	60	1min	YES	TTTTTGAATTTGAAGATGATCAGGGTTGCTTTTATCAACTACACGAACTTAGTGTTGGGCAGAAATATACAATCATTCTATCACAAAAGGGAGGATTATATCGTTATCGAATTGGCGATCGCATTCGCGTGTCGGGGATATATCATCACACTCCTTGTTTTGAGTTTTTAGGACGACAGGAAGCCATCAGCGATCTAGTAGGCGAAAAGCTACAAGAAAGCTTTGTTTGTGATATTTTAGCGCAATTAAATATTCCAGAAACCTGCTTTAAAAGCTTAGTTCCAGTTGCCAATCCACCTCACTATATTTTATTACTCGATCAAGTTGTAGAAAGTCCACAAATCTTAGCTAAAAATTTAGATATTGCTTTATCACAATCAATTCAATACCAACGGGCGC…	ATTGATAGTACGGATATTCCTTTAAATATTTCCCGCAGTGCTTTACAAAGTAATCGCACCGTCCGTAAAATTGCCGATTATGTGGCGAAAAAAGTCGCTGACCGTCTGAAAGAATTATATCGGGATAACCGCAAAGAATATATCCGTTGTTGGCAAGATATCGGCACCTTTGTTAAGTTTGGTTCCCTCAACGATGACAGGTTTAAAAAACAAGTTGATGATATTCTGATTTGTCGTACTAGCTATACCCCCCCCAACCCCCCCCTTACCAAGGGTGGGGCTATTGAGGACTCCACTTCTAATCCCCCCCTTACCAAGGGGGAGCCGGGGGGGTCAACAGTCGAGCCGGGGGGGTCAACTCCGCAGGGGTCAACGGAGGATGGGCCTGTTGCCGTTCCT…
	Chromosome	108c27for	GGATCATTTGTTCTAACCAAGC	108c32rev	TCATCTTTACTGAAACTTCGACA	5.5	60	2min	YES	GAAGGTAATACCTGAATTGTGACATCCGGCGGGAATTTACCTAATTCTGGGTTGAGGGTTTGGAACTTCAGACCGATGGACGTGGCCAAATCCAAAGGGGATTGATGCAAACGGGAAGCTAATTTCATGGCGATCGCCGATCCATAGATTACGCCAGTTTGATTTTTAATCCGATTTACGGGAATTTCCTGAGAGTCAGCCGTATCAATTCCTAAACAACCCAAGGTTTTTCCCAGTTGTGCCCTTAACCTACCTGCTAGAGTTAGCATGAGTGATCAAACGACCTTGCCAAGTTACTCAAATCTGATATTATCAGTAGATTGGTGCGAGACGTTCCTGTCGAAGTTTCGTAAAAGATGAAAAACGTAAGCAGGGAGATAGGTATAGACAATTGGTAAA…	TTTTCCTTTGACCCCTATATTACAATTATAATACATAAGTAATACTTATGTCCATTGTTTCGTAGGAGCCATCGGTTGCCGTTTTAGAATCGTGACAATGGCGGTGTAACAATTGCAGGTTCTTATATTCATCTTTTCCGCCTAAAGACGTAGGGATGATATGGTCGATTTCTGCAATGTCTTCTGGGGTAAAGTATTGTCCACAGAAGGTACACTTGCCTTTCTGTTTTTTAAGCAGAGACGCTACTCGATTAGGCACATCAAAGGATGTTCCTTTCCTCGTACTCCAGTACGTCCAGTTTCCGTCATAAGGTGATGCTCCAGGTCTTACGGTTACATGGCGGATGATTGGTGTTTCAGCATGGGTTGTTAATCTAAAACCATCTTTGGTTTCAAAACT
	Chromosome	66c6for	TTGATACGGAATTTCAGAATAATAT	66c4rev	CGGAACTGACAGAAGATTACA	10	60	4min	YES	ATTTTATTGAACCCTATCTTTCCGTTGTTGGCCCGGAAGCTTTCGTTAGTTCCTTTTCTACTTCCCAGTCTTAGGGGTTGATTCTGGCTTTGAACCCATGGGGAAATAGTGTGAGATCCTCCTGCTAACTCATAACCGATGGAGCTACGATGTATATATAGCAGTCTTGTTGTCAAGATTTTGAAAGAAAAGTCTGAATCTTGTCGGGTTTGACATTCTTGTTGATGTCTTAACTTCCTTGACTACTATATTAAACTTGAAGCAAAGTTGCATGGAAAACATGAGTAGTTCAGCTTGCCAAAAGCGGCAATTACTCATATTTTCCATGCAATTTAATATTAAGGGAATGAATAAATTAAAATATTGTAACAATAAATAATCGGCAACTATCATATCATC…	CTGTTACATTGGTCAAGAAACAATTACCCGTCTTAATACTTATAAAGGTGTTAAGCAAAAACTCTGGGGTATTCGTTTGAAGGCGTCCGTTTCAGCCGGAACTCCGATATTAATTGATGATGTTAAGGTCGGAAAATTAACCAGTTATACCAACAGTGATGGAAAACATTTTGGTTTAGGTTATATTCGCACTAAGGCTGGTGGAGTCGGTTCAACGGTTAAAGTAGGTGAGGTAGAGGGAGAAGTTGTAGATGTTCCTTTTTTAACTTATCAAAAACTTTAACTTTGGGTCTGAAGTACAGAAAGGGTCAAAAAATCGAGAAACTGACTTTAATCTTCACTTTTCTGCAAACAAAAACTGCTCTAGTGGTAAATAGAGCAGTTTTTAAATGAGTTATA…
	Chromosome	108c10for	TGATGATTATTCGACGCTATACT	108c6rev	AGTTGAGCCAAATAATTCTGTT	1.1	60	1min	YES	ATATCTCGCCTGAAACAACAACCTATTTTAAAACAGTTTAAATTTAAACTCTGCTTTGATGATCCGCGTTTACCCGATGCCGATCATATTACCATTGAAGGCGATCGCAATCAACTAGAAACCCTCTATCAAGTCATCAAAAATTATATTCAAAATCTGCTTAATTTTGCCCAAATATCAACCCGTGAACCCGCAACAGTTTCCCTAAAATCTTCCACTGAAAACACCCCATCATTTGTTATTTTTGACGAAACCAACTCAGAAATTAAAATCAAACCCGATGGCTTATTATACCATGATTTATTCCTAGGAAACTTATCTAAAAACTCTACTAACTTATTTATTCATCTCAGCGTTTTACAACTATTTGACCTCTCGGCTGCTTTAGAAGAATATATA…	GTTTAAAATAACCGGAGGAGCCGCATTTTTTAAGGTGGGTAATTGAATAGTTTGGGGTGCAAAAATTACGGGCGGAGATGGGGGCAGCGCTTGGGTTGGAGCCACAGCTAGGCGGGGCGGGGGCGGGGGTACGGGTGCTGCTAAGGGCTGCGGTGCGGGGGGTACATACCCATCTGTCACCGGAGAGTCCTGGGGAATAATAACGAACCCATCGGGTGCGGGTTGCAGGTCGGGTATGGCTTGGGGGGTTGCCGGGTTAGGAAACAGAGGGGCGGGAATGGGCAGGGGGGCGGTGTTGACGGCGGGTAAATTGGGAGCGACTTTAATCTGAATAGGAGGCGCAGACGGGACGGGAAGCGGTGCTAACTTGGGTGGAGGGGGTAAGGGAACCAGATTTGG…
	Chromosome	108c6for	TCCGATCCATAAGGTGACTT	108c12rev	ATCCTGTTTTGACTGCATGA	4	60	2min	YES	TCTAACTGAACACCAATGACCCGAAAAATTAGATATTACTCAGGATGTCGTGGATTATGTTAACTTAACTCCCGATGAACGTTGGGCATTTGATGGAATTTTAAGTTATTTAACCTTCTTAGATTCTGTTCAAACCTGCAATATTCCTCATCTGAAAAGTTGTGTAACTGCCCCAGAAATTAGTCTTTGTATGGCGGAACAAACTTCTCAGGAGGCGATGCACAATCAGAGTTATCAATACATGATTGAAACGATTATTCCATCCGATCGGAGAACCTTTGTTTATGAGTTTTGGAAAACCGATAGTGTTTTGCGCGATCGCTGTGAATTCATTGCCGGGATTTATCAACAATATATGGATGTGCGATTCGTTTAACCTAAAATAAACCGAAAGGTTTA…	AGACTATTATTAGCTTTATTTCCATCAATGTGATTGATTTGCAATCCCTGTGGTATTTCCCCGTTAAATGCTTCCCAAACAACTCTATGAACAAGAAATGTCTTTCCATAGCAACTAATCTGACGATATCCGGCGGTACTTCGGGTCGTCTTCTTAATTCCTTGACCTCTTACTTTGAGCATAGAACCATCTTCAGAAACCGTATAAGGCAAATCAGGGTGTTTGGCATCCATGAGCTAAGACATCTATTAGGTTGTAGATGAATTATAACATGGGGAAGTTCATCTTTCCACTTGGCTCAGGATTGTCTCAATTGAGAGTTTCCCTGAATTAGAGGGGTTTTCAATTCACGTTACCGTGAAAAGCCGCTATGAATTTAACGGTTAATCATTTTGAAAA…
	Chromosome	66c11rev	GGACTTCACTTATTTAAGTGCATC	66c26for	CTCGCACTATTTCAAGAGCT	6	60	4min	YES	CAGCCTCGCGTCGCTTCTTAGGCTTACCCCCTGATTCAGCACCGCCCAATATCCATATATATGTGTCTGCGTGTGTCCAAGATTACACCGTTGCCCCTTGTATCGGACAAAAACCATTAAATTCTGATGCCATCATTTGTTCCCTAGGCGAGTGACTCCCAGCCCCACAAAGCTGAACCCCATAGAAATGAAGGATTTAGCGGGCATGAAAAAATATTTTGCCTTAAGGGTTGACATCTTCGAGAAAGACTGATAGATTTATAAAAGTGTCGAAAAACAAAAGACACACCGAACCTGGACAACTAAAGAGTTTGAAAGCCAAGTTAAAACATTTTATTCTCGTCAAAACAGAATTTAGAGCTTAACCAGGGAGTTTAACACAAACTTTCTGAAAAAGCA…	GAGATGAAACTAAACGGCAAGATTTCATAGCCTAATTGTCAACTTTGCCAACCGAAAAGATTGTGTACGTCGATGAATCAGGCATGGATAGCCGAGACGAATATGATTATGGATGGAATCTCAAAGGGCAACGTTTTCACGCACTCAATTCCCGGCGTCGTCTTGGACGAGTCAATATGATTGCTGCTTTGTGTAACCAAAATCTGATGGCAACTTTTACTGTAGATGGAGCTTGTAATCGAAGCTATACTTATTCAGCAAGCCCTAATTACAAATAAATTATAAATAATTGCAAAACAAAAGCAACCTTTAGAATGAAAGATTGCTCTGTTTAAATATATTAAATTCAGAAACACTGAAGATTGCAGAGAAACTGGAGTAGTTGAAATGAGGTCAAGC…
	Chromosome	108c24for	GTAACGCATTGTAACGTCTGA	108c9rev	TCCTGATAGTGTTGATTCTTGAC	1.3	60	1min	YES	CTTTCAGGTCTGAAGCCTGTCCTGATGAAAACTGATAACTGATAACTGATTTTAGCTTTCTTCCTCAGAAGATTTCCGTTTTAACGGTTTAGCAATCGGTTCTCGACGCGCCGGGGGTGGCGCCTCATCCGATGAGAATTTAGGCTTATAGGGAGAATGAGATCCAGTGTTAAACTGACCTTGACCGGATGGTCTTCTGGGGCCACCTTTCGAGAAAGGAGGTCGGCGTTTTTTAGTCGGAATCATGCCAATATCATGGCTTTCTTGGATGACTAAATAATCTTCTTTTAACTGAACGTGCAAATCCCAGAAATGACCGATGGCTCTCATCCCAGCAATTCCTATTAGTTTCAGTTTAAAAAACTTAGGTTTATCATTATCTTTGCGGGGAGCTTGGCG…	GGGTTTTTACTCGCCGTGTCCTTGCTCCCATAAGGGATGTGTCTCCGCTAAGAGGTGTTATGAGTCCTTCTCCAAATCGTTCCTCTCGATCCAAACGTTCTTCAAGCTCAACTCCAGCTAGTGAGCCAGCCGTGCATAAGTCTCAAGATGTTTCCATTGATACACCGAACGAAAGTGAAAGTGTAACTATAGAAACGCCAGAAACCCCAGAAATCCCAGAAACGCCGGAAACCCCAGAAGATACGCCCCAGACGAGTCTTGACAAGTCTGAACCGGATCAAATAGAGCAAACCGCAGAATTAGAGCCAGATGCCCTCGACTCCTTCGAGCGACTCTGGCAACGTCCGATTCCGCCCCCCAGCGAAGCCCGTCAATATCGAGCCATTGGATTAGTTCATG…
	Chromosome	108c9F	CTTCAGCGCAACCTAGTTAA	108c15R	TCTATTTGTTTAGCCAAGGTCA	1.2	60	1min	YES	AGCCATCCAAGAACTTCGTTGCATCGTGCCACCATTATCCCCCGTCCCAGACATTACCGTAGTTAAAAGCGATCGGCTTACAGATGTTGATGGTCCACTGCAAGGAGCGCCAGACTGGCTGATTGAAATTCGCTCCCCTGACCAAAACACATTAGAGCTACAAAACAAAATCCTGCACTGCTTGCTTAACGGGACTCAACTCGCTTGGCTAATTGATATTCAGCGAAAGCAAATCTGGGTTTGGGAACAATCAGAACTGCCACTAATCTATTCTGGAACCGACAAACTCCCAACCCTTGTCAATATCTCAGACCTGACAGTAGAAATGGTCATGGCAATGACCCAGCAGCGGTGAAAATAGAAATATTGCATCGCGTAGGTTGGGTTGAAGAATGAAAC…	TGCTTATCTTTAACTTCCGATTTTCAACTTTTAGTAAGTCTTTGACAATTTCTTTGGAAGGTTTTTTCGTCTCGTCTTTTTCATCATTTTCAGTTTTTACCTCACTTTCTTTTACCCGACTTTTCTCTGGAATATAAGTTCCATATAATTGCAATCTGGTCGCTCGAATATATTGAGGAGGATTGCTATCTTTAATTCGATACCACTTATTATTGCCCGTAGCTTCTATTATATGGTCTTTGGGATTATCACTAATTTCAATTTCTTGACCCGATTTATATTTTATCCCCTCATTTTTAAGACTTTCATCTCTAGCATGAGCGTTGTCTTTGACAGTATATTTCTTCATTTGCAACATAACTGAATTAGAACCTGTAGAATGTGTTACAGATTCTCTTT…
	Chromosome	108c29for	CTGGATTGTCCAATTACTGCT	108c33rev	CAGTTCCGAGTCATCCTATTAA	2.4	60	2min	YES	CCTTGGAGATAGAAGCTTGGCGGGAACAAACCAACTCGGCTTTCTCTGTGGAGATGTTTCCCGGAGATCATTTCTTTTTGCACTCAGCCAAATCTCTTGTCCTAGAATGCTTGGGAAAATCGCTATTGATCATTGATCAGGGGATCAATTAAGTCAATTATCTGTTCAAATTGAAATTTCCGCACTGCTTTTGTTAGAAATTGGATTAGAGGAATTTCTGGATCTGGAATTTCTTTAATTAATTCTATTACAACTTGGACATCGGGATCGCCGATTTCTACCATCAAAGGTTTTGCCATATCTTCTACCGCTTTTTGTCCACTACGATAGGAAAGATAACCGACTAATCCTACCGCGCCTACAATTTGCAATACAAAGGGGACAATCAATAGTAATCTC…	TGCATTAGACAGGTTCGAGAATGGCACAGCCATGTCGTTCGTGTTGGGAAAAACTGTCTAGGGTTTTAGTCATTTCTGGTCAGTCAATCGGGAATCAGGACAAAATCAAGATCACACTAAGATTTATTGATGGGTTGGATGGGTGTCGAGTTGCTATAGCAGGGAACACCGGAACACCGGAACAGCCCCCCAAACCCCAGGGCTGTTTCATTCTCTAGGAAAAACTGTGTGACCTCTCCCCCAACCCCTTTTGAGGGCAGGGCTGTTTCAAAGTCGGGTGGAAAAGAGTAAAGAAAAAGCGATCGCTACCTGATAAAATCAAGAGCGACCGCTAGTTTTTTACAAAAATAAAGATGCTAACAACTCTAATAGAAAAACTGAAAAAAGTCAAGGATTACC…
	Chromosome	108c33for	CGATTAGCTTCATTTTGAATATCTA	108c13rev	GGACATGAACTTTATCTCAACA	3	60	2min	YES	TCAGTTCTTGAGAAGGAGGAATAATTAAAGAACTAACAGACACAGGTGATCTTGATTTGTATACTACTGGCTCTGAACTTTCGTAAATCCAGGTTAATTTTAACATTTCTTGGAGTTGATTTAATAAAACTTCTTCTTGTATGGGTTTAGATAGAAACCCATTACAACCCGCCTTTAAACATTCTTCTTGATCTGCACTAAATACAGAAGCAGAAGAAGCAATAATAATTAGATCATAAAATTCGGGATCGGTTCTTAATTGTCGAGTCATTTCTAAGCCCCCCAGAATAGGCATCATTAAATCAGTAATTACGACATTAGGATACAATTGTTTAACTTTTTCTAATCCTTCTTGTCCCTGGGTTGCTTCGATGAGTTCAAAGCCGAGGGGTTCCAATA…	TATTTCCCACCCAAACTTGGCAGCAAGTGATTCAAGATCCAGAACATTATGGTGCAACGCTGCAACCCTTAGAAGGGCCATCATTATTGTTAATGTGGAAATATCTCCAGACCTATTCCCGTCCCATTGCTCTCAAGGATGAGACCATCCCCTATCGTTTTAATCGTTCCCGTTATTTTAAAGCCCTCCATCCCCGGGTTGATCTTTCCCAACCTTTGACGGTGAATAGTTGCATCAGTTGTCATCCGGGTGCATCGCAATTTGACTTTCGCAGCTTAACACCAGAGTTGCAAAATTCTCCTTAAGTTAACTGCTTTTATTACTATGATATTATCATTCTTTCCCATCTTTCGTCGATCGCATAAATCCCAAGGAATTCCCCTAAGTTTGGCACTTGTA…
	Chromosome	108c13for	GAGCATCTAAATCTGAATTCTATGA	108c18rev	TTTGCTCATGGTTGAAATCT	1.6	60	1min	YES	GGGAGTTGCATACCGTTGGAACCCTATCATCAGGACAAACTCAACTTTTTATTGGTTTGCACCTGATTCATGAAGTCACCAGTCCCCAGGCGTTTGCCATGTTGCGCGATCGCCATCTCAAAGTCCTGTATCCTGAACGCACAGTCGCCACAGTAGATCATATCGTTCCCACGGATAACCAGGCTCGTCCATTTGTGGATACCTTGGCGGAAGAAATGATGCAGTCCCTAGAACAAAGCTGCAAAACACACAATATCCGTTTTTATAATATTGGTTCTGGGAATCAAGGGATTGTTCATGTGATCGCACCGGAACAGGGATTAACTCAACCCGGGATGACCATTGCTTGCGGGGACTCCCACACCTCCACCCATGGGGCATTTGGAGCGATCGCCTTTG…	AGTCAATGTTGATCAATTAAAATTTTGATGAATTCACTCCATCTCCCTATCTTCTCCCCGTCTTAACCGACAACGAAATAGCCCTGGCTTACTCAGGGGATGAAGTGTGTTCATAACCACTCCCGTACATCCGTAATTACCCCGTTGACCGCAGCAGCCACCACCATTACCGGACTCATTAACAATGTGCGTCCTTGGGCCGAACCCTGACGACCTTTAAAGTTGCGGTTAGAGGAAGATGCACTCAGTTGATTTCCCTGTAATTTATCGGGGTTCATCGCCAAACACATCGAACACCCGGCTTCGCGCCATTCAAACCCTGCCGCTTCAAAGATTTTATCGAGCCCTTCGGCTTCGGCTGCAACTTTCACCCGTTCTGAACCAGCAACTACAAAGGCT…
	Chromosome	108c18for	CATAACCGTGAATAAGTGGATT	108c2.2rev	AAGCTTATCAATTAGAACGCAGT	4.5	60	2min	YES	GCTCTGACTCAGGAATATATTTAGCCGCTTGTTTGAAAATAGCCTTACAGGTTCCTGGATCTAACTGTCGGTGATTAGGGACTGTTAAGGTTTCCTTATTACCCAAATTATAACGACGTAGTTTAACATGGCTTCCTTTTTGACTATGAATTTCAAAACCAAAGCGACCTAAGATCGAAATAACTTCTTCACCGGATAATACTTTAAACTGTGGCATGATTTATAAATCATTTTTACATAAATTTAATAGAACTCTTGCAAAATAATTTTATGGTATTATGGTGAGTTTTGCTCAATTTCATAAAATCCCAGAGACTAACCATTCTTCACAAACTTTTGCTAAAAACTCCATAAAATGGTAAAAATTGAAAGTGAATTAAGACAATAACTCTGCGATGA…	ATTTTTACCCTTGTTAAGAGATGCTATCCAAGCTTTTCGTTGTTTTTTCTCCTCAGCATTTCCAGCCGATTTCACAAATATTTCAAAATCTTCAATTGCACCTTTAGAATCACCTGTTAACGTCCTGGCTAAACCCCGACTGTTATAAACCCATCCATTTTTAGGATCAAGTTCAACGGCTTTATTACAGGCAAATATAACTTGATCAGCTTCTTTATTAATACTTCCTGCCCAACACAGTTGATTCCAATCAGAAGCCGAAATTTTTAAATTTGGATCTAATTCTTGGGCTTGATTGTAAGCTAAAATTGCTTCTTCAAATTTTAAAATAGGTGTACCAGTTTCATCATATCCTATGAACCGCTTTCCAATCCGAACCAGACTCTCTGCTGCCCACGT…
	Chromosome	108c2.2for	GAACTGATAGAATCATTGCAACT	108c5rev	GTACAAGTCTCCAAAGAATACCAATA	3.7	60	2min	YES	CCCCAACAAATTGATCAAATAGATTCCCAAGCCGCCGTAATTTATCCGATTATTTTAGCGAATCGCTTAGAAGTAATTATCTCAATTTCCGGTAAACCCTTACAACACTATTCTACCACAATTCCTCAAGCACAAGTTGAAAATATCCTGAGTAAATTACGACTATCTTTCCAACCCATTTTTTCCACAAAAGAGCGTTTACAATTATCCCAACAGGTTTATGAATGGCTGATTCGTGCAGCCGAACAGGATCTCAAAAATAATTCGATTAAAACCTTAGTTTTTGTCTTAGATGGTTCCCTGCGGAATATCCCCATGGCTGCCCTATATGATGGTAAAAAATATCTAGTTGAAACCTATAATCTAGCCCTAACTCCAGGTTTACAACTTTTGGCTTTT…	ATTAATTTGTCCCGGTTGATGCACTAATCTTTTAATTTTATCAAAAACCAATCTAAAAACCAGGATAGTAACCGCACTTAAATCTTTGATCACTTAGGGTCAGAGTCACAAATTTACTGCCAATTTCCCACTAAAACAAAGGGAGCCCAATAGTAAGGATCTTGATACTGAGGCTGTTGTAACAGCTTTAACTGGGCTTGACGCAGGGCTTGAGATTTAGTGACTTGGGGCTGGATTAATTCCCGATAAAATTCTGCCATCAAGGAGGCGGTGGAGGTATCGTTAACTTGCCAGAGGGTGGCCAAGGTACTCCGCGCCCCCGAACGCACGGCTACCCCCGCTAACCCCAAAGCAGCCCGTTGATCTCCGGTGGCGGTTTCGCAAGCACTCAGGACTAAT…
PCC7821	Plasmid_1	7821_p1_for1	CCCATTGATTTTCCAAACTA	7821_p1_rev1	TCAACACCAATCTTCACTCC	4.3	57.5	5min	YES
	Plasmid_1	7821_p1_for2	GGAGTGAAGATTGGTGTTGA	7821_p1_rev2	TGAGGACAATTTCCATCTCA	9.5	57.5	5min	YES
	Plasmid_1	7821_p1_for3	TGAGATGGAAATTGTCCTCA	7821_p1_rev3	CAACCATTACGGGAATTACA	10.9	57.5	5min	YES
	Plasmid_1	7821_p1_for4	TGTAATTCCCGTAATGGTTG	7821_p1_rev4	CATGACACCAAGGAACAAGT	7.9	58	5min	YES
	Plasmid_1	7821_p1_for5	ACTTGTTCCTTGGTGTCATG	7821_p1_rev5	CTCGGAACCCTCTACTGTCT	9	57.5	5min	YES
	Plasmid_1	7821_p1_for6	AGACAGTAGAGGGTTCCGAG	7821_p1_rev6	AGAATTACACGCGAATGAGA	4.9	57.5	5min	YES
	Plasmid_1	7821_p1_for7	TCTCATTCGCGTGTAATTCT	7821_p1_rev7	ACAGTTTTCTGGACAATTCG	5.7	57.5	5min	YES
	Plasmid_1	7821_p1_for8	CGAATTGTCCAGAAAACTGT	7821_p1_rev8	CGGCTACTCCCAAGATTATT	13	57	8min	YES
	Plasmid_1	7821_p1_for9	AATAATCTTGGGAGTAGCCG	7821_p1_rev9	TGGTATTGGTTGTCGTTTTC	9.3	57	8min	YES
	Plasmid_1	7821_p1_for10	GAAAACGACAACCAATACCA	7821_p1_rev10	TAGTTTGGAAAATCAATGGG	4.2	57.5	5min	YES
	Plasmid_2	7821_p2_for1	CTGCAATCAGTTGGATTAGG	7821_p2_rev1	GTGTTTTTAGAAGCCGTGTG	10	57	5min50s	YES
	Plasmid_2	7821_p2_for2	CACACGGCTTCTAAAAACAC	7821_p2_rev2	CAAGGCAGTTTAATCGAACA	9.3	58	5min	YES
	Plasmid_2	7821_p2_for3	TGTTCGATTAAACTGCCTTG	7821_p2_rev3	TAATTTTACGCCAACGAGTC	9.2	58	5min	YES
	Plasmid_2	7821_p2_for4	GACTCGTTGGCGTAAAATTA	7821_p2_rev4	TGATAGAGCCACAGCTAGGA	9.6	58	5min	YES
	Plasmid_2	7821_p2_for5	TCCTAGCTGTGGCTCTATCA	7821_p2_rev5	TCTACCTCGTCAGTGCATTT	4.8	57.5	4min	YES
	Plasmid_2	7821_p2_for6	AAATGCACTGACGAGGTAGA	7821_p2_rev6	CTCGGTGATATCAATTCCAA	9.7	57.5	5min	YES
	Plasmid_2	7821_p2_for7	TTGGAATTGATATCACCGAG	7821_p2_rev7	GGAACCCTCAGTAAAGGCTA	8.1	58	5min	YES
	Plasmid_2	7821_p2_for8	TAGCCTTTACTGAGGGTTCC	7821_p2_rev8	TAGAAGCCTTGCTCTGACTG	9.5	58	5min	YES
	Plasmid_2	7821_p2_for9	CAGTCAGAGCAAGGCTTCTA	7821_p2_rev9	AACTGCAACAACTGCTCAAT	6.3	57.5	4min	YES
	Plasmid_2	7821_p2_for10	ATTGAGCAGTTGTTGCAGTT	7821_p2_rev10	AGCATAGACGATGGCATTTA	7.7	58	5min	YES
	Plasmid_2	7821_p2_for11	TAAATGCCATCGTCTATGCT	7821_p2_rev11	CCTAATCCAACTGATTGCAG	9.9	57	5min50s	YES
	Plasmid_3	7821_p3_for1	TACTGATACCGGGGTTAGGT	7821_p3_rev1	TTGGAAGCGACCTGTAATAA	7.6	58	5min	YES
	Plasmid_3	7821_p3_for2	TTATTACAGGTCGCTTCCAA	7821_p3_rev2	CCTGCTTCTCCGGTATTATT	9.3	57	5min50s	YES
	Plasmid_3	7821_p3_for3	AATAATACCGGAGAAGCAGG	7821_p3_rev3	CGGTATGATCAAATTGCTGT	9.8	58	5min	YES
	Plasmid_3	7821_p3_for4	ACAGCAATTTGATCATACCG	7821_p3_rev4	CGTAATCACGTTCTTGTGGT	9.7	57	5min	YES
	Plasmid_3	7821_p3_for5	ACCACAAGAACGTGATTACG	7821_p3_rev5	GTCTTTGTTTGTTGCGGTAG	4.8	58	5min	YES
	Plasmid_3	7821_p3_for6	CTACCGCAACAAACAAAGAC	7821_p3_rev6	ACCTAACCCCGGTATCAGTA	7.4	58	5min	YES
	Plasmid_4	7821_p4_for1	CATTCATCACATCAGCAAAA	7821_p4_rev1	GTTCCGATTACCCAAATAGC	4.7	57	5min	YES
	Plasmid_4	7821_p4_for2	GCTATTTGGGTAATCGGAAC	7821_p4_rev2	TTTTGCTGATGTGATGAATG	8.2	57	8min	YES
No713	Chromsome	713_c_for	TTGCACTTGATCATCTCTAC	713_c_rev	TGGAGAAGACTTTATTGCTA	1.3	60	1min10s	YES	The circularity of the chromosome was confirmed with PCR, but the PCR product was not sequenced.
	Plasmid_1	713_p_for1	TCTCAATGCTTTGTCAAATA	713_p_rev1	CGAGACGTATTACAAGAAC	10	59	7.5min	YES
	Plasmid_1	713_p_for2	GTTCTTGTAATACGTCTCG	713_p_rev2	CCAACTGTTACTAACTGATA	9.7	59	7min	YES
	Plasmid_1	713_p_for3	TATCAGTTAGTAACAGTTGG	713_p_rev3	TATGGTTCATCATGTCTTCT	9.7	59	7min	YES
	Plasmid_1	713_p_for4	AGAAGACATGATGAACCATA	713_p_rev4	TATGACGTTGTAAATACTGC	9.7	59	7min	YES
	Plasmid_1	713_p_for5	GCAGTATTTACAACGTCATA	713_p_rev5	GATCTCGATATTCCTGAAGT	9.6	59	7min	YES
	Plasmid_1	713_p_for6	ACTTCAGGAATATCGAGATC	713_p_rev6	GATAAGTTCATCGTAACGT	4.1	59	2min30s	YES
	Plasmid_1	713_p_for7	AACGTTACGATGAACTTATC	713_p_rev7	TATTTGACAAAGCATTGAGA	0.4	59	40s	YES
PCC9214	Plasmid_1	9214_p1_for1	CAATTGATGTTGAGGGAGAA	9214_p1_rev1	CTCCAATTCTTTTCCCAAAT	9.6	57.8	8min	YES
	Plasmid_1	9214_p1_for2	ATTTGGGAAAAGAATTGGAG	9214_p1_rev2	ATGCTAATGGATAGCCACCT	10	57.8	8min	YES
	Plasmid_1	9214_p1_for3	AGGTGGCTATCCATTAGCAT	9214_p1_rev3	CTGTTTCCGATGTCCATTTA	9.6	57.8	8min	YES
	Plasmid_1	9214_p1_for4	TAAATGGACATCGGAAACAG	9214_p1_rev4	ATGCTGAATCAGAACGTGAC	9.8	57.8	8min	YES
	Plasmid_1	9214_p1_for5	GTCACGTTCTGATTCAGCAT	9214_p1_rev5	ATACGCTTCAGCTTGTTCTG	10.1	57.8	8min	YES
	Plasmid_1	9214_p1_for6	CAGAACAAGCTGAAGCGTAT	9214_p1_rev6	TAATTTAGCCGTTGCTCGTA	9.8	57.8	8min	YES
	Plasmid_1	9214_p1_for7	TACGAGCAACGGCTAAATTA	9214_p1_rev7	AGAAGCCGAAGCTGTTAGTT	10	57.8	8min	YES
	Plasmid_1	9214_p1_for8	AACTAACAGCTTCGGCTTCT	9214_p1_rev8	AGCATCCATGCAGAAAGTAA	6.8	57.8	5min	YES
	Plasmid_1	9214_p1_for9	TTACTTTCTGCATGGATGCT	9214_p1_rev9	TTCTCCCTCAACATCAATTG	8.1	57.8	8min	YES
	Plasmid_2	9214_p2_for1	GAATTTCGGTTTCTCTCACC	9214_p2_rev1	TAGATTCCCGATTCCAAGAT	9	57.8	8min	YES
	Plasmid_2	9214_p2_for2	ATCTTGGAATCGGGAATCTA	9214_p2_rev2	TGTTCATGGGTAATGACGAT	9	57.8	8min	YES
	Plasmid_2	9214_p2_for3	ATCGTCATTACCCATGAACA	9214_p2_rev3	TCAAAAACAATTCCCTGCTA	9.1	57.8	8min	YES
	Plasmid_2	9214_p2_for4	TAGCAGGGAATTGTTTTTGA	9214_p2_rev4	GTCAATGTTTGAGGCGTTAG	9.4	57.8	8min	YES
	Plasmid_2	9214_p2_for5	CTAACGCCTCAAACATTGAC	9214_p2_rev5	TTGTTAGAAACGTCGGGTTA	3.2	57.8	5min	YES
	Plasmid_2	9214_p2_for6	TAACCCGACGTTTCTAACAA	9214_p2_rev6	GGTGAGAGAAACCGAAATTC	10.2	57.8	8min	YES

## Sheet: Table S3
Table S3. Identified paralogous genes (non transposases) within individual chromosomes.
Strain	Gene ID	Length [bp]	Annotation
NIVA-CYA126/8_chromosome	NIVA-CYA126_8_00150	978	DUF4351 domain-containing protein
	NIVA-CYA126_8_00329	162	ribbon-helix-helix protein, CopG family
	NIVA-CYA126_8_00360	975	photosystem II q(b) protein
	NIVA-CYA126_8_00708	1059	photosystem II D2 protein (photosystem q(a) protein)
	NIVA-CYA126_8_01048	558	recombination mediator RecR
	NIVA-CYA126_8_01050	558	recombination mediator RecR
	NIVA-CYA126_8_01196	162	ribbon-helix-helix protein, CopG family
	NIVA-CYA126_8_01468	219	gas vesicle structural protein GvpA
	NIVA-CYA126_8_01469	738	gas vesicle protein GvpC
	NIVA-CYA126_8_01470	219	gas vesicle structural protein GvpA
	NIVA-CYA126_8_01471	738	gas vesicle protein GvpC
	NIVA-CYA126_8_01472	219	gas vesicle structural protein GvpA
	NIVA-CYA126_8_01473	738	gas vesicle protein GvpC
	NIVA-CYA126_8_01474	219	gas vesicle structural protein GvpA
	NIVA-CYA126_8_01860	111	sulfotransferase domain protein
	NIVA-CYA126_8_01862	1017	hypothetical protein
	NIVA-CYA126_8_01863	966	hypothetical protein
	NIVA-CYA126_8_02229	738	GvpL/GvpF family gas vesicle protein
	NIVA-CYA126_8_02230	462	gas vesicle protein K
	NIVA-CYA126_8_02231	468	SagB/ThcOx family dehydrogenase
	NIVA-CYA126_8_02232	738	GvpL/GvpF family gas vesicle protein
	NIVA-CYA126_8_02233	462	gas vesicle protein K
	NIVA-CYA126_8_02501	1059	photosystem II D2 protein (photosystem q(a) protein)
	NIVA-CYA126_8_02530	162	ribbon-helix-helix protein, CopG family
	NIVA-CYA126_8_02584	294	hypothetical protein
	NIVA-CYA126_8_03382	564	hypothetical protein
	NIVA-CYA126_8_03383	564	hypothetical protein
	NIVA-CYA126_8_03500	975	photosystem II q(b) protein
	NIVA-CYA126_8_03803	207	hypothetical protein
	NIVA-CYA126_8_03816	363	histidine phosphatase family protein
	NIVA-CYA126_8_04029	1179	2-isopropylmalate synthase
	NIVA-CYA126_8_04030	1065	3-isopropylmalate dehydrogenase
	NIVA-CYA126_8_04117	327	RNA-binding protein RbpA
	NIVA-CYA126_8_04118	333	RNA-binding protein RbpA
	NIVA-CYA126_8_04222	942	DUF6014 family protein
	NIVA-CYA126_8_04223	411	hypothetical protein
	NIVA-CYA126_8_04224	1065	3-isopropylmalate dehydrogenase
	NIVA-CYA126_8_04225	1179	2-isopropylmalate synthase
No2A_chromosome	No2A_00330	990	GDP-mannose 4,6-dehydratase
	No2A_00331	291	Clan AA aspartic protease, AF_0612 family
	No2A_00335	264	GDP-mannose 4,6-dehydratase
	No2A_00336	291	clan AA aspartic protease
	No2A_00377	975	photosystem II q(b) protein
	No2A_00686	639	histidine phosphatase family protein
	No2A_00697	603	histidine phosphatase family protein
	No2A_00912	1170	DUF6014 family protein
	No2A_01102	1731	3-isopropylmalate dehydratase large subunit
	No2A_01103	1065	3-isopropylmalate dehydrogenase
	No2A_01104	1179	2-isopropylmalate synthase
	No2A_01110	942	DUF6014 family protein
	No2A_01111	411	hypothetical protein
	No2A_01112	1065	3-isopropylmalate dehydrogenase
	No2A_01113	1179	2-isopropylmalate synthase
	No2A_01354	111	sulfotransferase domain protein
	No2A_01532	162	ribbon-helix-helix protein, CopG family
	No2A_01559	975	photosystem II q(b) protein
	No2A_01616	678	calcium-binding protein
	No2A_01617	705	TIGR03032 family protein
	No2A_01618	5397	VCBS repeat-containing protein
	No2A_01619	705	TIGR03032 family protein
	No2A_01620	6864	VCBS repeat-containing protein
	No2A_01914	1059	photosystem II D2 protein (photosystem q(a) protein)
	No2A_02399	162	ribbon-helix-helix protein, CopG family
	No2A_02664	219	gas vesicle structural protein GvpA
	No2A_02665	219	gas vesicle structural protein GvpA
	No2A_02678	189	Uncharacterized protein
	No2A_02680	456	hypothetical protein
	No2A_03061	756	sulfotransferase domain protein
	No2A_03365	192	DUF5840 family protein
	No2A_03369	192	DUF5840 family protein
	No2A_03413	738	GvpL/GvpF family gas vesicle protein
	No2A_03414	462	gas vesicle protein K
	No2A_03415	468	SagB/ThcOx family dehydrogenase
	No2A_03416	738	GvpL/GvpF family gas vesicle protein
	No2A_03418	462	gas vesicle protein K
	No2A_03419	1533	SagB/ThcOx family dehydrogenase
	No2A_03688	1059	photosystem II D2 protein (photosystem q(a) protein)
	No2A_03717	162	ribbon-helix-helix protein, CopG family
No66_chromosome	No66_00018	639	histidine phosphatase family protein
	No66_00019	2409	phosphoketolase family protein
	No66_00029	1365	phosphoketolase family protein
	No66_00030	363	histidine phosphatase family protein
	No66_00238	1170	DUF6014 family protein
	No66_00239	342	ATP-binding cassette domain-containing protein
	No66_00376	162	ribbon-helix-helix protein, CopG family
	No66_00425	1731	3-isopropylmalate dehydratase large subunit
	No66_00426	1065	3-isopropylmalate dehydrogenase
	No66_00427	1179	2-isopropylmalate synthase
	No66_00432	2037	ATP-binding cassette domain-containing protein
	No66_00433	942	DUF6014 family protein
	No66_00434	411	hypothetical protein
	No66_00435	1065	3-isopropylmalate dehydrogenase
	No66_00436	1179	2-isopropylmalate synthase
	No66_00669	111	sulfotransferase domain protein
	No66_00670	978	DUF4351 domain-containing protein
	No66_00856	162	ribbon-helix-helix protein, CopG family
	No66_00883	975	photosystem II q(b) protein
	No66_01228	1059	photosystem II D2 protein (photosystem q(a) protein)
	No66_01707	162	ribbon-helix-helix protein, CopG family
	No66_01981	219	gas vesicle structural protein GvpA
	No66_01982	219	gas vesicle structural protein GvpA
	No66_01983	738	gas vesicle protein GvpC
	No66_01984	219	gas vesicle structural protein GvpA
	No66_01985	738	gas vesicle protein GvpC
	No66_01986	219	gas vesicle structural protein GvpA
	No66_02376	756	sulfotransferase domain protein
	No66_02377	966	hypothetical protein
	No66_02379	1017	DUF4351 domain-containing protein
	No66_02672	144	DUF5840 family protein
	No66_02678	144	DUF5840 family protein
	No66_02729	738	GvpL/GvpF family gas vesicle protein
	No66_02730	462	gas vesicle protein K
	No66_02731	468	SagB/ThcOx family dehydrogenase
	No66_02732	738	GvpL/GvpF family gas vesicle protein
	No66_02733	462	gas vesicle protein K
	No66_02734	1533	SagB/ThcOx family dehydrogenase
	No66_02755	162	ribbon-helix-helix protein, CopG family
	No66_02994	1059	photosystem II D2 protein (photosystem q(a) protein)
	No66_03022	162	ribbon-helix-helix protein, CopG family
	No66_03260	534	hypothetical protein
	No66_03261	966	Uncharacterized protein
	No66_03263	225	Uncharacterized protein
	No66_03264	2334	Uncharacterized protein
	No66_03265	1053	Uncharacterized protein
	No66_03266	1053	Uncharacterized protein
	No66_03267	342	Uncharacterized protein
	No66_03268	675	hypothetical protein
	No66_03269	285	hypothetical protein
	No66_03270	318	hypothetical protein
	No66_03271	183	hypothetical protein
	No66_03272	351	Uncharacterized protein
	No66_03273	1101	Uncharacterized protein
	No66_03274	684	Uncharacterized protein
	No66_03275	267	Uncharacterized protein
	No66_03276	489	Uncharacterized protein
	No66_03277	213	Uncharacterized protein
	No66_03278	624	hypothetical protein
	No66_03279	984	Uncharacterized protein
	No66_03280	231	Uncharacterized protein
	No66_03281	393	Uncharacterized protein
	No66_03282	225	hypothetical protein
	No66_03283	180	hypothetical protein
	No66_03284	1056	hypothetical protein
	No66_03285	234	hypothetical protein
	No66_03286	177	hypothetical protein
	No66_03287	480	Activating signal cointegrator 1
	No66_03288	309	Uncharacterized protein
	No66_03289	1194	Uncharacterized protein
	No66_03290	2337	Replicative DNA helicase
	No66_03291	1062	Site-specific integrase
	No66_03292	534	hypothetical protein
	No66_03293	966	Uncharacterized protein
	No66_03295	2334	Uncharacterized protein
	No66_03296	1053	Uncharacterized protein
	No66_03297	1053	Uncharacterized protein
	No66_03298	342	Uncharacterized protein
	No66_03299	675	hypothetical protein
	No66_03300	285	hypothetical protein
	No66_03301	318	hypothetical protein
	No66_03302	183	hypothetical protein
	No66_03303	351	Uncharacterized protein
	No66_03304	1101	Uncharacterized protein
	No66_03305	684	Uncharacterized protein
	No66_03306	267	Uncharacterized protein
	No66_03307	489	Uncharacterized protein
	No66_03308	213	Uncharacterized protein
	No66_03309	624	hypothetical protein
	No66_03310	984	Uncharacterized protein
	No66_03311	231	Uncharacterized protein
	No66_03312	393	Uncharacterized protein
	No66_03313	225	hypothetical protein
	No66_03314	180	hypothetical protein
	No66_03315	1056	hypothetical protein
	No66_03316	234	hypothetical protein
	No66_03317	177	hypothetical protein
	No66_03318	480	Activating signal cointegrator 1
	No66_03319	309	Uncharacterized protein
	No66_03320	1194	Uncharacterized protein
	No66_03321	2337	Replicative DNA helicase
	No66_03322	1062	Site-specific integrase
	No66_03912	258	hypothetical protein
	No66_03913	219	hypothetical protein
	No66_03914	219	hypothetical protein
	No66_03916	219	hypothetical protein
	No66_03917	258	hypothetical protein
	No66_03918	219	hypothetical protein
	No66_04007	990	GDP-mannose 4,6-dehydratase
	No66_04008	291	Clan AA aspartic protease, AF_0612 family
	No66_04012	264	GDP-mannose 4,6-dehydratase
	No66_04013	795	clan AA aspartic protease
	No66_04054	975	photosystem II q(b) protein
No976_chromosome	No976_00086	162	ribbon-helix-helix protein, CopG family
	No976_00115	975	photosystem II q(b) protein
	No976_00466	1059	photosystem II D2 protein (photosystem q(a) protein)
	No976_00806	183	recombination mediator RecR
	No976_00808	558	recombination mediator RecR
	No976_00960	162	ribbon-helix-helix protein, CopG family
	No976_01235	219	gas vesicle structural protein GvpA
	No976_01235	219	gas vesicle structural protein GvpA
	No976_01236	219	gas vesicle structural protein GvpA
	No976_01237	219	gas vesicle structural protein GvpA
	No976_01238	723	gas vesicle protein GvpC
	No976_01239	1197	gas vesicle protein GvpN
	No976_01240	378	gas vesicle protein
	No976_01241	219	gas vesicle structural protein GvpA
	No976_01242	219	gas vesicle structural protein GvpA
	No976_01243	738	gas vesicle protein GvpC
	No976_01244	219	gas vesicle structural protein GvpA
	No976_01245	738	gas vesicle protein GvpC
	No976_01246	219	gas vesicle structural protein GvpA
	No976_01247	723	gas vesicle protein GvpC
	No976_01248	1197	gas vesicle protein GvpN
	No976_01249	378	gas vesicle protein
	No976_01656	111	sulfotransferase domain protein
	No976_01657	966	hypothetical protein
	No976_02013	738	GvpL/GvpF family gas vesicle protein
	No976_02014	462	gas vesicle protein K
	No976_02015	468	SagB/ThcOx family dehydrogenase
	No976_02016	738	GvpL/GvpF family gas vesicle protein
	No976_02017	462	gas vesicle protein K
	No976_02018	1533	SagB/ThcOx family dehydrogenase
	No976_02285	1059	photosystem II D2 protein (photosystem q(a) protein)
	No976_03282	975	photosystem II q(b) protein
	No976_03595	639	histidine phosphatase family protein
	No976_03604	603	histidine phosphatase family protein
	No976_04236	111	sulfotransferase domain protein
	No976_04237	978	DUF4351 domain-containing protein
PCC7805_chromosome	PCC7805_00020	639	histidine phosphatase family protein
	PCC7805_00029	603	histidine phosphatase family protein
	PCC7805_00988	378	gas vesicle protein
	PCC7805_00989	1197	gas vesicle protein GvpN
	PCC7805_00990	723	gas vesicle protein GvpC
	PCC7805_00991	219	gas vesicle structural protein GvpA
	PCC7805_00992	738	gas vesicle protein GvpC
	PCC7805_00993	219	gas vesicle structural protein GvpA
	PCC7805_00994	738	gas vesicle protein GvpC
	PCC7805_00995	219	gas vesicle structural protein GvpA
	PCC7805_00996	219	gas vesicle structural protein GvpA
	PCC7805_00997	378	gas vesicle protein
	PCC7805_00998	1197	gas vesicle protein GvpN
	PCC7805_00999	723	gas vesicle protein GvpC
	PCC7805_01000	219	gas vesicle structural protein GvpA
	PCC7805_01294	162	ribbon-helix-helix protein, CopG family
	PCC7805_01439	303	hypothetical protein
	PCC7805_01448	492	hypothetical protein
	PCC7805_01449	558	recombination mediator RecR
	PCC7805_01451	183	recombination mediator RecR
	PCC7805_01787	1059	photosystem II D2 protein (photosystem q(a) protein)
	PCC7805_02116	1746	reverse transcriptase N-terminal domain-containing protein
	PCC7805_02155	975	photosystem II q(b) protein
	PCC7805_02184	162	ribbon-helix-helix protein, CopG family
	PCC7805_02819	738	GvpL/GvpF family gas vesicle protein
	PCC7805_02820	462	gas vesicle protein K
	PCC7805_02821	468	SagB/ThcOx family dehydrogenase
	PCC7805_02822	738	GvpL/GvpF family gas vesicle protein
	PCC7805_02823	462	gas vesicle protein K
	PCC7805_02824	1533	SagB/ThcOx family dehydrogenase
	PCC7805_02845	162	ribbon-helix-helix protein, CopG family
	PCC7805_03082	1059	photosystem II D2 protein (photosystem q(a) protein)
	PCC7805_03726	1746	group II intron reverse transcriptase/maturase
	PCC7805_03905	1746	reverse transcriptase N-terminal domain-containing protein
	PCC7805_04055	975	photosystem II q(b) protein
PCC7811_chromosome	PCC7811_00004	960	DUF4157 domain-containing protein
	PCC7811_00005	525	Uncharacterized protein
	PCC7811_00007	537	Uma2 family endonuclease
	PCC7811_00008	2082	DUF4157 domain-containing protein
	PCC7811_00009	1002	response regulator transcription factor
	PCC7811_00011	1188	aminotransferase class V-fold PLP-dependent enzyme
	PCC7811_00012	1122	YihY/virulence factor BrkB family protein
	PCC7811_00013	2433	CAP domain-containing protein
	PCC7811_00102	975	photosystem II q(b) protein
	PCC7811_00201	258	type II toxin-antitoxin system prevent-host-death family antitoxin
	PCC7811_00202	399	type II toxin-antitoxin system VapC family toxin
	PCC7811_00206	258	type II toxin-antitoxin system prevent-host-death family antitoxin
	PCC7811_00207	399	type II toxin-antitoxin system VapC family toxin
	PCC7811_00421	639	histidine phosphatase family protein
	PCC7811_00422	2409	phosphoketolase family protein
	PCC7811_00434	1365	phosphoketolase family protein
	PCC7811_00435	363	histidine phosphatase family protein
	PCC7811_00650	1179	2-isopropylmalate synthase
	PCC7811_00651	1065	3-isopropylmalate dehydrogenase
	PCC7811_00652	1731	3-isopropylmalate dehydratase large subunit
	PCC7811_00653	138	hypothetical protein
	PCC7811_00850	138	hypothetical protein
	PCC7811_00851	1731	3-isopropylmalate dehydratase large subunit
	PCC7811_00852	1065	3-isopropylmalate dehydrogenase
	PCC7811_00853	1179	2-isopropylmalate synthase
	PCC7811_01092	111	sulfotransferase domain protein
	PCC7811_01093	978	DUF4351 domain-containing protein
	PCC7811_01154	324	HigA family addiction module antidote protein
	PCC7811_01158	324	HigA family addiction module antidote protein
	PCC7811_01282	162	ribbon-helix-helix protein, CopG family
	PCC7811_01309	975	photosystem II q(b) protein
	PCC7811_01675	1059	photosystem II D2 protein (photosystem q(a) protein)
	PCC7811_02021	540	recombination mediator RecR
	PCC7811_02023	558	recombination mediator RecR
	PCC7811_02174	162	ribbon-helix-helix protein, CopG family
	PCC7811_02852	756	sulfotransferase domain protein
	PCC7811_02853	966	hypothetical protein
	PCC7811_03205	738	GvpL/GvpF family gas vesicle protein
	PCC7811_03206	462	gas vesicle protein K
	PCC7811_03207	468	SagB/ThcOx family dehydrogenase
	PCC7811_03208	738	GvpL/GvpF family gas vesicle protein
	PCC7811_03209	462	gas vesicle protein K
	PCC7811_03210	1533	SagB/ThcOx family dehydrogenase
	PCC7811_03467	273	hypothetical protein
	PCC7811_03474	273	hypothetical protein
	PCC7811_03484	1059	photosystem II D2 protein (photosystem q(a) protein)
	PCC7811_03514	162	ribbon-helix-helix protein, CopG family
	PCC7811_03886	162	ribbon-helix-helix protein, CopG family
	PCC7811_04335	6993	DUF4157 domain-containing protein
	PCC7811_04336	525	Uncharacterized protein
	PCC7811_04338	537	Uma2 family endonuclease
	PCC7811_04339	2082	DUF4157 domain-containing protein
	PCC7811_04340	1002	response regulator transcription factor
	PCC7811_04342	1188	aminotransferase class V-fold PLP-dependent enzyme
	PCC7811_04343	1122	YihY/virulence factor BrkB family protein
	PCC7811_04344	1614	CAP domain-containing protein
No365_chromosome	No365_00001	183	hypothetical protein
	No365_00003	258	hypothetical protein
	No365_00004	408	hypothetical protein
	No365_00005	258	hypothetical protein
	No365_00006	408	hypothetical protein
	No365_00007	183	hypothetical protein
	No365_00123	975	photosystem II q(b) protein
	No365_00427	639	histidine phosphatase family protein
	No365_00436	603	histidine phosphatase family protein
	No365_00833	150	hypothetical protein
	No365_00841	138	hypothetical protein
	No365_00842	1731	3-isopropylmalate dehydratase large subunit
	No365_00843	1065	3-isopropylmalate dehydrogenase
	No365_00844	1179	2-isopropylmalate synthase
	No365_00850	138	hypothetical protein
	No365_00851	1251	3-isopropylmalate dehydratase large subunit
	No365_00852	483	3-isopropylmalate dehydratase large subunit
	No365_00853	1065	3-isopropylmalate dehydrogenase
	No365_00854	1179	2-isopropylmalate synthase
	No365_01114	150	hypothetical protein
	No365_01223	216	hypothetical protein
	No365_01228	219	hypothetical protein
	No365_01382	219	gas vesicle structural protein GvpA
	No365_01383	219	gas vesicle structural protein GvpA
	No365_01384	219	gas vesicle structural protein GvpA
	No365_01661	162	ribbon-helix-helix protein, CopG family
	No365_01765	306	rSAM-associated Gly-rich repeat protein
	No365_01766	351	rSAM-associated Gly-rich repeat protein
	No365_02137	1059	photosystem II D2 protein (photosystem q(a) protein)
	No365_02505	975	photosystem II q(b) protein
	No365_02534	162	ribbon-helix-helix protein, CopG family
	No365_02736	162	ribbon-helix-helix protein, CopG family
	No365_03169	738	GvpL/GvpF family gas vesicle protein
	No365_03170	462	gas vesicle protein K
	No365_03171	468	SagB/ThcOx family dehydrogenase
	No365_03172	738	GvpL/GvpF family gas vesicle protein
	No365_03173	462	gas vesicle protein K
	No365_03174	1533	SagB/ThcOx family dehydrogenase
	No365_03194	162	ribbon-helix-helix protein, CopG family
	No365_03438	1059	photosystem II D2 protein (photosystem q(a) protein)
	No365_03620	1935	cation:proton antiporter
	No365_03625	966	cation:proton antiporter
No82_chromosome	No82_00214	252	Uncharacterized protein
	No82_00273	1059	photosystem II D2 protein (photosystem q(a) protein)
	No82_00288	261	hypothetical protein
	No82_00296	261	hypothetical protein
	No82_00385	1740	group II intron reverse transcriptase/maturase
	No82_00586	1533	SagB/ThcOx family dehydrogenase
	No82_00587	462	gas vesicle protein K
	No82_00589	468	SagB/ThcOx family dehydrogenase
	No82_00590	462	gas vesicle protein K
	No82_00616	216	Uncharacterized protein
	No82_00621	216	Uncharacterized protein
	No82_00660	1611	group II intron reverse transcriptase/maturase
	No82_00772	969	hypothetical protein
	No82_00773	966	DUF4351 domain-containing protein
	No82_00851	1455	group II intron reverse transcriptase/maturase
	No82_00911	150	hypothetical protein
	No82_01101	192	ribbon-helix-helix protein, CopG family
	No82_01229	255	Uncharacterized protein
	No82_01233	225	Uncharacterized protein
	No82_01325	1737	reverse transcriptase N-terminal domain-containing protein
	No82_01326	1611	group II intron reverse transcriptase/maturase
	No82_01327	1737	reverse transcriptase N-terminal domain-containing protein
	No82_01363	1734	reverse transcriptase N-terminal domain-containing protein
	No82_01404	162	ribbon-helix-helix protein, CopG family
	No82_01457	207	hypothetical protein
	No82_01461	207	hypothetical protein
	No82_01488	1455	group II intron reverse transcriptase/maturase
	No82_01528	162	ribbon-helix-helix protein, CopG family
	No82_01629	1740	group II intron reverse transcriptase/maturase
	No82_01664	975	photosystem II q(b) protein
	No82_01819	1734	reverse transcriptase N-terminal domain-containing protein
	No82_02075	399	Uncharacterized protein
	No82_02076	663	Tyrosine recombinase XerC
	No82_02079	1734	reverse transcriptase N-terminal domain-containing protein
	No82_02081	1059	photosystem II D2 protein (photosystem q(a) protein)
	No82_02151	1734	reverse transcriptase N-terminal domain-containing protein
	No82_02358	906	Tyrosine recombinase XerC
	No82_02359	483	Uncharacterized protein
	No82_02386	192	ribbon-helix-helix protein, CopG family
	No82_02415	1611	group II intron reverse transcriptase/maturase
	No82_02571	978	DUF4351 domain-containing protein
	No82_02641	162	ribbon-helix-helix protein, CopG family
	No82_02662	162	ribbon-helix-helix protein, CopG family
	No82_02789	825	alpha/beta hydrolase
	No82_02793	252	alpha/beta hydrolase
	No82_02883	1740	reverse transcriptase N-terminal domain-containing protein
	No82_02883	1740	reverse transcriptase N-terminal domain-containing protein
	No82_02884	1611	group II intron reverse transcriptase/maturase
	No82_02889	162	ribbon-helix-helix protein, CopG family
	No82_03034	1740	group II intron reverse transcriptase/maturase
	No82_03080	576	Putative resolvase L103
	No82_03453	150	hypothetical protein
	No82_03565	1740	group II intron reverse transcriptase/maturase
	No82_03928	1740	group II intron reverse transcriptase/maturase
	No82_04050	975	photosystem II q(b) protein
	No82_04104	576	Putative resolvase R771
	No82_04374	1734	reverse transcriptase N-terminal domain-containing protein
	No82_04410	1740	group II intron reverse transcriptase/maturase
	No82_04498	252	Uncharacterized protein
	No82_04633	162	ribbon-helix-helix protein, CopG family
No108_chromosome	No108_00107	162	ribbon-helix-helix protein, CopG family
	No108_00115	576	Putative resolvase L103
	No108_00304	162	ribbon-helix-helix protein, CopG family
	No108_00309	1611	group II intron reverse transcriptase/maturase
	No108_00492	984	GDP-mannose 4,6-dehydratase
	No108_00493	420	clan AA aspartic protease
	No108_00497	258	GDP-mannose 4,6-dehydratase
	No108_00498	291	clan AA aspartic protease
	No108_00560	420	XisH family protein
	No108_00567	162	ribbon-helix-helix protein, CopG family
	No108_00799	1611	group II intron reverse transcriptase/maturase
	No108_00809	1311	molecular chaperone HtpG
	No108_00818	2100	molecular chaperone HtpG
	No108_00837	192	ribbon-helix-helix protein, CopG family
	No108_00864	483	Uncharacterized protein
	No108_00865	906	Tyrosine recombinase XerC
	No108_00925	1728	group II intron reverse transcriptase/maturase
	No108_01141	1059	photosystem II D2 protein (photosystem q(a) protein)
	No108_01145	906	Tyrosine recombinase XerC
	No108_01146	483	Uncharacterized protein
	No108_01437	420	XisH family protein
	No108_01543	975	photosystem II q(b) protein
	No108_01708	270	type II toxin-antitoxin system Phd/YefM family antitoxin
	No108_01712	201	type II toxin-antitoxin system RelE/ParE family toxin
	No108_01713	324	HigA family addiction module antidote protein
	No108_01715	270	type II toxin-antitoxin system Phd/YefM family antitoxin
	No108_01719	348	type II toxin-antitoxin system RelE/ParE family toxin
	No108_01720	324	HigA family addiction module antidote protein
	No108_01800	162	ribbon-helix-helix protein, CopG family
	No108_01876	1734	group II intron reverse transcriptase/maturase
	No108_01877	1611	group II intron reverse transcriptase/maturase
	No108_01929	219	gas vesicle structural protein GvpA
	No108_01930	219	gas vesicle structural protein GvpA
	No108_02095	192	ribbon-helix-helix protein, CopG family
	No108_02277	150	hypothetical protein
	No108_02311	162	dynamin family protein
	No108_02315	2436	dynamin family protein
	No108_02340	1740	group II intron reverse transcriptase/maturase
	No108_02405	966	DUF4351 domain-containing protein
	No108_02406	954	DUF4351 domain-containing protein
	No108_02530	1734	group II intron reverse transcriptase/maturase
	No108_02531	1611	group II intron reverse transcriptase/maturase
	No108_02568	216	Uncharacterized protein
	No108_02573	216	Uncharacterized protein
	No108_02597	462	gas vesicle protein K
	No108_02598	468	SagB/ThcOx family dehydrogenase
	No108_02599	738	GvpL/GvpF family gas vesicle protein
	No108_02600	462	gas vesicle protein K
	No108_02601	468	SagB/ThcOx family dehydrogenase
	No108_02602	738	GvpL/GvpF family gas vesicle protein
	No108_02604	468	SagB/ThcOx family dehydrogenase
	No108_02604	468	SagB/ThcOx family dehydrogenase
	No108_02605	339	Protein GvpF/L
	No108_02607	462	gas vesicle protein K
	No108_02608	1533	SagB/ThcOx family dehydrogenase
	No108_02810	657	group II intron reverse transcriptase/maturase
	No108_02811	999	group II intron reverse transcriptase/maturase
	No108_02894	369	Uncharacterized protein
	No108_02897	372	Uncharacterized protein
	No108_02901	261	hypothetical protein
	No108_02905	369	Uncharacterized protein
	No108_02909	261	hypothetical protein
	No108_02924	1059	photosystem II D2 protein (photosystem q(a) protein)
	No108_03227	1728	group II intron reverse transcriptase/maturase
	No108_03428	162	ribbon-helix-helix protein, CopG family
	No108_03952	576	Putative resolvase R771
	No108_04006	975	photosystem II q(b) protein
	No108_04605	150	hypothetical protein
PCC7821_chromosome	PCC7821_00001	198	glycosyltransferase family 2 protein
	PCC7821_00003	168	glycosyltransferase family 2 protein
	PCC7821_00004	210	hypothetical protein
	PCC7821_00009	240	type II toxin-antitoxin system VapC family toxin
	PCC7821_00017	1728	group II intron reverse transcriptase/maturase
	PCC7821_00318	1059	photosystem II D2 protein (photosystem q(a) protein)
	PCC7821_00333	261	hypothetical protein
	PCC7821_00341	261	hypothetical protein
	PCC7821_00551	1194	hypothetical protein
	PCC7821_00555	294	hypothetical protein
	PCC7821_00632	1533	SagB/ThcOx family dehydrogenase
	PCC7821_00633	462	gas vesicle protein K
	PCC7821_00634	738	GvpL/GvpF family gas vesicle protein
	PCC7821_00635	468	SagB/ThcOx family dehydrogenase
	PCC7821_00636	462	gas vesicle protein K
	PCC7821_00637	738	GvpL/GvpF family gas vesicle protein
	PCC7821_00638	468	SagB/ThcOx family dehydrogenase
	PCC7821_00639	462	gas vesicle protein K
	PCC7821_00664	216	Uncharacterized protein
	PCC7821_00669	216	Uncharacterized protein
	PCC7821_00815	954	DUF4351 domain-containing protein
	PCC7821_00816	954	DUF4351 domain-containing protein
	PCC7821_00818	1740	group II intron reverse transcriptase/maturase
	PCC7821_00900	1740	group II intron reverse transcriptase/maturase
	PCC7821_00927	2439	dynamin family protein
	PCC7821_00931	162	dynamin family protein
	PCC7821_00965	150	hypothetical protein
	PCC7821_01045	249	Uncharacterized protein
	PCC7821_01118	255	hypothetical protein
	PCC7821_01152	192	ribbon-helix-helix protein, CopG family
	PCC7821_01253	624	Uncharacterized protein
	PCC7821_01261	144	Uncharacterized protein
	PCC7821_01279	255	Uncharacterized protein
	PCC7821_01283	225	Uncharacterized protein
	PCC7821_01310	384	type II toxin-antitoxin system VapC family toxin
	PCC7821_01328	219	gas vesicle structural protein GvpA
	PCC7821_01330	219	gas vesicle structural protein GvpA
	PCC7821_01331	219	gas vesicle structural protein GvpA
	PCC7821_01462	162	ribbon-helix-helix protein, CopG family
	PCC7821_01580	162	ribbon-helix-helix protein, CopG family
	PCC7821_01711	975	photosystem II q(b) protein
	PCC7821_02117	1059	photosystem II D2 protein (photosystem q(a) protein)
	PCC7821_02164	162	ribbon-helix-helix protein, CopG family
	PCC7821_02338	1728	group II intron reverse transcriptase/maturase
	PCC7821_02419	192	ribbon-helix-helix protein, CopG family
	PCC7821_02439	774	molecular chaperone HtpG
	PCC7821_02441	1257	molecular chaperone HtpG
	PCC7821_02448	954	hormogonium polysaccharide biosynthesis glycosyltransferase HpsE
	PCC7821_02449	774	molecular chaperone HtpG
	PCC7821_02452	1209	molecular chaperone HtpG
	PCC7821_02458	954	hormogonium polysaccharide biosynthesis glycosyltransferase HpsE
	PCC7821_02474	1728	group II intron reverse transcriptase/maturase
	PCC7821_02589	162	ribbon-helix-helix protein, CopG family
	PCC7821_02622	120	hypothetical protein
	PCC7821_02623	120	hypothetical protein
	PCC7821_02624	120	hypothetical protein
	PCC7821_02625	120	hypothetical protein
	PCC7821_02700	162	ribbon-helix-helix protein, CopG family
	PCC7821_02854	264	alpha/beta hydrolase
	PCC7821_02858	252	alpha/beta hydrolase
	PCC7821_02953	1737	reverse transcriptase N-terminal domain-containing protein
	PCC7821_02960	162	ribbon-helix-helix protein, CopG family
	PCC7821_02971	408	type II toxin-antitoxin system VapC family toxin
	PCC7821_03154	576	Putative resolvase L103
	PCC7821_03454	225	hypothetical protein
	PCC7821_03530	150	hypothetical protein
	PCC7821_03636	1542	reverse transcriptase N-terminal domain-containing protein
	PCC7821_03707	1056	hypothetical protein
	PCC7821_04133	975	photosystem II q(b) protein
	PCC7821_04194	576	Putative resolvase R771
	PCC7821_04727	162	ribbon-helix-helix protein, CopG family
	PCC7821_04770	1728	group II intron reverse transcriptase/maturase
	PCC7821_04918	627	glycosyltransferase family 2 protein
	PCC7821_04919	534	glycosyltransferase family 2 protein
	PCC7821_04920	210	hypothetical protein
	PCC7821_04922	165	type II toxin-antitoxin system VapC family toxin
No758_chromosome	No758_00001	444	Putative tetratricopeptide repeats containing glycosyl transferase, N-acetylglucosaminyl-transferase P110 family
	No758_00002	1575	Beta-(1,2)-xylosyltransferase
	No758_00003	681	UDP-N-acetylglucosamine--peptide N-acetylglucosaminyltransferase 110 kDa subunit
	No758_00005	393	Transmembrane and TPR repeat-containing protein 1
	No758_00006	708	UDP-N-acetylglucosamine--peptide N-acetylglucosaminyltransferase 110 kDa subunit
	No758_00007	1104	Bifunctional heparan sulfate N-deacetylase/N-sulfotransferase 2
	No758_00008	846	PD-(D/E)XK nuclease family transposase
	No758_00137	891	Leukotoxin
	No758_00138	1128	UDP-N-acetylglucosamine--peptide N-acetylglucosaminyltransferase
	No758_00139	1575	Beta-(1,2)-xylosyltransferase
	No758_00140	2580	UDP-N-acetylglucosamine--peptide N-acetylglucosaminyltransferase 110 kDa subunit
	No758_00141	546	Membrane-associated sulfotransferase kil1
	No758_00142	561	Carbohydrate sulfotransferase 15
	No758_00143	846	PD-(D/E)XK nuclease family transposase
	No758_00384	162	ribbon-helix-helix protein, CopG family
	No758_00536	162	ribbon-helix-helix protein, CopG family
	No758_00822	1059	photosystem II D2 protein (photosystem q(a) protein)
	No758_00833	261	hypothetical protein
	No758_00841	261	hypothetical protein
	No758_01118	1533	SagB/ThcOx family dehydrogenase
	No758_01119	462	gas vesicle protein K
	No758_01120	738	GvpL/GvpF family gas vesicle protein
	No758_01121	468	SagB/ThcOx family dehydrogenase
	No758_01122	462	gas vesicle protein K
	No758_01123	738	GvpL/GvpF family gas vesicle protein
	No758_01124	468	SagB/ThcOx family dehydrogenase
	No758_01125	462	gas vesicle protein K
	No758_01126	738	GvpL/GvpF family gas vesicle protein
	No758_01127	468	SagB/ThcOx family dehydrogenase
	No758_01128	462	gas vesicle protein K
	No758_01129	738	GvpL/GvpF family gas vesicle protein
	No758_01499	162	ribbon-helix-helix protein, CopG family
	No758_01580	162	ribbon-helix-helix protein, CopG family
	No758_01661	315	HigA family addiction module antidote protein
	No758_01665	315	HigA family addiction module antidote protein
	No758_01700	162	ribbon-helix-helix protein, CopG family
	No758_01822	975	photosystem II q(b) protein
	No758_02218	1059	photosystem II D2 protein (photosystem q(a) protein)
	No758_02264	162	ribbon-helix-helix protein, CopG family
	No758_02664	162	ribbon-helix-helix protein, CopG family
	No758_02771	162	ribbon-helix-helix protein, CopG family
	No758_02794	162	ribbon-helix-helix protein, CopG family
	No758_02812	1110	hypothetical protein
	No758_02828	225	hypothetical protein
	No758_03014	216	hypothetical protein
	No758_03016	216	hypothetical protein
	No758_03064	162	gas vesicle structural protein GvpA
	No758_03065	219	gas vesicle structural protein GvpA
	No758_03235	162	ribbon-helix-helix protein, CopG family
	No758_03671	162	ribbon-helix-helix protein, CopG family
	No758_03741	216	Uncharacterized protein
	No758_03746	216	Uncharacterized protein
	No758_03860	225	hypothetical protein
	No758_03900	216	ribbon-helix-helix protein, CopG family
	No758_04111	1056	hypothetical protein
	No758_04440	231	hypothetical protein
	No758_04451	165	hypothetical protein
	No758_04564	975	photosystem II q(b) protein
	No758_04613	1236	helix-turn-helix domain-containing protein
	No758_04681	558	hypothetical protein
	No758_04682	531	hypothetical protein
	No758_04685	780	hypothetical protein
	No758_04968	651	Leukotoxin
	No758_04969	237	Hemolysin-type calcium-binding protein
	No758_04970	468	Probable UDP-N-acetylglucosamine--peptide N-acetylglucosaminyltransferase SPINDLY
No713_chromosome	No713_00004	900	Uncharacterized protein
	No713_00566	408	helix-turn-helix domain-containing protein
	No713_00595	900	Uncharacterized protein
	No713_00596	243	Uncharacterized protein
	No713_01763	126	Adenylate/guanylate cyclase
	No713_01804	1716	group II intron reverse transcriptase/maturase
	No713_01861	1212	helix-turn-helix domain-containing protein
	No713_01893	900	Uncharacterized protein
	No713_01894	243	Uncharacterized protein
	No713_02373	1059	photosystem II D2 protein (photosystem q(a) protein)
	No713_02524	408	helix-turn-helix domain-containing protein
	No713_02583	1734	reverse transcriptase N-terminal domain-containing protein
	No713_02591	1728	group II intron reverse transcriptase/maturase
	No713_02795	177	S8 family serine peptidase
	No713_03179	1716	group II intron reverse transcriptase/maturase
	No713_03203	1728	group II intron reverse transcriptase/maturase
	No713_03306	408	helix-turn-helix domain-containing protein
	No713_03309	408	helix-turn-helix domain-containing protein
	No713_03447	900	Uncharacterized protein
	No713_03448	243	Uncharacterized protein
	No713_03585	1092	hypothetical protein
	No713_03771	1092	hypothetical protein
	No713_03946	1059	photosystem II D2 protein (photosystem q(a) protein)
	No713_04051	177	S8 family serine peptidase
	No713_04084	408	helix-turn-helix domain-containing protein
	No713_04271	1716	group II intron reverse transcriptase/maturase
	No713_04307	408	helix-turn-helix domain-containing protein
	No713_04310	408	helix-turn-helix domain-containing protein
	No713_04352	1734	reverse transcriptase N-terminal domain-containing protein
	No713_04567	297	Uncharacterized protein
	No713_04660	408	helix-turn-helix domain-containing protein
	No713_04765	1083	photosystem II q(b) protein
	No713_05012	243	Uncharacterized protein
	No713_05013	900	Uncharacterized protein
	No713_05019	1728	group II intron reverse transcriptase/maturase
	No713_05128	408	helix-turn-helix domain-containing protein
	No713_05131	408	helix-turn-helix domain-containing protein
	No713_05176	1716	group II intron reverse transcriptase/maturase
	No713_05261	1212	helix-turn-helix domain-containing protein
	No713_05449	1083	photosystem II q(b) protein
	No713_05461	408	helix-turn-helix domain-containing protein
	No713_05482	408	helix-turn-helix domain-containing protein
PCC9214_chromosome	PCC9214_00001	153	Uncharacterized protein
	PCC9214_00002	1845	Uncharacterized protein
	PCC9214_00003	846	Uncharacterized protein
	PCC9214_00004	1194	Integrase family protein
	PCC9214_00343	1887	Adenylate cyclase 1
	PCC9214_00357	1083	photosystem II q(b) protein
	PCC9214_00614	999	group II intron reverse transcriptase/maturase
	PCC9214_00659	1725	group II intron reverse transcriptase/maturase
	PCC9214_00791	1725	group II intron reverse transcriptase/maturase
	PCC9214_01010	1083	photosystem II q(b) protein
	PCC9214_01148	786	O antigen biosynthesis rhamnosyltransferase RfbN
	PCC9214_01488	1719	group II intron reverse transcriptase/maturase
	PCC9214_01553	1719	group II intron reverse transcriptase/maturase
	PCC9214_01667	1719	group II intron reverse transcriptase/maturase
	PCC9214_01791	1059	photosystem II D2 protein (photosystem q(a) protein)
	PCC9214_02492	1611	group II intron reverse transcriptase/maturase
	PCC9214_02860	8733	hypothetical protein
	PCC9214_03239	981	Uncharacterized glycosyltransferase alr2836
	PCC9214_03282	1116	photosystem II D2 protein (photosystem q(a) protein)
	PCC9214_03792	3957	Galactose-specific cell agglutination protein gsf2
	PCC9214_03794	1143	Uncharacterized protein
	PCC9214_03795	7095	Probable outer membrane protein pmp9
	PCC9214_03878	126	Adenylate/guanylate cyclase
	PCC9214_04137	1941	Leukotoxin
	PCC9214_04144	1719	group II intron reverse transcriptase/maturase
	PCC9214_05299	957	Uncharacterized protein
	PCC9214_05300	378	Uncharacterized protein
	PCC9214_05301	372	Uncharacterized protein
	PCC9214_05302	1935	Uncharacterized protein
	PCC9214_05303	1209	Uncharacterized protein
	PCC9214_05304	435	Putative acetyltransferase DDB_G0280825
	PCC9214_05305	939	Uncharacterized protein
	PCC9214_05306	1059	Uncharacterized protein
	PCC9214_05307	504	Uncharacterized protein
	PCC9214_05308	309	Uncharacterized protein
	PCC9214_05309	420	Uncharacterized protein
	PCC9214_05310	354	Uncharacterized protein
	PCC9214_05311	369	Uncharacterized protein
	PCC9214_05312	1194	Uncharacterized protein
	PCC9214_05313	282	Uncharacterized protein
	PCC9214_05314	363	Uncharacterized protein
	PCC9214_05315	252	Uncharacterized protein
	PCC9214_05316	504	Uncharacterized protein
	PCC9214_05317	522	Uncharacterized protein
	PCC9214_05318	180	Uncharacterized protein
	PCC9214_05319	243	Uncharacterized protein
	PCC9214_05320	396	HNH endonuclease
	PCC9214_05321	354	Uncharacterized protein
	PCC9214_05322	303	Uncharacterized protein
	PCC9214_05323	177	Uncharacterized protein
	PCC9214_05324	186	Uncharacterized protein
	PCC9214_05325	291	Uncharacterized protein
	PCC9214_05326	540	Uncharacterized protein
	PCC9214_05327	279	Uncharacterized protein
	PCC9214_05328	336	Uncharacterized protein
	PCC9214_05329	453	Uncharacterized protein
	PCC9214_05330	1179	Uncharacterized protein
	PCC9214_05331	423	Uncharacterized protein
	PCC9214_05333	936	Uncharacterized protein
	PCC9214_05334	1194	Integrase family protein
	PCC9214_05335	957	Uncharacterized protein
	PCC9214_05336	378	Uncharacterized protein
	PCC9214_05337	372	Uncharacterized protein
	PCC9214_05338	690	Uncharacterized protein
	PCC9214_05341	1209	Uncharacterized protein
	PCC9214_05342	435	Putative acetyltransferase DDB_G0280825
	PCC9214_05343	939	Uncharacterized protein
	PCC9214_05344	1059	Uncharacterized protein
	PCC9214_05345	504	Uncharacterized protein
	PCC9214_05346	309	Uncharacterized protein
	PCC9214_05347	420	Uncharacterized protein
	PCC9214_05348	354	Uncharacterized protein
	PCC9214_05349	369	Uncharacterized protein
	PCC9214_05350	1194	Uncharacterized protein
	PCC9214_05351	282	Uncharacterized protein
	PCC9214_05352	363	Uncharacterized protein
	PCC9214_05353	246	Uncharacterized protein
	PCC9214_05354	504	Uncharacterized protein
	PCC9214_05355	522	Uncharacterized protein
	PCC9214_05356	180	Uncharacterized protein
	PCC9214_05357	243	Uncharacterized protein
	PCC9214_05358	396	HNH endonuclease
	PCC9214_05359	354	Uncharacterized protein
	PCC9214_05360	303	Uncharacterized protein
	PCC9214_05361	273	Uncharacterized protein
	PCC9214_05362	186	Uncharacterized protein
	PCC9214_05363	291	Uncharacterized protein
	PCC9214_05364	540	Uncharacterized protein
	PCC9214_05365	279	Uncharacterized protein
	PCC9214_05366	336	Uncharacterized protein
	PCC9214_05367	453	Uncharacterized protein

## Sheet: Table S4
Table S4. List of IS element copies detected in individual Planktothrix strains
Strain	Gene ID	Lineage	Start	Stop	ORF length [bp]	Annotation from GenDB	IS family from ISfinder	IS group	Full length/fragment	Reference sequence for grouping using blastN	Distance to SM synthesis gene clusters	Distance to breaking points of chromosomal rearrangement	Chromosomal rearrangement
NIVA_CYA126/8_Chromosome	NIVA_CYA126_8_chrom_00049	1	59059	60132	1074	Transposase	IS630	Group 1	Full length	ATGACAATAAAAATTATGAATGACTTACAACAGGCAGAAAAAGAGCGGAACAAAGAAATAGCTGAATTAGAAATTTTAATTGAGAGTAATCTTTCGGCAAGAGAACTAAAACGAGCAATAGCTGTCAGGATGGCACTCACCGGTAAAATTTACCGTGAAATCAGCCAAATTTTAGGTGTAAGCGAATTTTTTGTTGGGCATTGGAAAAAAGTTTTTAAAGTCAAAGGAATCGCTGGATTAAAACTAGGATATAAAGGCTCAAAAGGGTATTTAAGTATTCAAGAAAAAACAGAAGTAATTGAGTGGTTAAAGAATAAAAAGTATTGGGATTTAGATGAATTAGTTACTTATGTGGATCAAGAATTTGGGGTAATATATAAATCGAAACAAAGCTACTAT…		< 10 kbp to a breaking point	chrom-rearr G
	NIVA_CYA126_8_chrom_00055	1	68176	67256	921	Transposase	IS5 ssgr ISL2	Group 5	Full length	ATGAGTAAATTAAGAGACTATCTGGACAAGAATCCCCAGCAAGCAAAAAGGCTATTAGGGATGGAATACGAACAGCTAATAAAACTTATTCAAGCCGCGGAGTTATTAGAGCAAGAAAGACGGCAGGAACAGGAAAAAGCTAAGATCAGGTTGATTAAAGCAGGCGGGGGTCGTCACCAGAAATTGTCTGTGGAGGAACAAATCTTACTAACTCTAATTTATCTGCATCAGATGCCGACATTTCAAATGTTAGGGTTACAGTTTGAAGTGAGTGAATCAACAGCGAATGATATTTTCCATAACAAGATAAAAATCTTGAGAGAATTACTGCCAGCCAGTTTAGTTGAGCAAATAAAAAAAAACGAGAGTGATTGGGAGTGGGTAGAAAAAATTCTGCTG…		< 10 kbp to a breaking point	chrom-rearr G
	NIVA_CYA126_8_chrom_00075	1	88270	87653	618	Transposase	IS200/IS605 ssgr IS1341	ISNGY	Fragment			< 30 kbp to a breaking point	chrom-rearr G
	NIVA_CYA126_8_chrom_00076	1	88625	88278	348	transposase	IS200/IS605 ssgr IS1341	ISNGY	Fragment			< 30 kbp to a breaking point	chrom-rearr G
	NIVA_CYA126_8_chrom_00100	1	116437	116096	342	Transposase	IS200/IS605 ssgr IS1341	ISNGY	Fragment
	NIVA_CYA126_8_chrom_00101	1	116545	116441	105	Transposase	ISNCY	ISNGY	Fragment
	NIVA_CYA126_8_chrom_00150	1	173322	174299	978	Transposase	ISNCY	ISNGY	Full length
	NIVA_CYA126_8_chrom_00151	1	174353	175294	942	Transposase	ISNCY	ISNGY	Full length
	NIVA_CYA126_8_chrom_00152	1	175348	175569	222	Transposase	ISNCY	ISNGY	Fragment
	NIVA_CYA126_8_chrom_00160	1	182098	180818	1281	Transposase	IS200/IS605	Group 6	Full length	ATGACTAAAGCAAGTAAAACAATGGGAGTGCAGCAAATCTTGTTGTCTCCAGATCCAGAAACCCGTGCGTTGATAGAATATCTTTGTCAACAATCGGGTAAATTGTACAATACAGGGATTTATTTTGCCCGTCAAACGTTTTTTAAGACAGGTAAATTATTAACGGGAAAATTTGATTTAGCATTTGAACCATCGGTATCAAAATCTTTATTGGCACAATCAATGCCATCAACACCGATGCAGCAGACCCTAATGTCGGTAACAGAATCCTTTAAATCTTTTAAGAATTTGAGAGATTTACATAAAAAAGGTCAATTACATTTTCGACCTAAACCTCCTGGTTATTTAAAAGGTTCAAAGTTGTTCAAAGTTGCCTATCCCAATTCTGGAGGACAAAGA…
	NIVA_CYA126_8_chrom_00209	1	240883	240299	585	Transposase	IS630	ISNGY	Fragment			< 30 kbp to a breaking point	chrom-rearr E
	NIVA_CYA126_8_chrom_00265	1	298397	298750	354	Transposase	IS200/IS605	ISNGY	Fragment
	NIVA_CYA126_8_chrom_00335	1	371814	370171	1644	Transposase	IS1634	Group 4	Full length	ATGAAAAACCCCCTAGAAGCGATAGAAATCGTAAATTTAGACCATTTAGGAATAGTAGCAGGCGTAATAGATGAGATGGAATTAGTAGAAGAAGTGAATAAAAAAGTGGGATTAAGAGCAAAAGAAGCAGTAAGCCCAGGACAGGTAATGAAAGCAATGATTTTGAATGGATTAGGGTTTTTGAGCGCGCCGCTGTACCTATTCGAGAACTTTTTCGTAGGGAAAGCAACAGAACATTTAATAGGAGAAGGAGTAATAGCAGAGCAACTAAATGATGACAGAATCGGGAGAGCATTAGATAAATATTATGAAGTAGGAACAACAAATCTATTCACAGCAATAGCCCTAAAAGCCGCCCAAAAATTCCAAGTAGAAAAGGAAAGCGTACACCTAGATAGC…		< 30 kbp to a breaking point	chrom-rearr E
	NIVA_CYA126_8_chrom_00412	1	461467	460262	1206	Transposase	IS630	ISNGY	Full length
	NIVA_CYA126_8_chrom_00452	1	513797	514810	1014	Transposase	IS701	Group 2	Full length	ATGTCGTTTAGCCAACTAGATTACTGCCAATATCTATTGAGCAGCCCAAACAATTATACCTTAAATAACTTAGCCAAACACTTAGAAAATGTTAGCCATGATACCATAAATCGTTACTTAACCAAAGAAAATTTCACCTCGGAATCTTTGTGGCAAAATGTCAAAAAAGATATCCAAATCAGTGAAAATAGTGCGATCATTTTTGATGATACAGTATTGGATAAAAGGTTCGGGGAAAAAATTGAATTAGTCCGTCGTCAATATAGCGGAACAGAACATCGTGTACTGTCAGGTATTGGGCTGGTTAACTGTGTTTATGTTAATCCAGAACTGGGTTTATTTTGGGTAATTGATTATCGCATATATGATCCAGAATATGATAATAAAACCAAACTAGAT…		< 10 kbp to a breaking point	chrom-rearr D
	NIVA_CYA126_8_chrom_00454	1	516661	516218	444	Transposase	IS630	ISNGY	Fragment			< 10 kbp to a breaking point	chrom-rearr D
	NIVA_CYA126_8_chrom_00594	1	680927	681307	381	transposase	ISAzo13	Group 22	Fragment			< 30 kbp to a breaking point	chrom-rearr D
	NIVA_CYA126_8_chrom_00595	1	681255	681530	276	transposase	IS701	Group 2	Fragment			< 30 kbp to a breaking point	chrom-rearr D
	NIVA_CYA126_8_chrom_00881	1	980867	980418	450	Transposase	IS200/IS605 ssgr IS200	ISNGY	Fragment
	NIVA_CYA126_8_chrom_00914	1	1018015	1016804	1212	Transposase	IS200/IS605 ssgr IS1341	Group 7	Full length
	NIVA_CYA126_8_chrom_01095	1	1207215	1208288	1074	Transposase	IS630	Group 1	Full length
	NIVA_CYA126_8_chrom_01107	1	1220806	1219664	1143	Transposase	IS200/IS605 ssgr IS1341	Group 757	Full length	TTGAAGGTCAACAAGCAACAACGTCTACTACTGGCGCAACACGCAGGAATAGCCAGACACGCTTGGAATCAAGGTTTAGGATTATGTGAACAGGTTCTCATACATAATAAACTTAATCCTGATGACAAAATCAAATTTCCCACAGCCATAGACTTACATAAATGGTTAGTAGCAGCAGTTAAATCTATCCATCCTTGGTATTATGATGTATCTAAATGCGCTCCTCAGTACGCATTAAGATATTTGTCAGATGCCTTTCAATCTTTTTTCAAAAAAGTTAAAGGATTTCCCAACTTCAAGAAAAAAGGTAGACATGATTCTTTTACATTAGATGGTGCAGTTCATATTGACCATGGAAAAGTGAAAGTTCCGATAATTGGATGGATAAAGACCTATGAA…
	NIVA_CYA126_8_chrom_01111	1	1224225	1225868	1644	Transposase	IS1634	Group 4	Full length
	NIVA_CYA126_8_chrom_01255	1	1373389	1374639	1251	Transposase	IS200/IS605	Group 919	Full length	ATGTTTGGATGTCAGCAAAATCTCATTAGTCCCGACACAAAACTCAAGGCAATCCTAGAGTTTTTGTGCGCAGAGTCTTCAAAATTAACTAATTGTGGGATCTATTATTCTCGCCAAATATATTTCAAAGAGGGGAGAATACCCAACAGGGCAGAATTGCATAAAGTGTTAGGAACAGAAAATCAGAACCTACACTACCAAGCGTTCTATTCAGATACCGCACAACAAATTCTAACTAGCGTGTCCGAATCCTTTAAATCCTATATCGGTTTACTAAAAGGAATCGCAAAGGGTACTGTAACCCAAAAACCTAGACTACCTGGTTACAGAAAAGGAGGACTATCTTTGGTGACTTTTACGGGTCGCTCTATTAAACTCAAAGACAACCAATTAAGATTC…
	NIVA_CYA126_8_chrom_01272	1	1397770	1396850	921	Transposase	IS5 ssgr ISL2	Group 5	Full length
	NIVA_CYA126_8_chrom_01278	1	1402880	1403800	921	Transposase	IS5 ssgr ISL2	Group 5	Full length
	NIVA_CYA126_8_chrom_01356	1	1485635	1484562	1074	Transposase	IS630	Group 1	Full length
	NIVA_CYA126_8_chrom_01453	1	1583263	1582226	1038	Transposase	IS630	ISNGY	Full length			< 30 kbp to a breaking point	chrom-rearr G
	NIVA_CYA126_8_chrom_01485	1	1616115	1617128	1014	Transposase	IS701	Group 2	Full length
	NIVA_CYA126_8_chrom_01505	1	1642910	1644553	1644	Transposase	IS1634	Group 4	Full length
	NIVA_CYA126_8_chrom_01610	1	1749996	1748923	1074	Transposase	IS630	Group 1	Full length
	NIVA_CYA126_8_chrom_01616	1	1757166	1756735	432	Transposase	IS701	Group 2	Fragment
	NIVA_CYA126_8_chrom_01647	1	1787715	1786702	1014	Transposase	IS701	Group 2	Full length
	NIVA_CYA126_8_chrom_01683	1	1819921	1819691	231	Transposase	IS701	Group 2	Fragment
	NIVA_CYA126_8_chrom_01697	1	1833705	1834985	1281	Transposase	IS200/IS605	Group 6	Full length
	NIVA_CYA126_8_chrom_01855	1	2026851	2026513	339	transposase	IS200/IS605	Group 6	Fragment			< 10 kbp to a breaking point	chrom-rearr B
	NIVA_CYA126_8_chrom_01854	1	2027392	2026829	564	Transposase	IS200/IS605	Group 6	Fragment			< 10 kbp to a breaking point	chrom-rearr B
	NIVA_CYA126_8_chrom_01863	1	2038564	2039529	966	Transposase	ISNCY	ISNGY	Full length			< 30 kbp to a breaking point	chrom-rearr B
	NIVA_CYA126_8_chrom_01881	1	2065299	2063656	1644	Transposase	IS1634	Group 4	Full length
	NIVA_CYA126_8_chrom_01990	1	2181606	2181205	402	tnpA1	IS200/IS605	ISNGY	Fragment
	NIVA_CYA126_8_chrom_01991	1	2181656	2182828	1173	Transposase	IS200/IS605	Group 3678	Full length	ATGAAGTTAAGGTATCGCTACCGAATCTATCCAACAGACCAACAAAAGGGGCTAGTATCCCGATTGTTTGGTTGTTGTCGGGTGGTTTTTAACGATGCCTTAGCCTATTGTCAAGAGCAATATCGTGCTGGCAATAAAAAACCTTCCAGTAATAAACTTTCCAAAAGACTTACGGAACTCAAGAAAACCCAGGAAAAAGAATGGTTAACAGAAGTGTCTGCTATCCCCTTACAACAAAGTTTAAGGGATTTAGAGCAGGCTTATTCAAACTTTTTTAAATCCTGTAAAGGGCAAAGAAAAGGTAAGAAAGTTAAGCCACCTAAATTTAAGAAGCGTAAGTCTAAACAGTCTGCTAAGTTCACCGACAATGGTTTTAAACTCTATCCCAATTCTGATTAC…
	NIVA_CYA126_8_chrom_02055	1	2252517	2253530	1014	Transposase	IS701	Group 2	Full length
	NIVA_CYA126_8_chrom_02157	1	2358620	2357940	681	Transposase	IS200/IS605 ssgr IS1341	Group 8	Fragment		< 30 kbp to pagA-F
	NIVA_CYA126_8_chrom_02224	1	2425119	2425793	675	Transposase	IS200/IS605	ISNGY	Fragment			< 10 kbp to a breaking point	chrom-rearr H
	NIVA_CYA126_8_chrom_02243	1	2446903	2445260	1644	Transposase	IS1634	Group 4	Full length			< 30 kbp to a breaking point	chrom-rearr H
	NIVA_CYA126_8_chrom_02291	1	2489726	2490148	423	Transposase	IS200/IS605 ssgr IS1341	ISNGY	Fragment
	NIVA_CYA126_8_chrom_02292	1	2490114	2490785	672	Transposase	IS200/IS605 ssgr IS1341	ISNGY	Fragment
	NIVA_CYA126_8_chrom_02385	1	2588762	2589718	957	Transposase	IS200/IS605 ssgr IS1341	ISNGY	Fragment
	NIVA_CYA126_8_chrom_02396	1	2598153	2599325	1173	Transposase	IS200/IS605 ssgr IS1341	Group 8	Full length	ATGGAAAAAGCATTCAATTACCGATTTTACCCAAGTCCAGAGCAAGAGTCGCTATTGCGACGCACTTTGGGTTGTGTAAGGTTGGTTTACAACAAGGCTCTCCATGAGAGAACTCAAGGATGGTACGAGAGGCAAGAAAAAATTGGATATAACCAAACATCCTCTATGCTGACCAAATGGAAAAAACAAGAAGACTTGGATTTTCTTAATGAAGTTAGCTGTGTACCAATACAACAAGGGTTGAGGCATCTTCAATCGGCATTTGCTAATTTCTTTGCCGGAAGGGCAAAATATCCTAGCTTCAAGAAAAAAAGGAATGGTGGTAGCGCTGAATTTACAAAGTCGGCATTTAAGTTTAAAGATGGAAAAATCTACCTGGCGAAAAATGTTGAACCTTTA…
	NIVA_CYA126_8_chrom_02464	1	2670874	2671794	921	Transposase	IS5 ssgr ISL2	Group 5	Full length
	NIVA_CYA126_8_chrom_02465	1	2671870	2673240	1371	Transposase	IS200/IS605 ssgr IS1341	Group 3	Full length
	NIVA_CYA126_8_chrom_02468	1	2675986	2677629	1644	Transposase	IS1634	Group 4	Full length
	NIVA_CYA126_8_chrom_02498	1	2707343	2708416	1074	Transposase	IS630	Group 1	Full length
	NIVA_CYA126_8_chrom_02603	1	2806002	2807075	1074	Transposase	IS630	Group 1	Full length
	NIVA_CYA126_8_chrom_02667	1	2875914	2877128	1215	Transposase	IS200/IS605 ssgr IS1341	Group 3	Full length	ATGATAGTTCTGGAATACAAGTGCAAAGGCAAACCCAATCAATACAAAGCTATTGACGAAGCTATCTGTACTACCCAATTCATTCGCAATAAAGCGATTAGATATTGGATGGATAGTTCAAGAGATTTGAAGATTGATAAATTCGCCTTAAACAAATATTCTACGACTCTTAGAAATCAATTCCCCTTTGTTGCCGACTTAAATTCAATGGCAGTCCAATCCGCCGCCGAGCGAGGATGGACTGCCATTAGTCGTTTTTACGACAATTGTAAGAAAAAGATTTCTGGTAAAAAAGGATATCCCAAATTCCAAAAAGATTGCCGTTCCGTTGAATATAAAACATCGGGATGGAAATTACACCCAACCAAAAGACAAATTACCTTAACGGATAAAAACGGG…
	NIVA_CYA126_8_chrom_02674	1	2883328	2884542	1215	Transposase	IS200/IS605 ssgr IS1341	Group 3	Full length
	NIVA_CYA126_8_chrom_02707	1	2918234	2918539	306	Transposase	IS200/IS605 ssgr IS1341	Group 7	Fragment			< 10 kbp to a breaking point	chrom-rearr I
	NIVA_CYA126_8_chrom_02708	1	2918536	2919330	795	Transposase	IS200/IS605 ssgr IS1341	Group 7	Fragment			< 10 kbp to a breaking point	chrom-rearr I
	NIVA_CYA126_8_chrom_02896	1	3129977	3128964	1014	Transposase	IS701	Group 2	Full length
	NIVA_CYA126_8_chrom_02922	1	3157440	3158363	924	Transposase	ISNCY	ISNGY	Full length
	NIVA_CYA126_8_chrom_03020	1	3271464	3270556	909	Transposase	Tn3	ISNGY	Fragment
	NIVA_CYA126_8_chrom_03090	1	3343691	3342618	1074	Transposase	IS630	Group 1	Full length
	NIVA_CYA126_8_chrom_03120	1	3379594	3379205	390	Transposase	IS200/IS605 ssgr IS1341	ISNGY	Fragment			< 30 kbp to a breaking point	chrom-rearr J
	NIVA_CYA126_8_chrom_03122	1	3380585	3380265	321	Transposase	IS200/IS605 ssgr IS1341	ISNGY	Fragment			< 10 kbp to a breaking point	chrom-rearr J
	NIVA_CYA126_8_chrom_03134	1	3391639	3390821	819	Transposase	IS200/IS605	Group 12	Fragment	ATGTTAAACGTTCTCAAGGTAAGAATATATCCGAACAAAGAACAAGAAATAGCTTTAGCTAAAAGTTTTGGCTGCTGTCGTTTAGTTTGGAATTATTACCTAGAGAAAACTAACAACCAGTATAAGGAAACAGGAAAAGGGTTAAGTTATTGCGAGATGGCAAAGGATTTAACCCAACTGAAAAAGTTACCTGATTACTCATTTTTGCAAGAAGCTACTGCTGCTGCATTACAGCAATCATTAAAGAATTTAGAATTGGCATTTAAGAACTTCTTTAGCCACCGAGCTAGATTCCCTAAATTCAAAAACAAACATAAAAAACAATCCATTCGTTATCCTGAAAGTTGCTCAATTAAAGGTAATGGTTTAAAACTTCCCAAATTAGGGATTGTTAAATCC…		< 10 kbp to a breaking point	chrom-rearr J
	NIVA_CYA126_8_chrom_03141	1	3400952	3400032	921	Transposase	IS5 ssgr ISL2	Group 5	Full length			< 30 kbp to a breaking point	chrom-rearr J
	NIVA_CYA126_8_chrom_03202	1	3475189	3475869	681	Transposase	ISAs1	ISNGY	Fragment
	NIVA_CYA126_8_chrom_03234	1	3511605	3512435	831	Transposase	ISNCY	Group 10	Fragment
	NIVA_CYA126_8_chrom_03267	1	3543851	3544864	1014	Transposase	IS701	Group 2	Full length
	NIVA_CYA126_8_chrom_03325	1	3612451	3613524	1074	Transposase	IS630	Group 1	Full length		< 30 kbp to mcyA-T
	NIVA_CYA126_8_chrom_03333	1	3626302	3627375	1074	Transposase	IS630	Group 1	Full length		< 30 kbp to mcyA-T
	NIVA_CYA126_8_chrom_03355	1	3692299	3693372	1074	Transposase	IS630	Group 1	Full length		< 10 kbp to mcyA-T
	NIVA_CYA126_8_chrom_03400	1	3753714	3754715	1002	Transposase	IS200/IS605	ISNGY	Full length			< 10 kbp to a breaking point	chrom-rearr F
	NIVA_CYA126_8_chrom_03401	1	3754865	3756136	1272	Transposase	IS200/IS605	Group 6	Full length			< 10 kbp to a breaking point	chrom-rearr F
	NIVA_CYA126_8_chrom_03412	1	3768299	3767379	921	Transposase	IS5 ssgr ISL2	Group 5	Full length			< 10 kbp to a breaking point	chrom-rearr F
	NIVA_CYA126_8_chrom_03434	1	3795318	3796331	1014	Transposase	IS701	Group 2	Full length			< 30 kbp to a breaking point	chrom-rearr F
	NIVA_CYA126_8_chrom_03460	1	3822099	3821932	168	Transposase	IS701	ISNGY	Fragment			< 10 kbp to a breaking point	chrom-rearr F
	NIVA_CYA126_8_chrom_03708	1	4090952	4089879	1074	Transposase	IS630	Group 1	Full length
	NIVA_CYA126_8_chrom_03710	1	4092825	4091752	1074	Transposase	IS630	Group 1	Full length
	NIVA_CYA126_8_chrom_03711	1	4093815	4092850	966	Transposase	IS701	Group 2	Fragment
	NIVA_CYA126_8_chrom_03749	1	4138584	4137652	933	Transposase	ISNCY	ISNGY	Full length
	NIVA_CYA126_8_chrom_03880	1	4282832	4282437	396	transposase	IS200/IS605	ISNGY	Fragment		< 30 kbp to aerA-N
	NIVA_CYA126_8_chrom_03931	1	4347631	4348263	633	Transposase	IS630	ISNGY	Fragment		< 30 kbp to aerA-N
	NIVA_CYA126_8_chrom_04132	1	4616806	4615295	1512	Transposase	ISL3	ISNGY	Full length
	NIVA_CYA126_8_chrom_04221	1	4724615	4724160	456	Transposase	IS701	Group 2	Fragment		< 10 kbp to apn gene remnant	< 10 kbp to a breaking point	chrom-rearr A
	NIVA_CYA126_8_chrom_04226	1	4729282	4728752	531	Transposase	IS701	Group 2	Fragment		< 10 kbp to apn gene remnant	< 10 kbp to a breaking point	chrom-rearr A
NIVA_CYA126/8_Plasmid1	NIVA_CYA126_8_pl1_04328	1	13675	12662	1014	Transposase	IS701	Group 2	Full length
	NIVA_CYA126_8_pl1_04356	1	45654	44011	1644	Transposase	IS1634	Group 4	Full length
	NIVA_CYA126_8_pl1_04365	1	52749	53762	1014	Transposase	IS701	Group 2	Full length
	NIVA_CYA126_8_pl1_04388	1	80321	78678	1644	Transposase	IS1634	Group 4	Full length
	NIVA_CYA126_8_pl1_04414	1	113215	114228	1014	Transposase	IS701	Group 2	Full length
	NIVA_CYA126_8_pl1_04415	1	115481	114408	1074	Transposase	IS630	Group 1	Full length
	NIVA_CYA126_8_pl1_04416	1	115545	117113	1569	Transposase	IS1634	Group 4	Full length
NIVA_CYA126/8_Plasmid2	NIVA_CYA126_8_pl2_04436	1	27353	28060	708	Transposase	IS701	Group 2	Fragment
	NIVA_CYA126_8_pl2_04437	1	28196	28651	456	Transposase	IS701	Group 2	Fragment
	NIVA_CYA126_8_pl2_04438	1	29468	28797	672	Transposase	IS701	Group 15	Fragment
NIVA_CYA126/8_Plasmid3	NIVA_CYA126_8_pl3_04503	1	43991	43836	156	Transposase	IS701	Group 2	Fragment
	NIVA_CYA126_8_pl3_04515	1	57156	57476	321	Transposase	IS4	ISNGY	Fragment
	NIVA_CYA126_8_pl3_04516	1	57467	58084	618	Transposase	IS4	ISNGY	Fragment
	NIVA_CYA126_8_pl3_04519	1	58658	59503	846	Transposase	ISNCY	ISNGY	Fragment
	NIVA_CYA126_8_pl3_04520	1	59661	60065	405	Transposase	IS701	Group 15	Fragment
	NIVA_CYA126_8_pl3_04521	1	61160	60147	1014	Transposase	IS701	Group 2	Full length
	NIVA_CYA126_8_pl3_04526	1	67409	67864	456	Transposase	IS701	Group 2	Fragment
	NIVA_CYA126_8_pl3_04530	1	71399	73042	1644	Transposase	IS1634	Group 4	Full length
	NIVA_CYA126_8_pl3_04548	1	89796	90251	456	Transposase	IS701	Group 2	Fragment
No2A_Chromosome	No2A_chrom_00013	1	16094	15705	390	Transposase	IS200/IS605 ssgr IS1341	ISNGY	Fragment			< 30 kbp to a breaking point	chrom-rearr J
	No2A_chrom_00015	1	17085	16765	321	Transposase	IS200/IS605 ssgr IS1341	ISNGY	Fragment			< 10 kbp to a breaking point	chrom-rearr J
	No2A_chrom_00027	1	27418	28431	1014	Transposase	IS701	Group 2	Full length			< 10 kbp to a breaking point	chrom-rearr J
	No2A_chrom_00028	1	29450	28632	819	Transposase	IS200/IS605	Group 12	Fragment			< 10 kbp to a breaking point	chrom-rearr J
	No2A_chrom_00093	1	108075	108800	726	Transposase	IS701	Group 2	Fragment
	No2A_chrom_00094	1	108763	109089	327	Transposase	IS701	Group 2	Fragment
	No2A_chrom_00100	1	113597	114277	681	Transposase	ISAs1	ISNGY	Fragment
	No2A_chrom_00133	1	149963	150793	831	Transposase	ISNCY	Group 10	Fragment
	No2A_chrom_00153	1	171804	170791	1014	Transposase	IS701	Group 2	Full length
	No2A_chrom_00261	1	309681	310703	1023	Transposase	IS200/IS605	ISNGY	Full length			< 30 kbp to a breaking point	chrom-rearr F
	No2A_chrom_00281	1	332662	331649	1014	Transposase	IS701	Group 2	Full length			< 10 kbp to a breaking point	chrom-rearr F
	No2A_chrom_00317	1	376244	376077	168	Transposase	IS701	ISNGY	Fragment			< 10 kbp to a breaking point	chrom-rearr F
	No2A_chrom_00631	1	712988	712056	933	Transposase	ISNCY	ISNGY	Full length
	No2A_chrom_00682	1	763304	762156	1149	Transposase	IS4 ssgr IS10	ISNGY	Full length
	No2A_chrom_00688	1	769751	770764	1014	Transposase	IS701	Group 2	Full length
	No2A_chrom_00767	1	862021	861626	396	Transposase	IS200/IS605	ISNGY	Fragment		< 30 kbp to aerA-N
	No2A_chrom_00816	1	924907	924110	798	Transposase	IS701	Group 2	Fragment		< 30 kbp to aerA-N
	No2A_chrom_00855	1	973127	972207	921	Transposase	IS5 ssgr ISL2	Group 5	Full length
	No2A_chrom_01002	1	1128330	1129841	1512	Transposase	ISL3	ISNGY	Full length
	No2A_chrom_01114	1	1298898	1298368	531	Transposase	IS701	Group 2	Fragment		< 10 kbp to apnA-E	< 10 kbp to a breaking point	chrom-rearr A
	No2A_chrom_01277	1	1491656	1491039	618	Transposase	IS200/IS605 ssgr IS1341	ISNGY	Fragment			< 30 kbp to a breaking point	chrom-rearr G
	No2A_chrom_01278	1	1492011	1491664	348	Transposase	IS200/IS605 ssgr IS1341	ISNGY	Fragment			< 30 kbp to a breaking point	chrom-rearr G
	No2A_chrom_01283	1	1494932	1495186	255	Transposase	IS200/IS605	Group 3678	Fragment			< 30 kbp to a breaking point	chrom-rearr G
	No2A_chrom_01303	1	1515862	1515521	342	Transposase	IS200/IS605 ssgr IS1341	ISNGY	Fragment
	No2A_chrom_01304	1	1515970	1515866	105	Transposase	IS200/IS605 ssgr IS1341	ISNGY	Fragment
	No2A_chrom_01351	1	1563985	1565628	1644	Transposase	IS1634	Group 4	Full length
	No2A_chrom_01352	1	1567637	1565994	1644	Transposase	IS1634	Group 4	Full length
	No2A_chrom_01355	1	1575234	1576175	942	Transposase	ISNCY	ISNGY	Full length
	No2A_chrom_01356	1	1576229	1576450	222	Transposase	ISNCY	ISNGY	Fragment
	No2A_chrom_01436	1	1663679	1662666	1014	Transposase	IS701	Group 2	Full length			< 30 kbp to a breaking point	chrom-rearr E
	No2A_chrom_01470	1	1698198	1698551	354	Transposase	IS200/IS605	ISNGY	Fragment
	No2A_chrom_01514	1	1745440	1743986	1455	Transposase	ISL3	ISNGY	Full length
	No2A_chrom_01657	1	1910870	1911883	1014	Transposase	IS701	Group 2	Full length			< 10 kbp to a breaking point	chrom-rearr D
	No2A_chrom_01659	1	1913511	1913068	444	Transposase	IS630	ISNGY	Fragment			< 10 kbp to a breaking point	chrom-rearr D
	No2A_chrom_01797	1	2076402	2076611	210	Transposase	IS200/IS605	ISNGY	Fragment			< 30 kbp to a breaking point	chrom-rearr D
	No2A_chrom_01928	1	2207540	2206527	1014	Transposase	IS701	Group 2	Full length
	No2A_chrom_01931	1	2210610	2211758	1149	Transposase	IS4 ssgr IS10	ISNGY	Full length
	No2A_chrom_02089	1	2371408	2370959	450	Transposase	IS200/IS605 ssgr IS200	ISNGY	Fragment
	No2A_chrom_02265	1	2561648	2559936	1713	Transposase	ISNCY	ISNGY	Full length
	No2A_chrom_02266	1	2562054	2563697	1644	Transposase	IS1634	Group 4	Full length
	No2A_chrom_02309	1	2606780	2605638	1143	Transposase	IS200/IS605 ssgr IS1341	Group 757	Full length
	No2A_chrom_02832	1	3151582	3152595	1014	Transposase	IS701	Group 2	Full length
	No2A_chrom_02879	1	3195748	3195518	231	Transposase	IS701	Group 2	Fragment
	No2A_chrom_03056	1	3406825	3406487	339	Transposase	IS200/IS605	Group 6	Fragment			< 10 kbp to a breaking point	chrom-rearr B
	No2A_chrom_03057	1	3407366	3406803	564	Transposase	IS200/IS605	Group 6	Fragment			< 10 kbp to a breaking point	chrom-rearr B
	No2A_chrom_03063	1	3417589	3418605	1017	Transposase	ISNCY	ISNGY	Full length			< 10 kbp to a breaking point	chrom-rearr B
	No2A_chrom_03185	1	3563034	3562633	402	tnpA1	IS200/IS605	ISNGY	Fragment
	No2A_chrom_03186	1	3563084	3564256	1173	Transposase	IS200/IS605	Group 3678	Full length
	No2A_chrom_03251	1	3637203	3635560	1644	Transposase	IS1634	Group 4	Full length
	No2A_chrom_03264	1	3648594	3650477	1884	Transposase	ISNCY	ISNGY	Full length
	No2A_chrom_03311	1	3697273	3695630	1644	Transposase	IS1634	Group 4	Full length
	No2A_chrom_03371	1	3755402	3754635	768	Transposase	ISNCY	ISpagF	Full length		within pagA-F
	No2A_chrom_03408	1	3797844	3798518	675	Transposase	IS200/IS605	ISNGY	Fragment			< 10 kbp to a breaking point	chrom-rearr H
	No2A_chrom_03476	1	3861435	3861857	423	Transposase	IS200/IS605 ssgr IS1341	ISNGY	Fragment
	No2A_chrom_03477	1	3861823	3862494	672	Transposase	IS200/IS605 ssgr IS1341	ISNGY	Fragment
	No2A_chrom_03532	1	3909897	3910412	516	Transposase	IS200/IS605 ssgr IS1341	ISNGY	Fragment
	No2A_chrom_03548	1	3941591	3939948	1644	Transposase	IS1634	Group 4	Full length
	No2A_chrom_03572	1	3962784	3963740	957	Transposase	IS200/IS605 ssgr IS1341	ISNGY	Fragment
	No2A_chrom_03576	1	3966123	3965203	921	Transposase	IS5 ssgr ISL2	Group 5	Full length
	No2A_chrom_03584	1	3973317	3974489	1173	Transposase	IS200/IS605 ssgr IS1341	Group 8	Full length
	No2A_chrom_03603	1	3991731	3990811	921	Transposase	IS5 ssgr ISL2	Group 5	Full length
	No2A_chrom_03652	1	4042358	4043686	1329	Transposase	IS200/IS605 ssgr IS1341	Group 3	Full length
	No2A_chrom_03659	1	4052735	4053544	810	transposase	ISNCY	Group 11	Fragment
	No2A_chrom_03677	1	4069963	4068950	1014	Transposase	IS701	Group 2	Full length
	No2A_chrom_03841	1	4232156	4231143	1014	Transposase	IS701	Group 2	Full length
	No2A_chrom_03883	1	4273662	4273961	300	Transposase	IS200/IS605	Group 7	Fragment			< 10 kbp to a breaking point	chrom-rearr I
	No2A_chrom_03884	1	4273958	4274758	801	Transposase	IS200/IS605 ssgr IS1341	Group 7	Fragment			< 10 kbp to a breaking point	chrom-rearr I
	No2A_chrom_04006	1	4410624	4409611	1014	transposase	IS701	Group 2	Full length
	No2A_chrom_04102	1	4515204	4516715	1512	Transposase	ISL3	ISNGY	Full length
	No2A_chrom_04203	1	4629879	4628971	909	Transposase	Tn3	ISNGY	Fragment
No2A_Plasmid2	No2A_pl2_04306	1	1122	2042	921	Transposase	IS5 ssgr ISL2	Group 5	Full length
	No2A_pl2_04325	1	17631	16711	921	Transposase	IS5 ssgr ISL2	Group 5	Full length
	No2A_pl2_04327	1	18718	19731	1014	Transposase	IS701	Group 2	Full length
	No2A_pl2_04356	1	59304	59651	348	Transposase	IS982	ISNGY	Fragment
	No2A_pl2_04357	1	59787	60800	1014	Transposase	IS701	Group 2	Full length
No66_Chromosome	No66_chrom_00093	1	111171	110776	396	Transposase	IS200/IS605	ISNGY	Fragment		< 30 kbp to aerA-N
	No66_chrom_00115	1	133439	134083	645	Transposase	IS1634	Group 4	Fragment		< 30 kbp to aerA-N
	No66_chrom_00116	1	134156	135082	927	Transposase	IS1634	Group 4	Fragment		< 30 kbp to aerA-N
	No66_chrom_00144	1	175231	175863	633	Transposase	IS630	ISNGY	Fragment		< 30 kbp to aerA-N
	No66_chrom_00161	1	197820	196807	1014	Transposase	IS701	Group 2	Full length
	No66_chrom_00326	1	380949	382460	1512	Transposase	ISL3	ISNGY	Full length
	No66_chrom_00424	1	520330	518687	1644	Transposase	IS1634	Group 4	Full length		< 10 kbp to ociA-D
	No66_chrom_00437	1	552955	552425	531	Transposase	IS701	Group 2	Fragment		< 10 kbp to apnA-E	< 10 kbp to a breaking point	chrom-rearr A
	No66_chrom_00596	1	743333	742716	618	Transposase	IS200/IS605 ssgr IS1341	ISNGY	Fragment			< 30 kbp to a breaking point	chrom-rearr G
	No66_chrom_00597	1	743688	743341	348	Transposase	IS200/IS605 ssgr IS1341	ISNGY	Fragment			< 30 kbp to a breaking point	chrom-rearr G
	No66_chrom_00621	1	771889	771548	342	Transposase	IS200/IS605 ssgr IS1341	ISNGY	Fragment
	No66_chrom_00622	1	771997	771893	105	Transposase	IS200/IS605 ssgr IS1341	ISNGY	Fragment
	No66_chrom_00670	1	827376	828353	978	Transposase	ISNCY	ISNGY	Full length
	No66_chrom_00671	1	828356	829348	993	Transposase	ISNCY	ISNGY	Full length
	No66_chrom_00672	1	829402	829623	222	Transposase	ISNCY	ISNGY	Fragment
	No66_chrom_00680	1	836173	834872	1302	Transposase	IS200/IS605	Group 6	Full length
	No66_chrom_00727	1	891162	890149	1014	Transposase	IS701	Group 2	Full length			< 30 kbp to a breaking point	chrom-rearr E
	No66_chrom_00787	1	953832	954185	354	Transposase	IS200/IS605	ISNGY	Fragment
	No66_chrom_00837	1	1001264	999810	1455	Transposase	ISL3	ISNGY	Full length
	No66_chrom_00843	1	1005698	1004778	921	Transposase	IS5 ssgr ISL2	Group 5	Full length
	No66_chrom_00974	1	1147939	1148952	1014	Transposase	IS701	Group 2	Full length			< 10 kbp to a breaking point	chrom-rearr D
	No66_chrom_00975	1	1149112	1149792	681	Transposase	IS200/IS605	Group 919	Fragment			< 10 kbp to a breaking point	chrom-rearr D
	No66_chrom_00977	1	1151515	1151072	444	Transposase	IS630	ISNGY	Fragment			< 10 kbp to a breaking point	chrom-rearr D
	No66_chrom_01080	1	1262032	1261610	423	Transposase	IS982	ISNGY	Fragment
	No66_chrom_01181	1	1378660	1379673	1014	Transposase	IS701	Group 2	Full length
	No66_chrom_01243	1	1446460	1445540	921	Transposase	IS5 ssgr ISL2	Group 5	Full length
	No66_chrom_01399	1	1607926	1607477	450	Transposase	IS200/IS605 ssgr IS200	ISNGY	Fragment
	No66_chrom_01549	1	1768401	1769414	1014	Transposase	IS701	Group 2	Full length
	No66_chrom_01618	1	1837954	1836812	1143	Transposase	IS200/IS605 ssgr IS1341	Group 757	Full length
	No66_chrom_01770	1	1993718	1992075	1644	Transposase	IS1634	Group 4	Full length
	No66_chrom_01794	1	2015473	2015018	456	Transposase	IS701	Group 2	Fragment
	No66_chrom_01796	1	2017155	2016142	1014	Transposase	IS701	Group 2	Full length
	No66_chrom_02127	1	2358385	2357954	432	Transposase	IS701	Group 2	Fragment
	No66_chrom_02175	1	2405468	2406481	1014	Transposase	IS701	Group 2	Full length
	No66_chrom_02192	1	2422934	2422704	231	Transposase	IS701	Group 2	Fragment
	No66_chrom_02260	1	2489037	2487394	1644	Transposase	IS1634	Group 4	Full length
	No66_chrom_02288	1	2540703	2539060	1644	Transposase	IS1634	Group 4	Full length
	No66_chrom_02371	1	2636664	2636326	339	Transposase	IS200/IS605	Group 6	Fragment			< 10 kbp to a breaking point	chrom-rearr B
	No66_chrom_02372	1	2637205	2636642	564	Transposase	IS200/IS605	Group 6	Fragment			< 10 kbp to a breaking point	chrom-rearr B
	No66_chrom_02377	1	2646083	2647048	966	Transposase	ISNCY	ISNGY	Full length			< 10 kbp to a breaking point	chrom-rearr B
	No66_chrom_02379	1	2648094	2649110	1017	Transposase	ISNCY	ISNGY	Full length			< 10 kbp to a breaking point	chrom-rearr B
	No66_chrom_02418	1	2698854	2697841	1014	Transposase	IS701	Group 2	Full length			< 30 kbp to a breaking point	chrom-rearr C
	No66_chrom_02499	1	2789585	2789184	402	Transposase	IS200/IS605	ISNGY	Fragment
	No66_chrom_02500	1	2789635	2790807	1173	Transposase	IS200/IS605 ssgr IS1341	Group 3678	Full length
	No66_chrom_02572	1	2873023	2872010	1014	Transposase	IS701	Group 2	Full length
	No66_chrom_02724	1	3024729	3025403	675	Transposase	IS200/IS605	ISNGY	Fragment			< 10 kbp to a breaking point	chrom-rearr H
	No66_chrom_02790	1	3087051	3087473	423	Transposase	IS200/IS605 ssgr IS1341	ISNGY	Fragment
	No66_chrom_02791	1	3087439	3088110	672	Transposase	IS200/IS605 ssgr IS1341	ISNGY	Fragment
	No66_chrom_02840	1	3136344	3136859	516	Transposase	IS200/IS605 ssgr IS1341	ISNGY	Fragment
	No66_chrom_02889	1	3187507	3188463	957	Transposase	IS200/IS605 ssgr IS1341	ISNGY	Fragment
	No66_chrom_02896	1	3194550	3193537	1014	Transposase	IS701	Group 2	Full length
	No66_chrom_02900	1	3198205	3199377	1173	Transposase	IS200/IS605	Group 8	Full length
	No66_chrom_02965	1	3267997	3269325	1329	Transposase	IS200/IS605 ssgr IS1341	Group 3	Full length
	No66_chrom_03176	1	3486992	3486072	921	Transposase	IS5 ssgr ISL2	Group 5	Full length			< 30 kbp to a breaking point	chrom-rearr I
	No66_chrom_03195	1	3504420	3504719	300	Transposase	IS200/IS605 ssgr IS1341	Group 7	Fragment			< 10 kbp to a breaking point	chrom-rearr I
	No66_chrom_03196	1	3504716	3505516	801	Transposase	IS200/IS605 ssgr IS1341	Group 7	Fragment			< 10 kbp to a breaking point	chrom-rearr I
	No66_chrom_03469	1	3785730	3787259	1530	Transposase	ISL3	ISNGY	Full length
	No66_chrom_03557	1	3877198	3876185	1014	Transposase	IS701	Group 2	Full length
	No66_chrom_03578	1	3906726	3905818	909	Transposase	Tn3	ISNGY	Fragment
	No66_chrom_03624	1	3955735	3957378	1644	Transposase	IS1634	Group 4	Full length
	No66_chrom_03681	1	4017790	4017401	390	Transposase	IS200/IS605 ssgr IS1341	ISNGY	Fragment			< 30 kbp to a breaking point	chrom-rearr J
	No66_chrom_03683	1	4018781	4018461	321	Transposase	IS200/IS605 ssgr IS1341	ISNGY	Fragment			< 30 kbp to a breaking point	chrom-rearr J
	No66_chrom_03764	1	4114561	4115241	681	Transposase	ISAs1	ISNGY	Fragment
	No66_chrom_03796	1	4151492	4152322	831	Transposase	ISNCY	Group 10	Fragment
	No66_chrom_03941	1	4312805	4313827	1023	Transposase	IS200/IS605	ISNGY	Full length			< 10 kbp to a breaking point	chrom-rearr F
	No66_chrom_03994	1	4379010	4378843	168	Transposase	IS701	ISNGY	Fragment			< 10 kbp to a breaking point	chrom-rearr F
	No66_chrom_04298	1	4703027	4702095	933	Transposase	ISNCY	ISNGY	Full length
No66_Plasmid1	No66_pl1_04340	1	8406	7720	687	Transposase	IS91	ISNGY	Fragment
	No66_pl1_04358	1	48413	50056	1644	Transposase	IS1634	Group 4	Full length		within micA-E
	No66_pl1_04360	1	52824	52522	303	Transposase	Tn3	ISNGY	Fragment		< 10 kbp to micA-E
	No66_pl1_04363	1	53864	55429	1566	Transposase	ISL3	ISNGY	Full length		< 10 kbp to micA-E
	No66_pl1_04365	1	55949	56869	921	Transposase	IS5 ssgr ISL2	Group 5	Full length		< 10 kbp to micA-E
	No66_pl1_04366	1	57001	58692	1692	Transposase	ISL3	ISNGY	Full length		< 10 kbp to micA-E
	No66_pl1_04371	1	64269	63256	1014	Transposase	IS701	Group 2	Full length
	No66_pl1_04376	1	66153	67796	1644	Transposase	IS1634	Group 4	Full length
	No66_pl1_04377	1	69605	68130	1476	Transposase	IS481	ISNGY	Full length
	No66_pl1_04378	1	70242	69607	636	Transposase	Tn3	ISNGY	Fragment
No66_Plasmid2	No66_pl2_04381	1	1592	1137	456	Transposase	IS701	Group 2	Fragment
	No66_pl2_04383	1	4602	3127	1476	Transposase	IS481	ISNGY	Full length
	No66_pl2_04384	1	5239	4604	636	Transposase	Tn3	ISNGY	Fragment
	No66_pl2_04385	1	5453	5860	408	Transposase	IS1634	Group 4	Fragment
No976_Chromosome	No976_chrom_00019	1	17439	17792	354	Transposase IS200-family protein	IS200/IS605	ISNGY	Fragment
	No976_chrom_00065	1	62075	61248	828	Transposase IS4 family protein	ISL3	ISNGY	Fragment
	No976_chrom_00110	1	112755	111835	921	Transposase IS4 family protein	IS5 ssgr ISL2	Group 5	Full length			< 10 kbp to a breaking point	chrom-rearr E
	No976_chrom_00167	1	177865	176993	873	Transposase IS4 family protein	IS630	ISNGY	Fragment
	No976_chrom_00209	1	226457	227395	939	Transposase IS4 family protein	IS701	Group 2	Fragment			< 10 kbp to a breaking point	chrom-rearr D
	No976_chrom_00211	1	229071	230321	1251	Transposase IS4 family protein	IS200/IS605	Group 919	Full length			< 10 kbp to a breaking point	chrom-rearr D
	No976_chrom_00213	1	231770	231327	444	Transposase	IS630	ISNGY	Fragment			< 10 kbp to a breaking point	chrom-rearr D
	No976_chrom_00316	1	344934	346577	1644	Transposase	IS1634	Group 4	Full length
	No976_chrom_00646	1	703201	702752	450	Transposase	IS200/IS605 ssgr IS200	ISNGY	Fragment
	No976_chrom_00766	1	840634	838991	1644	Transposase	IS1634	Group 4	Full length
	No976_chrom_00789	1	858696	859616	921	Transposase IS4 family protein	IS5 ssgr ISL2	Group 5	Full length			< 10 kbp to a breaking point	chrom-rearr G
	No976_chrom_00869	1	935996	934854	1143	Transposase IS4 family protein	IS200/IS605 ssgr IS1341	Group 757	Full length
	No976_chrom_01045	1	1123080	1122463	618	Transposase IS4 family protein	IS4 ssgr IS10	ISNGY	Fragment
	No976_chrom_01046	1	1123391	1123071	321	Transposase	IS4 ssgr IS10	ISNGY	Fragment
	No976_chrom_01184	1	1264188	1265108	921	Transposase IS4 family protein	IS5 ssgr ISL2	Group 5	Full length
	No976_chrom_01397	1	1483812	1483381	432	Transposase	IS701	Group 2	Fragment
	No976_chrom_01430	1	1513221	1514141	921	Transposase IS4 family protein	IS5 ssgr ISL2	Group 5	Full length
	No976_chrom_01466	1	1546458	1546228	231	Transposase	IS701	Group 2	Fragment
	No976_chrom_01653	1	1765614	1765276	339	Transposase	IS200/IS605	Group 6	Fragment			< 10 kbp to a breaking point	chrom-rearr B
	No976_chrom_01654	1	1765684	1766604	921	Transposase IS4 family protein	IS5 ssgr ISL2	Group 5	Full length			< 10 kbp to a breaking point	chrom-rearr B
	No976_chrom_01657	1	1769701	1770666	966	Transposase IS4 family protein	ISNCY	ISNGY	Full length			< 10 kbp to a breaking point	chrom-rearr B
	No976_chrom_01942	1	2087227	2086547	681	Transposase IS4 family protein	IS200/IS605 ssgr IS1341	Group 8	Fragment		< 30 kbp to pagA-F
	No976_chrom_02008	1	2150129	2150803	675	Transposase IS4 family protein	IS200/IS605	ISNGY	Fragment			< 10 kbp to a breaking point	chrom-rearr H
	No976_chrom_02073	1	2212809	2214254	1446	Transposase	IS200/IS605 ssgr IS1341	ISNGY	Full length
	No976_chrom_02121	1	2267897	2268412	516	Transposase IS4 family protein	IS200/IS605 ssgr IS1341	ISNGY	Fragment
	No976_chrom_02167	1	2315396	2316352	957	Transposase IS4 family protein	IS200/IS605 ssgr IS1341	ISNGY	Fragment
	No976_chrom_02178	1	2324705	2325877	1173	Transposase IS4 family protein	IS200/IS605 ssgr IS1341	Group 8	Full length
	No976_chrom_02252	1	2400769	2401578	810	Transposase IS4 family protein	ISNCY	Group 11	Fragment
	No976_chrom_02463	1	2615888	2614968	921	Transposase IS4 family protein	IS5 ssgr ISL2	Group 5	Full length			< 30 kbp to a breaking point	chrom-rearr I
	No976_chrom_02489	1	2637971	2638270	300	Transposase	IS200/IS605	Group 7	Fragment			< 10 kbp to a breaking point	chrom-rearr I
	No976_chrom_02490	1	2638267	2639067	801	Transposase IS4 family protein	IS200/IS605 ssgr IS1341	Group 7	Fragment			< 10 kbp to a breaking point	chrom-rearr I
	No976_chrom_02823	1	3001743	3000835	909	Transposase IS4 family protein	Tn3	ISNGY	Fragment
	No976_chrom_02924	1	3113947	3113558	390	Transposase	IS200/IS605 ssgr IS1341	ISNGY	Fragment			< 30 kbp to a breaking point	chrom-rearr J
	No976_chrom_02926	1	3114938	3114618	321	Transposase	IS200/IS605 ssgr IS1341	ISNGY	Fragment			< 10 kbp to a breaking point	chrom-rearr J
	No976_chrom_03007	1	3207090	3207770	681	Transposase IS4 family protein	ISAs1	ISNGY	Fragment
	No976_chrom_03039	1	3243534	3244364	831	Transposase IS4 family protein	ISNCY	Group 10	Fragment
	No976_chrom_03168	1	3404555	3405556	1002	Transposase IS4 family protein	IS200/IS605	ISNGY	Full length			< 10 kbp to a breaking point	chrom-rearr F
	No976_chrom_03224	1	3470270	3469974	297	Transposase	ISNCY	ISNGY	Fragment			< 10 kbp to a breaking point	chrom-rearr F
	No976_chrom_03533	1	3805524	3804592	933	Transposase IS4 family protein	ISNCY	ISNGY	Full length
	No976_chrom_03667	1	3956334	3955939	396	Transposase	IS200/IS605	ISNGY	Fragment		< 30 kbp to aerA-N
	No976_chrom_03714	1	4018042	4018674	633	Transposase IS4 family protein	IS630	ISNGY	Fragment		< 30 kbp to aerA-N
	No976_chrom_03808	1	4124467	4124922	456	Transposase IS4 family protein	IS701	Group 2	Fragment		< 10 kbp to apnE remnant	< 10 kbp to a breaking point	chrom-rearr A
	No976_chrom_03893	1	4222934	4224445	1512	Transposase	ISL3	ISNGY	Full length
	No976_chrom_03902	1	4227070	4228197	1128	Transposase IS4 family protein	ISL3	ISNGY	Fragment
	No976_chrom_03996	1	4367177	4366647	531	Transposase IS4 family protein	IS701	Group 2	Fragment		< 10 kbp to ociA-D	< 10 kbp to a breaking point	chrom-rearr A
	No976_chrom_04164	1	4561783	4561166	618	Transposase IS4 family protein	IS200/IS605 ssgr IS1341	ISNGY	Fragment			< 30 kbp to a breaking point	chrom-rearr G
	No976_chrom_04165	1	4562138	4561791	348	Transposase	IS200/IS605 ssgr IS1341	ISNGY	Fragment			< 30 kbp to a breaking point	chrom-rearr G
	No976_chrom_04188	1	4584876	4584535	342	Transposase	IS200/IS605 ssgr IS1341	ISNGY	Fragment
	No976_chrom_04189	1	4584984	4584880	105	Transposase	ISNCY	ISNGY	Fragment
	No976_chrom_04237	1	4639386	4640363	978	Transposase IS4 family protein	ISNCY	ISNGY	Full length
	No976_chrom_04238	1	4640366	4641358	993	Transposase IS4 family protein	ISNCY	ISNGY	Full length
	No976_chrom_04239	1	4641412	4641633	222	Transposase	ISNCY	ISNGY	Fragment
	No976_chrom_04247	1	4648162	4646882	1281	Transposase IS4 family protein	IS200/IS605	Group 6	Full length
No976_Plasmid3	No976_pl3_04384	1	17821	18741	921	Transposase	IS5 ssgr ISL2	Group 5	Full length
	No976_pl3_04391	1	23566	23886	321	Transposase	IS4 ssgr IS10	ISNGY	Fragment
	No976_pl3_04392	1	24102	24494	393	Transposase	IS4 ssgr IS10	ISNGY	Fragment
	No976_pl3_04395	1	25068	25913	846	Transposase	ISNCY	ISNGY	Full length
	No976_pl3_04396	1	26071	26475	405	Transposase	IS701	Group 15	Fragment
	No976_pl3_04397	1	26823	26557	267	Transposase	IS701	Group 2	Fragment
	No976_pl3_04398	1	27263	26853	411	Transposase	IS701	Group 2	Fragment
No976_Plasmid4	No976_pl4_04413	1	6405	8459	2055	Transposase	ISL3	ISNGY	Full length
	No976_pl4_04416	1	9040	10305	1266	Transposase	ISL3	ISNGY	Full length
	No976_pl4_04418	1	10638	13865	3228	Transposase	ISL3	ISNGY	Full length
	No976_pl4_04422	1	17256	16399	858	Transposase	IS91	ISNGY	Fragment
	No976_pl4_04446	1	36500	35820	681	Transposase	IS91	ISNGY	Fragment
	No976_pl4_04462	1	55964	56230	267	Transposase	IS701	Group 2	Fragment
PCC7805_Chromosome	PCC7805_chrom_00003	1	3136	1493	1644	Transposase	IS1634	Group 4	Full length
	PCC7805_chrom_00095	1	112125	111730	396	transposase	IS200/IS605	ISNGY	Fragment		< 30 kbp to aerA-N
	PCC7805_chrom_00101	1	120201	118558	1644	Transposase	IS1634	Group 4	Full length		< 30 kbp to aerA-N
	PCC7805_chrom_00143	1	174698	176341	1644	Transposase	IS1634	Group 4	Full length		< 30 kbp to aerA-N
	PCC7805_chrom_00333	1	384328	385839	1512	Transposase	ISL3	ISNGY	Full length
	PCC7805_chrom_00417	1	488039	489682	1644	Transposase	IS1634	Group 4	Full length		< 30 kbp to ociA-D
	PCC7805_chrom_00455	1	555603	555073	531	transposase	IS701	Group 2	Fragment		< 10 kbp to ociA-D	< 10 kbp to a breaking point	chrom-rearr A
	PCC7805_chrom_00498	1	602331	601318	1014	transposase	IS701	Group 2	Full length			< 30 kbp to a breaking point	chrom-rearr B
	PCC7805_chrom_00508	1	613958	614278	321	transposase	IS4 ssgr IS10	ISNGY	Fragment			< 10 kbp to a breaking point	chrom-rearr B
	PCC7805_chrom_00509	1	614269	614886	618	transposase	IS4 ssgr IS10	ISNGY	Fragment			< 10 kbp to a breaking point	chrom-rearr B
	PCC7805_chrom_00602	1	729604	728987	618	transposase	IS4 ssgr IS10	ISNGY	Fragment			< 10 kbp to a breaking point	chrom-rearr B
	PCC7805_chrom_00603	1	729915	729595	321	transposase	IS4 ssgr IS10	ISNGY	Fragment			< 10 kbp to a breaking point	chrom-rearr B
	PCC7805_chrom_00607	1	733305	733868	564	transposase	IS200/IS605	Group 6	Fragment			< 10 kbp to a breaking point	chrom-rearr B
	PCC7805_chrom_00608	1	733846	734184	339	transposase	IS200/IS605	Group 6	Fragment			< 10 kbp to a breaking point	chrom-rearr B
	PCC7805_chrom_00623	1	747070	748713	1644	Transposase	IS1634	Group 4	Full length			< 30 kbp to a breaking point	chrom-rearr B
	PCC7805_chrom_00787	1	947254	947484	231	Transposase	IS701	Group 2	Fragment
	PCC7805_chrom_00790	1	950038	949118	921	transposase	IS5 ssgr ISL2	Group 5	Full length
	PCC7805_chrom_00836	1	992220	990577	1644	Transposase	IS1634	Group 4	Full length
	PCC7805_chrom_00850	1	1007584	1008015	432	transposase	IS701	Group 2	Fragment
	PCC7805_chrom_01182	1	1353270	1352098	1173	Putative transposase in snaA-snaB intergenic region	IS200/IS605 ssgr IS1341	Group 8	Full length
	PCC7805_chrom_01202	1	1373162	1371888	1275	Transposase	IS200/IS605	ISNGY	Full length
	PCC7805_chrom_01203	1	1373469	1373155	315	transposase	IS200/IS605	ISNGY	Fragment
	PCC7805_chrom_01235	1	1399205	1398840	366	transposase	IS200/IS605	Group 919	Fragment
	PCC7805_chrom_01236	1	1400488	1399568	921	transposase	IS5 ssgr ISL2	Group 5	Full length
	PCC7805_chrom_01237	1	1401235	1400555	681	transposase	IS200/IS605	Group 919	Fragment
	PCC7805_chrom_01387	1	1554956	1556098	1143	Transposase	IS200/IS605	Group 757	Full length
	PCC7805_chrom_01401	1	1569331	1568258	1074	Transposase	IS630	Group 1	Full length
	PCC7805_chrom_01585	1	1758255	1759988	1734	Transposase	ISNCY	ISNGY	Full length
	PCC7805_chrom_01609	1	1784070	1784519	450	transposase	IS200/IS605 ssgr IS200	ISNGY	Fragment
	PCC7805_chrom_01839	1	2019372	2019638	267	Transposase	IS701	Group 2	Fragment
	PCC7805_chrom_01901	1	2081097	2080879	219	Transposase	IS200/IS605	ISNGY	Fragment			< 30 kbp to a breaking point	chrom-rearr D
	PCC7805_chrom_01922	1	2106085	2105642	444	transposase	IS630	ISNGY	Fragment			< 10 kbp to a breaking point	chrom-rearr D
	PCC7805_chrom_02055	1	2253938	2256226	2289	Transposase	ISL3	ISNGY	Full length			< 10 kbp to a breaking point	chrom-rearr D
	PCC7805_chrom_02101	1	2309758	2310630	873	transposase	IS630	ISNGY	Fragment
	PCC7805_chrom_02203	1	2422664	2424136	1473	Transposase	ISL3	ISNGY	Full length
	PCC7805_chrom_02238	1	2460361	2458718	1644	Transposase	IS1634	Group 4	Full length
	PCC7805_chrom_02273	1	2490336	2488693	1644	Transposase	IS1634	Group 4	Full length
	PCC7805_chrom_02319	1	2534749	2535333	585	transposase	IS630	ISNGY	Fragment			< 30 kbp to a breaking point	chrom-rearr E
	PCC7805_chrom_02368	1	2593224	2594504	1281	Transposase	IS200/IS605	Group 6	Full length
	PCC7805_chrom_02376	1	2599974	2599753	222	Transposase	ISNCY	ISNGY	Fragment
	PCC7805_chrom_02377	1	2601020	2600028	993	transposase	ISNCY	ISNGY	Full length
	PCC7805_chrom_02378	1	2602000	2601023	978	transposase	ISNCY	ISNGY	Full length
	PCC7805_chrom_02425	1	2653620	2653724	105	Transposase	ISNCY	ISNGY	Fragment
	PCC7805_chrom_02426	1	2653728	2654069	342	transposase	IS200/IS605 ssgr IS1341	ISNGY	Fragment
	PCC7805_chrom_02449	1	2676459	2676806	348	transposase	IS200/IS605 ssgr IS1341	ISNGY	Fragment			< 30 kbp to a breaking point	chrom-rearr G
	PCC7805_chrom_02450	1	2676814	2677431	618	transposase	IS200/IS605 ssgr IS1341	ISNGY	Fragment			< 30 kbp to a breaking point	chrom-rearr G
	PCC7805_chrom_02504	1	2738804	2737632	1173	Putative transposase in snaA-snaB intergenic region	IS200/IS605 ssgr IS1341	Group 8	Full length			< 30 kbp to a breaking point	chrom-rearr C
	PCC7805_chrom_02673	1	2925056	2926939	1884	Transposase	ISNCY	ISNGY	Full length
	PCC7805_chrom_02752	1	3014648	3013968	681	transposase	IS200/IS605 ssgr IS1341	Group 8	Fragment		< 30 kbp to pagA-F
	PCC7805_chrom_02779	1	3038133	3037318	816	transposase	ISNCY	ISpagF	Full length	ATGCCTAGAAAACCTCGAAATTTACAGTCTGGATATTCTTACCATATTACCATCCGTTGCAATAACCGTGAGTTTAAACTGCAAAAGCGTGAGTGTCGGGAAGTGTTTCTTTACGCGATCAAGAAGGCTTTGAACAAATACAATTTCAAGCTTTATGCTCTCTGTATCATGTCTAATCATGTCCATTACCTGATTGAACCTGCCCAACCCGAAGATTTACCTAAAATTATGCACTTTCTCAATTGGTACACGGCGATGTGTTTCAACCGTATGTTAAGGAGAACAGGACACTTTTGGGAAAAACGCTATTTTAGTGATGGCTTTCCTGCTTCAGACAAGGACAGGGCTTTAAATACCCTGCGCTACATTCACGGCAACCCGAAAGCGGCAAAAATGCGT…	within pagA-F
	PCC7805_chrom_02815	1	3075622	3076416	795	transposase	IS200/IS605	ISNGY	Fragment			< 10 kbp to a breaking point	chrom-rearr H
	PCC7805_chrom_02882	1	3139491	3139913	423	transposase	IS200/IS605 ssgr IS1341	ISNGY	Fragment
	PCC7805_chrom_02883	1	3139879	3140550	672	transposase	IS200/IS605 ssgr IS1341	ISNGY	Fragment
	PCC7805_chrom_02930	1	3188825	3189340	516	transposase	IS200/IS605 ssgr IS1341	ISNGY	Fragment
	PCC7805_chrom_02975	1	3236073	3237029	957	transposase	IS200/IS605 ssgr IS1341	ISNGY	Fragment
	PCC7805_chrom_02986	1	3245461	3246633	1173	Putative transposase in snaA-snaB intergenic region	IS200/IS605 ssgr IS1341	Group 8	Full length
	PCC7805_chrom_03060	1	3322756	3323565	810	transposase	ISNCY	Group 11	Fragment
	PCC7805_chrom_03109	1	3376550	3374907	1644	Transposase	IS1634	Group 4	Full length			< 10 kbp to a breaking point	chrom-rearr I
	PCC7805_chrom_03272	1	3535021	3536034	1014	Transposase	IS701	Group 2	Full length			< 30 kbp to a breaking point	chrom-rearr I
	PCC7805_chrom_03287	1	3552327	3552626	300	transposase	IS200/IS605	Group 7	Fragment			< 10 kbp to a breaking point	chrom-rearr I
	PCC7805_chrom_03288	1	3552623	3553423	801	transposase	IS200/IS605 ssgr IS1341	Group 7	Fragment			< 10 kbp to a breaking point	chrom-rearr I
	PCC7805_chrom_03495	1	3781648	3782571	924	transposase	ISNCY	ISNGY	Full length
	PCC7805_chrom_03593	1	3894661	3893753	909	transposase	Tn3	ISNGY	Fragment
	PCC7805_chrom_03607	1	3907432	3906815	618	transposase	IS4 ssgr IS10	ISNGY	Fragment
	PCC7805_chrom_03608	1	3907743	3907423	321	transposase	IS4 ssgr IS10	ISNGY	Fragment
	PCC7805_chrom_03695	1	4005959	4005570	390	transposase	IS200/IS605 ssgr IS1341	ISNGY	Fragment			< 30 kbp to a breaking point	chrom-rearr J
	PCC7805_chrom_03697	1	4006950	4006630	321	transposase	IS200/IS605 ssgr IS1341	ISNGY	Fragment			< 10 kbp to a breaking point	chrom-rearr J
	PCC7805_chrom_03709	1	4017831	4017268	564	transposase	IS200/IS605 ssgr IS1341	Group 12	Fragment			< 10 kbp to a breaking point	chrom-rearr J
	PCC7805_chrom_03778	1	4102396	4102890	495	transposase	ISAs1	ISNGY	Fragment
	PCC7805_chrom_03779	1	4102877	4103098	222	Transposase	ISNCY	ISNGY	Fragment
	PCC7805_chrom_03811	1	4138482	4139312	831	transposase	ISNCY	Group 10	Fragment
	PCC7805_chrom_03900	1	4234686	4235288	603	transposase	IS701 ssgr ISAba11	ISNGY	Fragment		< 30 kbp to mcyT remnant
	PCC7805_chrom_03950	1	4319227	4320228	1002	transposase	IS200/IS605	ISNGY	Full length			< 10 kbp to a breaking point	chrom-rearr F
	PCC7805_chrom_04009	1	4384891	4384724	168	Transposase	IS701	ISNGY	Fragment			< 10 kbp to a breaking point	chrom-rearr F
	PCC7805_chrom_04302	1	4703541	4702609	933	transposase	ISNCY	ISNGY	Full length
	PCC7805_chrom_04305	1	4706343	4705330	1014	Transposase	IS701	Group 2	Full length
PCC7805_Plasmid1	PCC7805_pl1_04395	1	52791	53105	315	Transposase	IS200/IS605 ssgr IS605	ISNGY	Fragment
	PCC7805_pl1_04396	1	53098	54372	1275	Transposase	IS200/IS605	ISNGY	Full length
	PCC7805_pl1_04425	1	89689	90609	921	Transposase	IS5 ssgr ISL2	Group 5	Full length
	PCC7805_pl1_04444	1	109625	106605	3021	Transposase	Tn3	ISNGY	Full length
	PCC7805_pl1_04447	1	110709	111128	420	Transposase	IS4 ssgr IS10	ISNGY	Fragment
	PCC7805_pl1_04451	1	113327	113061	267	Transposase	IS701	Group 2	Fragment
	PCC7805_pl1_04452	1	113767	113357	411	Transposase	IS701	Group 2	Fragment
	PCC7805_pl1_04453	1	114635	114018	618	Transposase	IS4 ssgr IS10	ISNGY	Fragment
	PCC7805_pl1_04454	1	114946	114626	321	Transposase	IS4 ssgr IS10	ISNGY	Fragment
	PCC7805_pl1_04497	1	150956	150690	267	Transposase	IS701	Group 2	Fragment
	PCC7805_pl1_04498	1	151360	150986	375	Transposase	IS701	Group 2	Fragment
	PCC7805_pl1_04499	1	151430	152350	921	Transposase	IS5 ssgr ISL2	Group 5	Full length
PCC7811_Chromosome	PCC7811_chrom_00009	1	10628	11629	1002	Transposase	IS200/IS605	ISNGY	Full length			< 10 kbp to a breaking point	chrom-rearr F
	PCC7811_chrom_00010	1	11779	13050	1272	Transposase	IS200/IS605	Group 6	Full length			< 10 kbp to a breaking point	chrom-rearr F
	PCC7811_chrom_00063	1	76135	75968	168	Transposase	IS701	ISNGY	Fragment			< 10 kbp to a breaking point	chrom-rearr F
	PCC7811_chrom_00210	1	232138	230495	1644	Transposase	IS1634	Group 4	Full length
	PCC7811_chrom_00285	1	320622	322265	1644	Transposase	IS1634	Group 4	Full length
	PCC7811_chrom_00349	1	398542	396899	1644	Transposase	IS1634	Group 4	Full length
	PCC7811_chrom_00366	1	418787	417855	933	Transposase	ISNCY	ISNGY	Full length
	PCC7811_chrom_00423	1	475249	476355	1107	Transposase	IS200/IS605 ssgr IS1341	Group 3	Full length
	PCC7811_chrom_00505	1	568652	568257	396	Transposase	IS200/IS605	ISNGY	Fragment		< 30 kbp to aerA-N
	PCC7811_chrom_00555	1	630080	630712	633	Transposase	IS630	ISNGY	Fragment		< 30 kbp to aerA-N
	PCC7811_chrom_00755	1	898293	896782	1512	Transposase	ISL3	ISNGY	Full length
	PCC7811_chrom_00854	1	1007433	1006903	531	Transposase	IS701	Group 2	Fragment		< 10 kbp to ociD remnant	< 10 kbp to a breaking point	chrom-rearr A
	PCC7811_chrom_01016	1	1199966	1199349	618	Transposase	IS200/IS605 ssgr IS1341	ISNGY	Fragment			< 30 kbp to a breaking point	chrom-rearr G
	PCC7811_chrom_01017	1	1200321	1199974	348	Transposase	IS200/IS605 ssgr IS1341	ISNGY	Fragment			< 30 kbp to a breaking point	chrom-rearr G
	PCC7811_chrom_01022	1	1203242	1203496	255	Transposase	IS200/IS605	Group 3678	Fragment			< 30 kbp to a breaking point	chrom-rearr G
	PCC7811_chrom_01023	1	1203914	1204327	414	Transposase	IS200/IS605	Group 3678	Fragment			< 30 kbp to a breaking point	chrom-rearr G
	PCC7811_chrom_01043	1	1229540	1229199	342	Transposase	IS200/IS605 ssgr IS1341	ISNGY	Fragment
	PCC7811_chrom_01044	1	1229648	1229544	105	Transposase	IS200/IS605 ssgr IS1341	ISNGY	Fragment
	PCC7811_chrom_01052	1	1235717	1237360	1644	Transposase	IS1634	Group 4	Full length
	PCC7811_chrom_01093	1	1288374	1289351	978	Transposase	ISNCY	ISNGY	Full length
	PCC7811_chrom_01094	1	1289354	1290346	993	Transposase	ISNCY	ISNGY	Full length
	PCC7811_chrom_01095	1	1290400	1290621	222	Transposase	ISNCY	ISNGY	Fragment
	PCC7811_chrom_01103	1	1297150	1295870	1281	Transposase	IS200/IS605	Group 6	Full length
	PCC7811_chrom_01190	1	1396102	1397745	1644	Transposase	IS1634	Group 4	Full length
	PCC7811_chrom_01264	1	1463660	1462206	1455	Transposase	ISL3	ISNGY	Full length
	PCC7811_chrom_01402	1	1621672	1622127	456	Transposase	IS701	Group 2	Fragment			< 10 kbp to a breaking point	chrom-rearr D
	PCC7811_chrom_01403	1	1622805	1623650	846	Transposase	IS200/IS605	Group 919	Fragment			< 10 kbp to a breaking point	chrom-rearr D
	PCC7811_chrom_01405	1	1625373	1624930	444	Transposase	IS630	ISNGY	Fragment			< 10 kbp to a breaking point	chrom-rearr D
	PCC7811_chrom_01459	1	1687318	1688961	1644	Transposase	IS1634	Group 4	Full length
	PCC7811_chrom_01511	1	1740758	1741099	342	Transposase	IS200/IS605 ssgr IS605	ISNGY	Fragment
	PCC7811_chrom_01513	1	1743261	1744904	1644	Transposase	IS1634	Group 4	Full length
	PCC7811_chrom_01514	1	1745509	1745162	348	Transposase	IS982	ISNGY	Fragment
	PCC7811_chrom_01550	1	1789110	1788799	312	Transposase	IS630	ISNGY	Fragment			< 30 kbp to a breaking point	chrom-rearr D
	PCC7811_chrom_01551	1	1789350	1789192	159	Transposase	IS200/IS605	ISNGY	Fragment			< 30 kbp to a breaking point	chrom-rearr D
	PCC7811_chrom_01853	1	2102124	2101675	450	Transposase	IS200/IS605 ssgr IS200	ISNGY	Fragment
	PCC7811_chrom_01880	1	2132984	2131251	1734	Transposase	ISNCY	ISNGY	Full length
	PCC7811_chrom_01889	1	2144190	2142979	1212	Transposase	IS200/IS605 ssgr IS1341	Group 7	Full length
	PCC7811_chrom_01906	1	2163131	2164774	1644	Transposase	IS1634	Group 4	Full length
	PCC7811_chrom_02079	1	2347540	2346398	1143	Transposase	IS200/IS605 ssgr IS1341	Group 757	Full length
	PCC7811_chrom_02264	1	2527358	2528530	1173	Transposase	IS200/IS605 ssgr IS1341	Group 8	Full length
	PCC7811_chrom_02460	1	2739576	2740589	1014	Transposase	IS701	Group 2	Full length
	PCC7811_chrom_02517	1	2806766	2808409	1644	Transposase	IS1634	Group 4	Full length
	PCC7811_chrom_02549	1	2834559	2835632	1074	Transposase	IS630	Group 1	Full length
	PCC7811_chrom_02659	1	2948377	2948147	231	Transposase	IS701	Group 2	Fragment
	PCC7811_chrom_02674	1	2962768	2964048	1281	Transposase	IS200/IS605	Group 6	Full length
	PCC7811_chrom_02847	1	3164706	3164368	339	Transposase	IS200/IS605	Group 6	Fragment			< 10 kbp to a breaking point	chrom-rearr B
	PCC7811_chrom_02848	1	3165247	3164684	564	Transposase	IS200/IS605	Group 6	Fragment			< 10 kbp to a breaking point	chrom-rearr B
	PCC7811_chrom_02853	1	3175133	3176098	966	Transposase	ISNCY	ISNGY	Full length			< 10 kbp to a breaking point	chrom-rearr B
	PCC7811_chrom_02969	1	3312536	3312135	402	Transposase	IS200/IS605	ISNGY	Fragment
	PCC7811_chrom_02970	1	3312586	3313758	1173	Transposase	IS200/IS605	Group 3678	Full length
	PCC7811_chrom_03134	1	3487162	3485990	1173	Transposase	IS200/IS605 ssgr IS1341	Group 8	Full length		< 30 kbp to pagA-F
	PCC7811_chrom_03159	1	3509384	3508632	753	Transposase	ISNCY	ISpagF	Full length		within pagA-F
	PCC7811_chrom_03200	1	3553388	3554062	675	Transposase	IS200/IS605	ISNGY	Fragment			< 10 kbp to a breaking point	chrom-rearr H
	PCC7811_chrom_03268	1	3620563	3620985	423	Transposase	IS200/IS605 ssgr IS1341	ISNGY	Fragment
	PCC7811_chrom_03269	1	3620951	3621622	672	Transposase	IS200/IS605 ssgr IS1341	ISNGY	Fragment
	PCC7811_chrom_03309	1	3669338	3668088	1251	Transposase	IS200/IS605 ssgr IS1341	Group 3	Full length
	PCC7811_chrom_03316	1	3672553	3673068	516	Transposase	IS200/IS605 ssgr IS1341	ISNGY	Fragment
	PCC7811_chrom_03365	1	3724404	3725360	957	Transposase	IS200/IS605 ssgr IS1341	ISNGY	Fragment
	PCC7811_chrom_03376	1	3733794	3734966	1173	Transposase	IS200/IS605 ssgr IS1341	Group 8	Full length
	PCC7811_chrom_03444	1	3805177	3806505	1329	Transposase	IS200/IS605 ssgr IS1341	Group 3	Full length
	PCC7811_chrom_03451	1	3815823	3816632	810	Transposase	ISNCY	Group 11	Fragment
	PCC7811_chrom_03645	1	4006517	4007731	1215	Transposase	IS200/IS605 ssgr IS1341	Group 3	Full length
	PCC7811_chrom_03683	1	4052090	4052395	306	Transposase	IS200/IS605 ssgr IS1341	Group 7	Fragment			< 10 kbp to a breaking point	chrom-rearr I
	PCC7811_chrom_03684	1	4052392	4053186	795	Transposase	IS200/IS605 ssgr IS1341	Group 7	Fragment			< 10 kbp to a breaking point	chrom-rearr I
	PCC7811_chrom_03697	1	4067454	4065811	1644	Transposase	IS1634	Group 4	Full length			< 10 kbp to a breaking point	chrom-rearr J
	PCC7811_chrom_03893	1	4279608	4281137	1530	Transposase	ISL3	ISNGY	Full length
	PCC7811_chrom_03899	1	4286185	4287108	924	Transposase	ISNCY	ISNGY	Full length
	PCC7811_chrom_03996	1	4396205	4395297	909	Transposase	Tn3	ISNGY	Fragment
	PCC7811_chrom_04096	1	4503488	4503099	390	Transposase	IS200/IS605 ssgr IS1341	ISNGY	Fragment			< 30 kbp to a breaking point	chrom-rearr J
	PCC7811_chrom_04098	1	4504479	4504159	321	Transposase	IS200/IS605 ssgr IS1341	ISNGY	Fragment			< 10 kbp to a breaking point	chrom-rearr J
	PCC7811_chrom_04110	1	4515373	4514810	564	Transposase	IS200/IS605 ssgr IS1341	Group 12	Fragment			< 10 kbp to a breaking point	chrom-rearr J
	PCC7811_chrom_04183	1	4599999	4600679	681	Transposase	ISAs1	ISNGY	Fragment
	PCC7811_chrom_04216	1	4636355	4637185	831	Transposase	ISNCY	Group 10	Fragment
	PCC7811_chrom_04340	1	4795995	4796996	1002	Transposase	IS200/IS605	ISNGY	Full length
	PCC7811_chrom_04341	1	4797146	4798417	1272	Transposase	IS200/IS605	Group 6	Full length
PCC7811_Plasmid1	PCC7811_pl1_04352	1	11036	10881	156	Transposase	IS701	Group 2	Fragment
	PCC7811_pl1_04364	1	24239	24559	321	Transposase	IS4	ISNGY	Fragment
	PCC7811_pl1_04365	1	24550	25167	618	Transposase	IS4	ISNGY	Fragment
	PCC7811_pl1_04367	1	25741	26586	846	Transposase	ISNCY	ISNGY	Fragment
	PCC7811_pl1_04368	1	26903	27550	648	Transposase	IS701	Group 15	Fragment
	PCC7811_pl1_04389	1	53213	53368	156	Transposase	IS701	Group 2	Fragment
	PCC7811_pl1_04392	1	54788	57388	2601	Transposase	IS1634	Group 4	Fragment
	PCC7811_pl1_04410	1	75221	76393	1173	Transposase	IS200/IS605	Group 3678	Full length
	PCC7811_pl1_04412	1	76775	77230	456	Transposase	IS701	Group 2	Fragment
PCC7811_Plasmid2	PCC7811_pl2_04466	1	29080	27899	1182	Transposase	IS200/IS605	Group 3678	Full length
PCC7811_Plasmid4	PCC7811_pl4_04603	1	21549	21965	417	Transposase	IS701	Group 15	Fragment
	PCC7811_pl4_04604	1	23078	21930	1149	Transposase	IS4	ISNGY	Full length
	PCC7811_pl4_04660	1	77410	76784	627	Transposase	IS1634	Group 4	Fragment
No365_Chromosome	No365_chrom_00023	1A	34792	35793	1002	Transposase	IS200/IS605	ISNGY	Full length			< 10 kbp to a breaking point	chrom-rearr F
	No365_chrom_00083	1A	104174	104007	168	Transposase	IS701	ISNGY	Fragment			< 10 kbp to a breaking point	chrom-rearr F
	No365_chrom_00213	1A	247281	248924	1644	Transposase	IS1634	Group 4	Full length
	No365_chrom_00287	1A	314465	315385	921	Transposase	IS5 ssgr ISL2	Group 5	Full length
	No365_chrom_00371	1A	415799	414867	933	Transposase	ISNCY	ISNGY	Full length
	No365_chrom_00499	1A	558079	557684	396	Transposase	IS200/IS605	ISNGY	Fragment		< 30 kbp to aerA-N
	No365_chrom_00547	1A	622114	623568	1455	Transposase	IS1634	Group 4	Fragment		< 30 kbp to aerA-N
	No365_chrom_00548	1A	623604	623756	153	Transposase	IS1634	Group 4	Fragment
	No365_chrom_00554	1A	633851	634864	1014	Transposase	IS701	Group 2	Full length
	No365_chrom_00644	1A	731470	731925	456	Transposase	IS701	Group 2	Fragment		< 10 kbp to apnE remnant	< 10 kbp to a breaking point	chrom-rearr A
	No365_chrom_00734	1A	836296	837807	1512	Transposase	ISL3	ISNGY	Full length
	No365_chrom_00855	1A	1022629	1022099	531	Transposase	IS701	Group 2	Fragment		< 10 kbp to apnA-E	< 10 kbp to a breaking point	chrom-rearr A
	No365_chrom_00905	1A	1080036	1080356	321	Transposase	IS4 ssgr IS10	ISNGY	Fragment			< 10 kbp to a breaking point	chrom-rearr B
	No365_chrom_00906	1A	1080347	1080964	618	Transposase	IS4 ssgr IS10	ISNGY	Fragment			< 10 kbp to a breaking point	chrom-rearr B
	No365_chrom_00990	1A	1188965	1188348	618	Transposase	IS4 ssgr IS10	ISNGY	Fragment			< 10 kbp to a breaking point	chrom-rearr B
	No365_chrom_00991	1A	1189276	1188956	321	Transposase	IS200/IS605 ssgr IS1341	ISNGY	Fragment			< 10 kbp to a breaking point	chrom-rearr B
	No365_chrom_01176	1A	1409139	1409369	231	Transposase	IS701	Group 2	Fragment
	No365_chrom_01179	1A	1411923	1411003	921	Transposase	IS5 ssgr ISL2	Group 5	Full length
	No365_chrom_01243	1A	1467635	1468066	432	Transposase	IS701	Group 2	Fragment
	No365_chrom_01294	1A	1519795	1520715	921	Transposase	IS5 ssgr ISL2	Group 5	Full length
	No365_chrom_01605	1A	1838330	1839250	921	Transposase	IS5 ssgr ISL2	Group 5	Full length
	No365_chrom_01751	1A	1988682	1989824	1143	Transposase	IS200/IS605 ssgr IS1341	Group 757	Full length
	No365_chrom_01845	1A	2076230	2077873	1644	Transposase	IS1634	Group 4	Full length
	No365_chrom_01965	1A	2216818	2217267	450	Transposase	IS200/IS605 ssgr IS200	ISNGY	Fragment
	No365_chrom_02189	1A	2451569	2451835	267	Transposase	IS701	Group 2	Fragment
	No365_chrom_02191	1A	2453294	2452884	411	Transposase	IS5 ssgr ISL2	ISNGY	Fragment
	No365_chrom_02260	1A	2518763	2518545	219	Transposase	IS200/IS605	ISNGY	Fragment			< 30 kbp to a breaking point	chrom-rearr D
	No365_chrom_02279	1A	2542244	2541801	444	Transposase	IS630	ISNGY	Fragment			< 10 kbp to a breaking point	chrom-rearr D
	No365_chrom_02409	1A	2688848	2691352	2505	Transposase	ISL3	ISNGY	Full length			< 10 kbp to a breaking point	chrom-rearr D
	No365_chrom_02448	1A	2737410	2738330	921	Transposase	IS5 ssgr ISL2	Group 5	Full length
	No365_chrom_02454	1A	2744749	2745621	873	Transposase	IS630	ISNGY	Fragment
	No365_chrom_02553	1A	2849436	2850245	810	Transposase	ISL3	ISNGY	Fragment
	No365_chrom_02605	1A	2896157	2895804	354	Transposase	IS200/IS605	ISNGY	Fragment
	No365_chrom_02706	1A	3012101	3013381	1281	Transposase	IS200/IS605	Group 6	Full length
	No365_chrom_02714	1A	3018820	3018599	222	Transposase	ISNCY	ISNGY	Fragment
	No365_chrom_02715	1A	3019866	3018874	993	Transposase	ISNCY	ISNGY	Full length
	No365_chrom_02716	1A	3020846	3019869	978	Transposase	ISNCY	ISNGY	Full length
	No365_chrom_02719	1A	3026655	3025159	1497	Transposase	IS5 ssgr IS5	Group 18	Full length	ATGTACCGAAAAGAGGAGCAACCGAACAGATCACCAGAAGAGTTTAAACTACCGTTTGAGGGAAAACTCGCAGAAGATAATCGGTGGGTAATCATGGCCAAAATCATACCCTGGAAAGAATTTGAAACCGAATATGCAGAATTATTCTCATCAGAGATGGGCGCACCAGCCAAAACATTTAGGACGGCATTAGGAGCATTAATCATCAAAGAGAAATTAGGAATAAGTGATAGAGAAACCGTAGAACAGATCAAAGAAAACCCTTACTTGCAGTATTTTATCGGGTTGTCAGAATACAATAATTCTGCGCCATTTGATGCTTCAATGCTAGTTCACTTTCGGACAAGAATTAGTGTGAACTTAGTGAACAAAGTCAATCAAGTAATGGTCAAAAAAATG…
	No365_chrom_02768	1A	3077796	3077900	105	Transposase	ISNCY	ISNGY	Fragment
	No365_chrom_02769	1A	3077904	3078245	342	Transposase	IS200/IS605 ssgr IS1341	ISNGY	Fragment
	No365_chrom_02844	1A	3162306	3161134	1173	Transposase	IS200/IS605 ssgr IS1341	Group 8	Full length
	No365_chrom_03019	1A	3354878	3356761	1884	Transposase	ISNCY	ISNGY	Full length
	No365_chrom_03095	1A	3436408	3435728	681	Transposase	IS200/IS605 ssgr IS1341	Group 8	Fragment		< 30kbp to pagA-F
	No365_chrom_03125	1A	3460134	3459367	768	Transposase	ISNCY	ISpagF	Full length		within pagA-F
	No365_chrom_03165	1A	3503189	3503983	795	Transposase	IS200/IS605	ISNGY	Fragment			< 10 kbp to a breaking point	chrom-rearr H
	No365_chrom_03234	1A	3570859	3572304	1446	Transposase	IS200/IS605	ISNGY	Full length
	No365_chrom_03280	1A	3622813	3623328	516	Transposase	IS200/IS605 ssgr IS1341	ISNGY	Fragment
	No365_chrom_03326	1A	3670931	3671887	957	Transposase	IS200/IS605 ssgr IS1341	ISNGY	Fragment
	No365_chrom_03333	1A	3676802	3678445	1644	Transposase	IS1634	Group 4	Full length
	No365_chrom_03338	1A	3682382	3683554	1173	Transposase	IS200/IS605 ssgr IS1341	Group 8	Full length
	No365_chrom_03391	1A	3740598	3739585	1014	Transposase	IS701	Group 2	Full length
	No365_chrom_03577	1A	3920370	3919450	921	Transposase	IS5 ssgr ISL2	Group 5	Full length
	No365_chrom_03601	1A	3945467	3946681	1215	Transposase	IS200/IS605 ssgr IS1341	Group 3	Full length
	No365_chrom_03642	1A	3989268	3989573	306	Transposase	IS200/IS605 ssgr IS1341	Group 7	Fragment			< 10 kbp to a breaking point	chrom-rearr I
	No365_chrom_03643	1A	3989570	3990364	795	Transposase	IS200/IS605 ssgr IS1341	Group 7	Fragment			< 10 kbp to a breaking point	chrom-rearr I
	No365_chrom_03843	1A	4215819	4216742	924	Transposase	ISNCY	ISNGY	Full length
	No365_chrom_03940	1A	4329133	4328225	909	Transposase	Tn3	ISNGY	Fragment
	No365_chrom_03954	1A	4341922	4341305	618	Transposase	IS4 ssgr IS10	ISNGY	Fragment
	No365_chrom_03955	1A	4342233	4341913	321	Transposase	IS4 ssgr IS10	ISNGY	Fragment
	No365_chrom_04045	1A	4440148	4439759	390	Transposase	IS200/IS605 ssgr IS1341	ISNGY	Fragment			< 30 kbp to a breaking point	chrom-rearr J
	No365_chrom_04047	1A	4441139	4440819	321	Transposase	IS4 ssgr IS10	ISNGY	Fragment			< 10 kbp to a breaking point	chrom-rearr J
	No365_chrom_04059	1A	4452020	4451457	564	Transposase	IS200/IS605 ssgr IS1341	Group 12	Fragment			< 10 kbp to a breaking point	chrom-rearr J
	No365_chrom_04127	1A	4536617	4537297	681	Transposase	ISAs1	ISNGY	Fragment
	No365_chrom_04159	1A	4572978	4573808	831	Transposase	ISNCY	Group 10	Fragment
	No365_chrom_04260	1A	4674912	4673899	1014	Transposase	IS701	Group 2	Full length		< within mcyT and mcyJ remnants
No365_Plasmid1	No365_pl1_04300	1A	16070	15273	798	Transposase	IS4 ssgr IS10	ISNGY	Fragment
	No365_pl1_04301	1A	19074	16054	3021	Transposase	Tn3	ISNGY	Full length
	No365_pl1_04304	1A	20256	20092	165	Transposase	Tn3	ISNGY	Fragment
	No365_pl1_04305	1A	21768	20848	921	Transposase	IS5 ssgr ISL2	Group 5	Full length
	No365_pl1_04306	1A	21885	22574	690	Transposase	IS4 ssgr IS10	ISNGY	Fragment
	No365_pl1_04307	1A	22825	23235	411	Transposase	IS701	Group 2	Fragment
	No365_pl1_04308	1A	23265	23531	267	Transposase	IS701	Group 2	Fragment
	No365_pl1_04312	1A	26153	25464	690	Transposase	IS4 ssgr IS10	ISNGY	Fragment
	No365_pl1_04313	1A	26270	27190	921	Transposase	IS5 ssgr ISL2	Group 5	Full length
	No365_pl1_04320	1A	34533	35453	921	Transposase	IS5 ssgr ISL2	Group 5	Full length
	No365_pl1_04327	1A	39164	40807	1644	Transposase	IS1634	Group 4	Full length
	No365_pl1_04350	1A	63581	63315	267	Transposase	IS701	Group 2	Fragment
	No365_pl1_04351	1A	64021	63611	411	Transposase	IS701	Group 2	Fragment
No365_Plasmid3	No365_pl3_04385	1A	1329	2174	846	Transposase	ISNCY	ISNGY	Fragment
No365_Plasmid4	No365_pl4_04493	1A	104741	103821	921	Transposase	IS1182	Group 5	Full length
No82_Chromosome	No82_chrom_00001	2	1827	592	1236	Probable transposase for insertion sequence element IS702	IS200/IS605 ssgr IS1341	ISNGY	Full length
	No82_chrom_00028	2	29567	28731	837	Probable transposase for insertion sequence element IS702	IS5 ssgr ISL2	ISNGY	Fragment			< 10 kbp to a breaking point	chrom-rearr J
	No82_chrom_00051	2	53426	53037	390	Probable transposase for insertion sequence element IS702	IS5 ssgr ISL2	Group 5	Fragment			< 10 kbp to a breaking point	chrom-rearr I
	No82_chrom_00052	2	53947	53564	384	Transposase	IS5 ssgr ISL2	Group 5	Fragment			< 10 kbp to a breaking point	chrom-rearr I
	No82_chrom_00094	2	91636	92547	912	Transposase	IS5 ssgr ISL2	Group 5	Full length
	No82_chrom_00127	2	120615	121706	1092	Transposase	ISAs1	ISPlr1	Full length	ATGCTAACAAGTTTAATAGAAAATTTAAAAGAAGTCAAGGATTTCCGAAAAAATCAGGGAAAAAGGTATAGTTTATGGGAAGTGCTATTAGTAGTAGTTTTAGGGGTGATGTTAGGGCATCAAGGATATCGAGAGATGGAATATTTTGTCAAAGCCAACGAAGTTATCCTGAAAAGAACATTCAATATCTATAGCCAAGGAATGCCATCTTATTCAACAATAAGGAGGGTGATGAGAGGAGTAGACGAGAAGGATTTAAGCAAAATAGTAAAAGAATGGTCAAGAGAGAATTCTCCTAAATTAAAGGGAATAGAGGGATTAGCAATAGATGGAAAAAGTTTAAGAAGTACGGTAAAAGACCCAGGCAATCAGCAGCAAAACATGGTAATAATGGTATCT…
	No82_chrom_00193	2	193780	194289	510	Transposase	IS200/IS605 ssgr IS1341	Group 3	Fragment
	No82_chrom_00194	2	194229	195029	801	Transposase	IS200/IS605 ssgr IS1341	Group 3	Fragment
	No82_chrom_00195	2	195543	196757	1215	Transposase	IS200/IS605	ISNGY	Full length
	No82_chrom_00233	2	234994	236211	1218	Transposase	IS200/IS605 ssgr IS1341	Group 7	Full length	ATGATCAAAGTAACTCGGACGATTAAATTAAAATTCGCAAAACTCAACCTTTGTAAAGCTCAAATGTTTGAGCAAATGACGGAAGAAAACACGCAGATTGCTAATAAGCTGTTGTCATTGCCAATTAAAGAACGGCGAAAAATGACAACAGCTAAAATCATGTCCGAGTTAAAATCTGCTCTGGTCAATCAAGTTATTCGACATACCACATCCCCAACGGGTCGTAAAACCAAGCAATATAAAGTTCTTCCTGTAGAAGTTAACAATCAAAATTGGAAATTAACTCAAAAAGGGAGTACCTATTCAATTAGCTTCCCGACCCTCAAAGGTGAAAAAAGAATCCCCATTGAAGTAGCATCTCCTCATTGGCAACCCGTTTTAGATGGATTGTTAGAGGAA…		< 10 kbp to a breaking point	chrom-rearr I
	No82_chrom_00235	2	238947	237361	1587	Putative transposase in snaA-snaB intergenic region	IS200/IS605	ISNGY	Full length			< 10 kbp to a breaking point	chrom-rearr I
	No82_chrom_00344	2	361458	360547	912	Transposase	IS5 ssgr ISL2	Group 5	Full length
	No82_chrom_00393	2	423276	422104	1173	Transposase	IS200/IS605 ssgr IS1341	Group 8	Full length
	No82_chrom_00464	2	493431	494681	1251	Transposase	IS200/IS605 ssgr IS1341	Group 3	Full length
	No82_chrom_00513	2	547169	546498	672	Transposase	IS200/IS605 ssgr IS1341	ISNGY	Fragment
	No82_chrom_00514	2	547557	547135	423	Transposase	IS200/IS605 ssgr IS1341	ISNGY	Fragment
	No82_chrom_00540	2	572211	571591	621	Transposase	IS200/IS605 ssgr IS1341	Group 7	Fragment
	No82_chrom_00541	2	572247	572582	336	Transposase	IS200/IS605	ISNGY	Fragment
	No82_chrom_00591	2	621644	621979	336	Transposase	ISAs1	Group 21	Fragment			< 10 kbp to a breaking point	chrom-rearr H
	No82_chrom_00592	2	621972	622364	393	Transposase	ISAs1	Group 21	Fragment			< 10 kbp to a breaking point	chrom-rearr H
	No82_chrom_00742	2	783777	784868	1092	Transposase	ISAs1	ISPlr1	Full length
	No82_chrom_00772	2	830310	829342	969	Transposase	ISNCY	ISNGY	Full length			< 10 kbp to a breaking point	chrom-rearr B
	No82_chrom_00773	2	831329	830364	966	Transposase	ISNCY	ISNGY	Full length			< 10 kbp to a breaking point	chrom-rearr B
	No82_chrom_00775	2	833255	832806	450	Putative transposase YncI	ISAs1	Group 21	Fragment			< 10 kbp to a breaking point	chrom-rearr B
	No82_chrom_00928	2	1029590	1029958	369	Transposase	IS200/IS605 ssgr IS1341	Group 3	Fragment
	No82_chrom_00929	2	1029998	1030588	591	Transposase	ISAs1	ISPlr1	Fragment
	No82_chrom_00930	2	1030912	1031619	708	Transposase	IS200/IS605 ssgr IS1341	Group 3	Fragment
	No82_chrom_00979	2	1077407	1076127	1281	Transposase	IS200/IS605	Group 6	Full length
	No82_chrom_01065	2	1169315	1168050	1266	Transposase	IS701	Group 16	Full length	ATGAAAGAGACAACCCCGGCAGCGATGCCCCCCTGCTTTGACCGATGGTGTCAAAGATTTGACGATATATTTGGTCATCTTGCCCAAAAACGGGAATTTAGGAACTATTTAGGGGGATTATTGGGAGAAAGTGAGCGAAAAAACCTGTCGCAAATGGCGAATAACTCCGTAGGAGTAGCTTACCACCGATTACACCACTTTTTAACCGAAGCTCCCTGGTTAGCAATGAAACTGAATCAGCGTCGCCTGGAGGTGATGAATCAGTGTAAGCAAACCCAGATTAGTCGGGGATTTGCCCTAATTATTGATGATTCAGGACATCGAAAAAGCGGGAACTTTACTGATGGAGTGGGACGACAATACATCGGAGAAATCGGAAAAACCGACAATGGAATCGTA…
	No82_chrom_01091	2	1188093	1189184	1092	Transposase	ISAs1	ISPlr1	Full length
	No82_chrom_01133	2	1232624	1231395	1230	Transposase	IS607	ISNGY	Full length
	No82_chrom_01172	2	1272420	1273955	1536	Transposase	IS200/IS605 ssgr IS1341	Group 7	Fragment
	No82_chrom_01226	2	1325862	1326773	912	Transposase	IS5 ssgr ISL2	Group 5	Full length
	No82_chrom_01266	2	1375748	1374588	1161	Transposase	IS200/IS605	Group 3678	Full length
	No82_chrom_01268	2	1379403	1378165	1239	Transposase	IS607	ISNGY	Full length
	No82_chrom_01323	2	1433477	1432419	1059	Transposase	IS630	Group 1	Full length			< 10 kbp to a breaking point	chrom-rearr G
	No82_chrom_01410	2	1532582	1531491	1092	Transposase	ISAs1	ISPlr1	Full length
	No82_chrom_01411	2	1533349	1532900	450	Transposase	ISAs1	Group 21	Fragment
	No82_chrom_01433	2	1564878	1563598	1281	Transposase	IS200/IS605	Group 6	Full length
	No82_chrom_01502	2	1642605	1641514	1092	Transposase	ISAs1	ISPlr1	Full length			< 10 kbp to a breaking point	chrom-rearr E
	No82_chrom_01556	2	1700098	1699649	450	Transposase	ISAs1	Group 21	Fragment
	No82_chrom_01571	2	1711767	1713032	1266	Transposase	IS701	Group 16	Full length
	No82_chrom_01573	2	1714184	1715827	1644	Transposase	IS1634	Group 4	Full length
	No82_chrom_01574	2	1717836	1716193	1644	Transposase	IS1634	Group 4	Full length
	No82_chrom_01655	2	1794570	1795160	591	Transposase	ISAs1	ISPlr1	Fragment			< 10 kbp to a breaking point	chrom-rearr E
	No82_chrom_01714	2	1859171	1858113	1059	Transposase	IS630	Group 1	Full length
	No82_chrom_01778	2	1933086	1933595	510	Transposase	IS200/IS605	Group 6	Fragment			< 30 kbp to a breaking point	chrom-rearr D
	No82_chrom_01783	2	1938513	1938217	297	Transposase	IS200/IS605 ssgr IS1341	ISNGY	Fragment			< 30 kbp to a breaking point	chrom-rearr D
	No82_chrom_01790	2	1945064	1944189	876	Transposase	IS200/IS605 ssgr IS1341	ISNGY	Fragment			< 30 kbp to a breaking point	chrom-rearr D
	No82_chrom_01793	2	1946943	1947704	762	Transposase	IS200/IS605 ssgr IS1341	Group 7	Fragment
	No82_chrom_01794	2	1947819	1948250	432	Transposase	IS200/IS605 ssgr IS1341	Group 7	Fragment
	No82_chrom_01867	2	2029296	2030657	1362	Transposase	IS200/IS605 ssgr IS1341	Group 3	Full length
	No82_chrom_01905	2	2078086	2078529	444	Transposase	IS630	ISNGY	Fragment			< 10 kbp to a breaking point	chrom-rearr D
	No82_chrom_01930	2	2105604	2105984	381	Transposase	ISAzo13	Group 22	Fragment			< 30 kbp to a breaking point	chrom-rearr D
	No82_chrom_01931	2	2105932	2106207	276	Transposase	IS701	Group 2	Fragment			< 30 kbp to a breaking point	chrom-rearr D
	No82_chrom_02005	2	2172182	2172592	411	Transposase	IS5 ssgr ISL2	ISNGY	Fragment
	No82_chrom_02064	2	2227599	2228762	1164	Transposase	IS200/IS605	Group 3678	Full length
	No82_chrom_02073	2	2240271	2238331	1941	Transposase	Tn3	ISNGY	Fragment
	No82_chrom_02074	2	2240485	2240222	264	Transposase	ISAs1	ISNGY	Fragment
	No82_chrom_02208	2	2388772	2387936	837	Transposase	IS5 ssgr ISL2	ISNGY	Fragment
	No82_chrom_02237	2	2419068	2420285	1218	Transposase	IS200/IS605 ssgr IS1341	Group 7	Full length
	No82_chrom_02246	2	2428149	2427007	1143	Transposase	IS200/IS605	Group 3678	Full length
	No82_chrom_02256	2	2435267	2435611	345	Transposase	IS5 ssgr ISL2	ISNGY	Fragment
	No82_chrom_02257	2	2435764	2435994	231	Transposase	IS5 ssgr ISL2	ISNGY	Fragment
	No82_chrom_02269	2	2450067	2449618	450	Transposase	IS200/IS605 ssgr IS200	ISNGY	Fragment
	No82_chrom_02294	2	2480275	2478542	1734	Transposase	ISNCY	ISNGY	Full length
	No82_chrom_02310	2	2497887	2496244	1644	Transposase	IS1634	Group 4	Full length
	No82_chrom_02358	2	2546136	2545231	906	Transposase	Tn3	ISNGY	Fragment
	No82_chrom_02360	2	2546762	2547025	264	Transposase	Tn3	ISNGY	Fragment
	No82_chrom_02361	2	2546976	2548916	1941	Transposase	Tn3	ISNGY	Fragment
	No82_chrom_02429	2	2634716	2635789	1074	Transposase	IS630	Group 1	Full length
	No82_chrom_02543	2	2748160	2747018	1143	Transposase	IS200/IS605 ssgr IS1341	Group 757	Full length
	No82_chrom_02571	2	2777481	2778458	978	Transposase	ISNCY	ISNGY	Full length
	No82_chrom_02725	2	2943034	2944203	1170	Transposase	IS200/IS605 ssgr IS1341	Group 8	Full length
	No82_chrom_02742	2	2959890	2958640	1251	Transposase	IS200/IS605	Group 919	Full length
	No82_chrom_02785	2	3016388	3017182	795	Transposase	ISNCY	ISNGY	Full length
	No82_chrom_02842	2	3069559	3069008	552	Transposase	IS200/IS605	ISNGY	Fragment
	No82_chrom_02874	2	3106965	3108230	1266	Transposase	IS701	Group 16	Full length			< 30 kbp to a breaking point	chrom-rearr G
	No82_chrom_02882	2	3112749	3111658	1092	Transposase	ISAs1	ISPlr1	Full length			< 10 kbp to a breaking point	chrom-rearr G
	No82_chrom_02925	2	3164826	3164167	660	Transposase	IS200/IS605 ssgr IS1341	Group 8	Fragment			< 30 kbp to a breaking point	chrom-rearr C
	No82_chrom_02938	2	3177335	3178171	837	Transposase	IS5 ssgr ISL2	ISNGY	Fragment			< 10 kbp to a breaking point	chrom-rearr C
	No82_chrom_03079	2	3338869	3338363	507	Transposase	IS607	ISNGY	Fragment
	No82_chrom_03080	2	3339542	3338967	576	Transposase	IS607	ISNGY	Fragment
	No82_chrom_03197	2	3466743	3465529	1215	Putative transposase in snaA-snaB intergenic region	IS200/IS605	Group 19	Full length	GTGCTGAAAGCGATTAAGGTTAGGCTTTACCCAACACCACAACAAGAATTAGCCTTGGCCAAGTCATTTGGCTGTGCCAGATGGTATTGGAATTTTGCCCTTAATGCCTGTATTCAGCACTATCAAGAAACAGGAAAAAGTCTAAAGTTGGCAGTTTATAAGGGAATGCTACCTCAACTCAAAGTAGAAAACCCTTGGTTAAAAGAAGATTGTTACTCATCGGTTTTGCAATCTGTAGCTATCAATTTAGATAGAGCCTATAAAAACTTCTTTGAAGGTCGAGCTAAGTTCCCCAGATTTAAAGCTAAACATCACAAACAATCAATTCAATATCCTCAGAATATTGCCGTTAACGGTCAATATCTAAAAGTTCCTAAAATTGGTGAAATTAAGTCCGTA…	< 30 kbp to pagA-F
	No82_chrom_03206	2	3476451	3475771	681	Transposase	IS200/IS605 ssgr IS1341	Group 8	Fragment		< 30 kbp to pagA-F
	No82_chrom_03231	2	3499082	3498381	702	Transposase	ISNCY	ISpagF	Full length		within pagA-F
	No82_chrom_03267	2	3536095	3536298	204	Transposase	IS200/IS605	ISNGY	Fragment			< 10 kbp to a breaking point	chrom-rearr H
	No82_chrom_03268	2	3536366	3537631	1266	Transposase	IS701	Group 16	Full length			< 10 kbp to a breaking point	chrom-rearr H
	No82_chrom_03269	2	3537675	3538133	459	Transposase	IS200/IS605	ISNGY	Fragment			< 10 kbp to a breaking point	chrom-rearr H
	No82_chrom_03276	2	3541490	3541098	393	Putative transposase YncI	ISAs1	Group 21	Fragment			< 10 kbp to a breaking point	chrom-rearr H
	No82_chrom_03275	2	3541818	3541483	336	Transposase	ISAs1	Group 21	Fragment			< 10 kbp to a breaking point	chrom-rearr H
	No82_chrom_03352	2	3632513	3634024	1512	Transposase	ISL3	ISNGY	Full length
	No82_chrom_03374	2	3650526	3650933	408	Transposase	IS200/IS605 ssgr IS1341	Group 3	Fragment
	No82_chrom_03375	2	3652264	3651173	1092	Transposase	ISAs1	ISPlr1	Full length
	No82_chrom_03376	2	3652282	3653253	972	Transposase	IS200/IS605 ssgr IS1341	Group 3	Fragment
	No82_chrom_03398	2	3676560	3677825	1266	Transposase	IS701	Group 16	Full length
	No82_chrom_03527	2	3866623	3865331	1293	Transposase	IS200/IS605 ssgr IS1341	ISNGY	Full length
	No82_chrom_03635	2	4003737	4005143	1407	Transposase	IS200/IS605	Group 6	Full length
	No82_chrom_03665	2	4039928	4040380	453	Transposase	IS200/IS605 ssgr IS1341	Group 3	Fragment
	No82_chrom_03666	2	4040473	4041222	750	Transposase	IS200/IS605 ssgr IS1341	Group 3	Fragment
	No82_chrom_03674	2	4053299	4052709	591	Transposase	ISAs1	ISPlr1	Fragment
	No82_chrom_03736	2	4124877	4125881	1005	Transposase	ISNCY	ISNGY	Full length
	No82_chrom_03772	2	4163202	4162291	912	Transposase	IS5 ssgr ISL2	Group 5	Full length
	No82_chrom_03867	2	4277373	4276156	1218	Transposase	IS200/IS605 ssgr IS1341	Group 7	Full length
	No82_chrom_03868	2	4278281	4277583	699	Transposase	IS607	ISNGY	Fragment
	No82_chrom_03990	2	4393704	4394921	1218	Transposase	IS200/IS605 ssgr IS1341	Group 7	Full length
	No82_chrom_04038	2	4444430	4443180	1251	Transposase	IS200/IS605 ssgr IS1341	Group 3	Full length
	No82_chrom_04101	2	4523213	4521933	1281	Transposase	IS200/IS605	Group 6	Full length			< 30 kbp to a breaking point	chrom-rearr F
	No82_chrom_04103	2	4526145	4525153	993	Transposase	IS607	ISNGY	Full length			< 30 kbp to a breaking point	chrom-rearr F
	No82_chrom_04104	2	4526818	4526243	576	Transposase	IS607	ISNGY	Fragment			< 30 kbp to a breaking point	chrom-rearr F
	No82_chrom_04127	2	4556361	4557434	1074	Transposase	IS630	Group 1	Full length
	No82_chrom_04133	2	4577057	4575489	1569	Transposase	IS1634	Group 4	Full length			< 30 kbp to a breaking point	chrom-rearr F
	No82_chrom_04146	2	4581017	4579980	1038	Transposase	IS200/IS605	Group 6	Fragment			< 30 kbp to a breaking point	chrom-rearr F
	No82_chrom_04159	2	4598900	4597629	1272	Transposase	IS200/IS605	Group 6	Full length			< 10 kbp to a breaking point	chrom-rearr F
	No82_chrom_04160	2	4600051	4599050	1002	Transposase	IS200/IS605	ISNGY	Full length			< 10 kbp to a breaking point	chrom-rearr F
	No82_chrom_04198	2	4657108	4656035	1074	Transposase	IS630	Group 1	Full length		< 10 kbp to mcyA-T
	No82_chrom_04210	2	4710826	4710434	393	Transposase	ISAs1	Group 21	Fragment		< 10 kbp to mcyA-T
	No82_chrom_04211	2	4711154	4710819	336	Transposase	ISAs1	Group 21	Fragment		< 10 kbp to mcyA-T
	No82_chrom_04245	2	4750538	4750275	264	Transposase	Tn3	ISNGY	Fragment
	No82_chrom_04290	2	4794009	4793173	837	Transposase	IS5 ssgr ISL2	ISNGY	Fragment
	No82_chrom_04312	2	4816393	4815563	831	Transposase	ISNCY	Group 10	Fragment
	No82_chrom_04344	2	4851737	4853017	1281	Transposase	IS200/IS605	Group 6	Full length
	No82_chrom_04352	2	4858149	4857469	681	Transposase	ISAs1	ISNGY	Fragment
	No82_chrom_04435	2	4955252	4955596	345	Probable transposase for insertion sequence element IS702	IS5 ssgr ISL2	ISNGY	Fragment			< 10 kbp to a breaking point	chrom-rearr J
	No82_chrom_04436	2	4955749	4955979	231	Probable transposase for insertion sequence element IS702	IS5 ssgr ISL2	ISNGY	Fragment			< 10 kbp to a breaking point	chrom-rearr J
	No82_chrom_04645	2	5196402	5197325	924	Transposase	ISNCY	ISNGY	Full length
	No82_chrom_04726	2	5288964	5287891	1074	Transposase	IS630	Group 1	Full length
	No82_chrom_04754	2	5321111	5320203	909	Transposase	Tn3	ISNGY	Fragment
	No82_chrom_04847	2	5423288	5424436	1149	Transposase	IS200/IS605 ssgr IS1341	ISNGY	Full length
No82_Plasmid1	No82_pl1_04894	2	20627	21019	393	Transposase	Tn3	ISNGY	Fragment
	No82_pl1_05008	2	148299	149210	912	Transposase	IS5 ssgr ISL2	Group 5	Full length
No82_Plasmid2	No82_pl2_05062	2	46818	45982	837	Transposase	IS5 ssgr ISL2	ISNGY	Fragment
	No82_pl2_05066	2	52759	53604	846	Transposase	ISNCY	ISNGY	Full length
	No82_pl2_05070	2	60156	58891	1266	Transposase	IS701	Group 16	Full length
	No82_pl2_05073	2	64219	63161	1059	Transposase	IS630	ISNGY	Full length
No82_Plasmid3	No82_pl3_05078	2	1	1617	1617	Transposase	ISL3	ISNGY	Full length
	No82_pl3_05087	2	6308	6982	675	Transposase	ISL3	ISNGY	Fragment
No108_Chromosome	No108_chrom_00115	2	124665	125240	576	Transposase	IS607	ISNGY	Fragment
	No108_chrom_00116	2	125338	125844	507	Transposase	IS607	ISNGY	Fragment
	No108_chrom_00268	2	293547	294206	660	Transposase	IS200/IS605 ssgr IS1341	Group 8	Fragment			< 30 kbp to a breaking point	chrom-rearr C
	No108_chrom_00311	2	346058	347149	1092	Transposase	ISAs1	ISPlr1	Full length			< 10 kbp to a breaking point	chrom-rearr G
	No108_chrom_00350	2	388189	389274	1086	Transposase	IS200/IS605	ISNGY	Full length
	No108_chrom_00407	2	441708	441013	696	Transposase	IS607	ISNGY	Fragment
	No108_chrom_00426	2	469254	468088	1167	Transposase	IS200/IS605 ssgr IS1341	ISNGY	Full length
	No108_chrom_00451	2	499084	500334	1251	Transposase	IS200/IS605 ssgr IS1341	Group 919	Full length
	No108_chrom_00468	2	516387	515215	1173	Transposase	IS200/IS605 ssgr IS1341	Group 8	Full length
	No108_chrom_00642	2	687613	686867	747	Transposase	ISNCY	ISNGY	Full length
	No108_chrom_00669	2	714999	716141	1143	Transposase	IS200/IS605 ssgr IS1341	Group 757	Full length
	No108_chrom_00810	2	858924	859373	450	Transposase	ISAs1	Group 21	Fragment
	No108_chrom_00862	2	921909	919987	1923	Transposase	Tn3	ISNGY	Fragment
	No108_chrom_00863	2	922141	921878	264	Transposase	Tn3	ISNGY	Fragment
	No108_chrom_00865	2	922767	923672	906	Transposase	Tn3	ISNGY	Fragment
	No108_chrom_00928	2	987791	989524	1734	Transposase	ISNCY	ISNGY	Full length
	No108_chrom_00955	2	1020174	1020623	450	Transposase	IS200/IS605 ssgr IS200	ISNGY	Fragment
	No108_chrom_00966	2	1034387	1034157	231	Transposase	IS5 ssgr ISL2	ISNGY	Fragment
	No108_chrom_00967	2	1034884	1034540	345	Transposase	IS5 ssgr ISL2	ISNGY	Fragment
	No108_chrom_00978	2	1041557	1042699	1143	Transposase	IS200/IS605	Group 3678	Full length
	No108_chrom_00986	2	1050962	1049745	1218	Transposase	IS200/IS605 ssgr IS1341	Group 7	Full length
	No108_chrom_01016	2	1081113	1081949	837	Transposase	IS5 ssgr ISL2	ISNGY	Fragment
	No108_chrom_01145	2	1223444	1222539	906	Transposase	Tn3	ISNGY	Fragment
	No108_chrom_01147	2	1224070	1224333	264	Transposase	Tn3	ISNGY	Fragment
	No108_chrom_01148	2	1224284	1226224	1941	Transposase	Tn3	ISNGY	Fragment
	No108_chrom_01212	2	1290702	1290292	411	Transposase	IS5 ssgr ISL2	ISNGY	Fragment
	No108_chrom_01286	2	1357900	1357625	276	Transposase	IS701	Group 2	Fragment			< 30 kbp to a breaking point	chrom-rearr D
	No108_chrom_01287	2	1358228	1357848	381	Transposase	ISAzo13	Group 22	Fragment			< 30 kbp to a breaking point	chrom-rearr D
	No108_chrom_01311	2	1386025	1385582	444	Transposase	IS630	ISNGY	Fragment			< 10 kbp to a breaking point	chrom-rearr D
	No108_chrom_01349	2	1434427	1433567	861	Transposase	IS200/IS605 ssgr IS1341	Group 3	Fragment
	No108_chrom_01350	2	1434927	1434520	408	Transposase	IS200/IS605 ssgr IS1341	Group 3	Fragment
	No108_chrom_01421	2	1513330	1512113	1218	Transposase	IS200/IS605 ssgr IS1341	Group 7	Full length
	No108_chrom_01424	2	1515209	1516084	876	Transposase	IS200/IS605 ssgr IS1341	ISNGY	Fragment			< 30 kbp to a breaking point	chrom-rearr D
	No108_chrom_01430	2	1521760	1522056	297	Transposase	IS200/IS605 ssgr IS1341	ISNGY	Fragment			< 30 kbp to a breaking point	chrom-rearr D
	No108_chrom_01435	2	1527205	1526696	510	Transposase	IS200/IS605	Group 6	Fragment			< 30 kbp to a breaking point	chrom-rearr D
	No108_chrom_01552	2	1650265	1649675	591	Transposase	ISAs1	ISPlr1	Fragment			< 10 kbp to a breaking point	chrom-rearr E
	No108_chrom_01636	2	1722526	1724169	1644	Transposase	IS1634	Group 4	Full length
	No108_chrom_01637	2	1726178	1724535	1644	Transposase	IS1634	Group 4	Full length
	No108_chrom_01652	2	1739633	1740082	450	Transposase	ISAs1	Group 21	Fragment
	No108_chrom_01772	2	1873130	1874410	1281	Transposase	IS200/IS605	Group 6	Full length
	No108_chrom_01793	2	1902813	1903262	450	Transposase	ISAs1	Group 21	Fragment
	No108_chrom_01879	2	1996266	1997324	1059	Transposase	IS630	Group 1	Full length			< 10 kbp to a breaking point	chrom-rearr F
	No108_chrom_01935	2	2050870	2052108	1239	Transposase	IS607	ISNGY	Full length
	No108_chrom_01937	2	2054525	2055685	1161	Transposase	IS200/IS605	Group 3678	Full length
	No108_chrom_02028	2	2154417	2152882	1536	Transposase	IS200/IS605 ssgr IS1341	Group 7	Fragment
	No108_chrom_02104	2	2233153	2232062	1092	Transposase	ISAs1	ISPlr1	Full length
	No108_chrom_02126	2	2252237	2253502	1266	Transposase	IS701	Group 16	Full length
	No108_chrom_02208	2	2341922	2343202	1281	Transposase	IS200/IS605	Group 6	Full length
	No108_chrom_02257	2	2388251	2387544	708	Transposase	IS200/IS605 ssgr IS1341	Group 3	Fragment
	No108_chrom_02258	2	2389165	2388575	591	Transposase	ISAs1	ISPlr1	Fragment
	No108_chrom_02259	2	2389573	2389205	369	Transposase	IS200/IS605 ssgr IS1341	Group 3	Fragment
	No108_chrom_02290	2	2428031	2429122	1092	Transposase	ISAs1	ISPlr1	Full length
	No108_chrom_02403	2	2574518	2574967	450	Transposase	ISAs1	Group 21	Fragment			< 10 kbp to a breaking point	chrom-rearr B
	No108_chrom_02405	2	2576444	2577409	966	Transposase	ISNCY	ISNGY	Full length			< 10 kbp to a breaking point	chrom-rearr B
	No108_chrom_02406	2	2577463	2578416	954	Transposase	ISNCY	ISNGY	Full length			< 10 kbp to a breaking point	chrom-rearr B
	No108_chrom_02407	2	2578470	2579423	954	Transposase	ISNCY	ISNGY	Full length			< 30 kbp to a breaking point	chrom-rearr B
	No108_chrom_02595	2	2789388	2788996	393	Transposase	ISAs1	Group 21	Fragment			< 10 kbp to a breaking point	chrom-rearr H
	No108_chrom_02596	2	2789716	2789381	336	Transposase	ISAs1	Group 21	Fragment			< 10 kbp to a breaking point	chrom-rearr H
	No108_chrom_02653	2	2842668	2842333	336	Transposase	IS200/IS605	ISNGY	Fragment
	No108_chrom_02654	2	2842704	2843324	621	Transposase	IS200/IS605 ssgr IS1341	Group 7	Fragment
	No108_chrom_02679	2	2866089	2866511	423	Transposase	IS200/IS605 ssgr IS1341	ISNGY	Fragment
	No108_chrom_02680	2	2866477	2867148	672	Transposase	IS200/IS605 ssgr IS1341	ISNGY	Fragment
	No108_chrom_02729	2	2920870	2919620	1251	Transposase	IS200/IS605	Group 3	Full length
	No108_chrom_02736	2	2924159	2925373	1215	Transposase	IS200/IS605 ssgr IS1341	ISNGY	Full length
	No108_chrom_02780	2	2971567	2972658	1092	Transposase	ISAs1	ISPlr1	Full length
	No108_chrom_02802	2	2993352	2994524	1173	Transposase	IS200/IS605 ssgr IS1341	Group 8	Full length
	No108_chrom_02834	2	3026687	3027898	1212	Transposase	IS200/IS605	Group 19	Full length
	No108_chrom_02963	2	3170349	3171935	1587	Transposase	IS200/IS605	ISNGY	Full length			< 10 kbp to a breaking point	chrom-rearr I
	No108_chrom_02965	2	3174302	3173085	1218	Transposase	IS200/IS605 ssgr IS1341	Group 7	Full length			< 10 kbp to a breaking point	chrom-rearr I
	No108_chrom_02989	2	3202729	3201449	1281	Transposase	IS200/IS605	Group 6	Full length
	No108_chrom_02999	2	3211466	3210645	822	Transposase	IS200/IS605 ssgr IS1341	Group 3	Fragment
	No108_chrom_03000	2	3211896	3211453	444	Transposase	IS200/IS605 ssgr IS1341	Group 3	Fragment
	No108_chrom_03065	2	3282985	3281894	1092	Transposase	ISAs1	ISPlr1	Full length
	No108_chrom_03075	2	3291108	3292388	1281	Transposase	IS200/IS605	Group 6	Full length
	No108_chrom_03140	2	3347134	3348777	1644	Transposase	IS1634	Group 4	Full length			< 10 kbp to a breaking point	chrom-rearr I
	No108_chrom_03163	2	3370781	3371125	345	Transposase	IS5 ssgr ISL2	ISNGY	Fragment			< 10 kbp to a breaking point	chrom-rearr J
	No108_chrom_03164	2	3371278	3371508	231	Transposase	IS5 ssgr ISL2	ISNGY	Fragment			< 10 kbp to a breaking point	chrom-rearr J
	No108_chrom_03191	2	3398289	3399524	1236	Transposase	IS200/IS605 ssgr IS1341	ISNGY	Full length
	No108_chrom_03216	2	3428794	3427646	1149	Transposase	IS200/IS605 ssgr IS1341	ISNGY	Full length
	No108_chrom_03311	2	3532007	3532915	909	Transposase	Tn3	ISNGY	Fragment
	No108_chrom_03408	2	3645357	3644122	1236	Transposase	IS200/IS605 ssgr IS1341	ISNGY	Full length
	No108_chrom_03417	2	3654480	3653557	924	Transposase	ISNCY	ISNGY	Full length
	No108_chrom_03627	2	3892469	3893734	1266	Transposase	IS701	Group 16	Full length			< 10 kbp to a breaking point	chrom-rearr J
	No108_chrom_03628	2	3893952	3893701	252	Transposase	IS5 ssgr ISL2	ISNGY	Fragment			< 10 kbp to a breaking point	chrom-rearr J
	No108_chrom_03746	2	4026654	4027484	831	Transposase	ISNCY	Group 10	Fragment
	No108_chrom_03768	2	4048534	4049370	837	Transposase	IS5 ssgr ISL2	ISNGY	Fragment
	No108_chrom_03803	2	4085065	4085658	594	Transposase	ISNCY	ISNGY	Fragment
	No108_chrom_03812	2	4092355	4092618	264	Transposase	ISAs1	ISNGY	Fragment
	No108_chrom_03814	2	4095493	4095044	450	Transposase	ISAs1	Group 21	Fragment
	No108_chrom_03847	2	4133242	4133691	450	Transposase	ISAs1	Group 21	Fragment		< 10 kbp to mcyA-T
	No108_chrom_03860	2	4187006	4188079	1074	Transposase	IS630	Group 1	Full length		< 10 kbp to mcyA-T
	No108_chrom_03896	2	4253779	4254780	1002	Transposase	IS200/IS605	ISNGY	Full length			< 10 kbp to a breaking point	chrom-rearr F
	No108_chrom_03897	2	4254930	4256201	1272	Transposase	IS200/IS605	Group 6	Full length			< 10 kbp to a breaking point	chrom-rearr F
	No108_chrom_03901	2	4261192	4259921	1272	Transposase	IS200/IS605	Group 6	Full length			< 10 kbp to a breaking point	chrom-rearr F
	No108_chrom_03910	2	4272740	4273777	1038	Transposase	IS200/IS605	Group 6	Fragment			< 30 kbp to a breaking point	chrom-rearr F
	No108_chrom_03952	2	4326223	4326798	576	Transposase	IS607	ISNGY	Fragment			< 30 kbp to a breaking point	chrom-rearr F
	No108_chrom_03953	2	4326896	4327888	993	Transposase	IS607	ISNGY	Full length			< 30 kbp to a breaking point	chrom-rearr F
	No108_chrom_03955	2	4329828	4331108	1281	Transposase	IS200/IS605	Group 6	Full length			< 30 kbp to a breaking point	chrom-rearr F
	No108_chrom_04064	2	4459771	4458554	1218	Transposase	IS200/IS605 ssgr IS1341	Group 7	Full length
	No108_chrom_04100	2	4497543	4498808	1266	Transposase	IS701	Group 16	Full length
	No108_chrom_04101	2	4499026	4498775	252	Transposase	IS5 ssgr ISL2	ISNGY	Fragment
	No108_chrom_04106	2	4502914	4501841	1074	Transposase	IS630	Group 1	Full length
	No108_chrom_04189	2	4576222	4577439	1218	Transposase	IS200/IS605 ssgr IS1341	Group 7	Full length
	No108_chrom_04320	2	4725797	4724793	1005	Transposase	ISNCY	ISNGY	Full length
	No108_chrom_04389	2	4809103	4808282	822	Transposase	IS200/IS605 ssgr IS1341	Group 3	Fragment
	No108_chrom_04390	2	4809577	4809125	453	Transposase	IS200/IS605 ssgr IS1341	Group 3	Fragment
	No108_chrom_04419	2	4845893	4844487	1407	Transposase	IS200/IS605	Group 6	Full length
	No108_chrom_04487	2	4935059	4935448	390	Transposase	IS630	ISNGY	Fragment		< 30 kbp to aerA-N
	No108_chrom_04488	2	4935458	4935691	234	Transposase	IS630	ISNGY	Fragment		< 30 kbp to aerA-N
	No108_chrom_04532	2	4989557	4990849	1293	Transposase	IS200/IS605 ssgr IS1341	ISNGY	Full length
	No108_chrom_04688	2	5213488	5212511	978	Transposase	IS200/IS605 ssgr IS1341	Group 3	Fragment
	No108_chrom_04689	2	5213506	5214597	1092	Transposase	ISAs1	ISPlr1	Full length
	No108_chrom_04690	2	5215245	5214838	408	Transposase	IS200/IS605 ssgr IS1341	Group 3	Fragment
	No108_chrom_04713	2	5233820	5232309	1512	Transposase	ISL3	ISNGY	Full length
	No108_chrom_04790	2	5327233	5327568	336	Transposase	ISAs1	Group 21	Fragment			< 10 kbp to a breaking point	chrom-rearr H
	No108_chrom_04791	2	5327561	5327953	393	Transposase	ISAs1	Group 21	Fragment			< 10 kbp to a breaking point	chrom-rearr H
	No108_chrom_04797	2	5331592	5330918	675	Transposase	IS200/IS605	ISNGY	Fragment			< 10 kbp to a breaking point	chrom-rearr H
	No108_chrom_04860	2	5396514	5397194	681	Transposase	IS200/IS605 ssgr IS1341	Group 8	Fragment		< 30 kbp to pagA-F
No108_Plasmid1	No108_pl1_04877	2	6789	8054	1266	Transposase	IS701	Group 16	Full length
	No108_pl1_04889	2	15745	16818	1074	Transposase	IS630	Group 1	Full length
	No108_pl1_04900	2	25932	27197	1266	Transposase	IS701	Group 16	Full length
	No108_pl1_04925	2	60930	60094	837	Transposase	IS5 ssgr ISL2	ISNGY	Fragment
	No108_pl1_04942	2	74752	75825	1074	Transposase	IS630	Group 1	Full length
	No108_pl1_04959	2	99336	100979	1644	Transposase	IS1634	Group 4	Full length
	No108_pl1_04960	2	102579	101314	1266	Transposase	IS701	Group 16	Full length
No108_Plasmid2	No108_pl2_04979	2	9391	8126	1266	Transposase	IS701	Group 16	Full length
	No108_pl2_05014	2	49143	49988	846	Transposase	ISNCY	ISNGY	Full length
	No108_pl2_05019	2	58698	57673	1026	Transposase	IS630	ISNGY	Full length
PCC7821_Chromosome	PCC7821_chrom_00035	2	32269	33360	1092	Putative transposase YncI	ISAs1	ISPlr1	Full length
	PCC7821_chrom_00049	2	52572	51337	1236	Putative transposase in snaA-snaB intergenic region	IS200/IS605 ssgr IS1341	ISNGY	Full length
	PCC7821_chrom_00063	2	67850	69493	1644	Transposase	IS1634	Group 4	Full length			< 30 kbp to a breaking point	chrom-rearr J
	PCC7821_chrom_00077	2	81547	81317	231	Probable transposase for insertion sequence element IS702	IS5 ssgr ISL2	ISNGY	Fragment			< 10 kbp to a breaking point	chrom-rearr J
	PCC7821_chrom_00078	2	82044	81700	345	Probable transposase for insertion sequence element IS702	IS5 ssgr ISL2	ISNGY	Fragment			< 10 kbp to a breaking point	chrom-rearr J
	PCC7821_chrom_00102	2	106345	105956	390	Transposase	IS5 ssgr ISL2	Group 5	Fragment			< 10 kbp to a breaking point	chrom-rearr I
	PCC7821_chrom_00103	2	106866	106483	384	Transposase	IS5 ssgr ISL2	Group 5	Fragment			< 10 kbp to a breaking point	chrom-rearr I
	PCC7821_chrom_00169	2	165494	164214	1281	Transposase	IS200/IS605	Group 6	Full length
	PCC7821_chrom_00242	2	243211	244425	1215	Transposase	IS200/IS605 ssgr IS1341	Group 3	Full length
	PCC7821_chrom_00253	2	252597	253877	1281	Transposase	IS200/IS605	Group 6	Full length
	PCC7821_chrom_00277	2	281175	282392	1218	Transposase	IS200/IS605 ssgr IS1341	Group 7	Full length			< 10 kbp to a breaking point	chrom-rearr I
	PCC7821_chrom_00279	2	285128	283542	1587	Transposase	IS200/IS605	ISNGY	Full length			< 10 kbp to a breaking point	chrom-rearr I
	PCC7821_chrom_00358	2	370147	369326	822	transposase	ISNCY	Group 11	Fragment
	PCC7821_chrom_00409	2	429870	428668	1203	Putative transposase in snaA-snaB intergenic region	IS200/IS605	Group 19	Full length
	PCC7821_chrom_00418	2	436625	437890	1266	Transposase	IS701	Group 16	Full length
	PCC7821_chrom_00439	2	461538	460366	1173	Putative transposase in snaA-snaB intergenic region	IS200/IS605 ssgr IS1341	Group 8	Full length
	PCC7821_chrom_00456	2	477100	476027	1074	Transposase	IS630	Group 1	Full length
	PCC7821_chrom_00503	2	528439	527924	516	Transposase	IS200/IS605 ssgr IS1341	ISNGY	Fragment
	PCC7821_chrom_00510	2	531654	532904	1251	Transposase	IS200/IS605 ssgr IS1341	Group 3	Full length
	PCC7821_chrom_00557	2	586247	585576	672	Transposase	IS200/IS605 ssgr IS1341	ISNGY	Fragment
	PCC7821_chrom_00558	2	586635	586213	423	Transposase	IS200/IS605 ssgr IS1341	ISNGY	Fragment
	PCC7821_chrom_00584	2	611347	610727	621	Transposase	IS200/IS605 ssgr IS1341	Group 7	Fragment
	PCC7821_chrom_00585	2	611383	611718	336	Transposase	IS200/IS605	ISNGY	Fragment
	PCC7821_chrom_00629	2	647884	648975	1092	Putative transposase YncI	ISAs1	ISPlr1	Full length			< 30 kbp to a breaking point	chrom-rearr H
	PCC7821_chrom_00640	2	662613	662948	336	Transposase	ISAs1	Group 21	Fragment			< 10 kbp to a breaking point	chrom-rearr H
	PCC7821_chrom_00641	2	662941	663333	393	Putative transposase	ISAs1	Group 21	Fragment			< 10 kbp to a breaking point	chrom-rearr H
	PCC7821_chrom_00815	2	862741	861788	954	Transposase	ISNCY	ISNGY	Full length			< 10 kbp to a breaking point	chrom-rearr B
	PCC7821_chrom_00816	2	863748	862795	954	Transposase	ISNCY	ISNGY	Full length			< 10 kbp to a breaking point	chrom-rearr B
	PCC7821_chrom_00857	2	905829	904738	1092	Putative transposase YncI	ISAs1	ISPlr1	Full length
	PCC7821_chrom_00867	2	918607	920250	1644	Transposase	IS1634	Group 4	Full length
	PCC7821_chrom_00872	2	923921	922848	1074	Transposase	IS630	Group 1	Full length
	PCC7821_chrom_00905	2	967553	965910	1644	Transposase	IS1634	Group 4	Full length
	PCC7821_chrom_00908	2	970587	969475	1113	Transposase	IS630	Group 17	Full length	ATGCCTGCTAAAAATCACTTAAATGAAAAGCAAGTAGAGAAACTACAGAAAAGATTGAAAGAGGAAGAAAATGGACAAATCAGAGAAAGAATCTTGATTCTACTATTGCTAAATGATGGTAAAAAACAAAGTGAAATTGCCAATTTTTTGGGATGTTCAATAAATAAAGTATGTTATTGGTGTGTACATGGAGATCCGGACAAGTTAGAAAGCCTGAAAGATGAAAGAATGAAAGGAAATAATAGAAAAGCCACAGATAAATATATAGAGATATTATTAGAAACTGTAGAAAAAGAACCGGAAGAATTAGGATATGAATTTGGGAGATGGACAGGAGAAAGATTGGCAACTTATTTAGAACAAATCACAGAAATAAAATTAAGTGGTTCACAAGTGAGA…
	PCC7821_chrom_00955	2	1037757	1039022	1266	Transposase	IS701	Group 16	Full length
	PCC7821_chrom_00960	2	1048133	1047222	912	Transposase	IS5 ssgr ISL2	Group 5	Full length
	PCC7821_chrom_00983	2	1070905	1071273	369	Transposase	IS200/IS605 ssgr IS1341	Group 3	Fragment
	PCC7821_chrom_00984	2	1071313	1071903	591	Transposase	ISAs1	ISPlr1	Fragment
	PCC7821_chrom_00985	2	1072227	1072934	708	Transposase	IS200/IS605 ssgr IS1341	Group 3	Fragment
	PCC7821_chrom_01034	2	1116963	1115683	1281	Transposase	IS200/IS605	Group 6	Full length
	PCC7821_chrom_01044	2	1129428	1128163	1266	Transposase	IS701	Group 16	Full length
	PCC7821_chrom_01063	2	1156210	1154945	1266	Transposase	IS701	Group 16	Full length
	PCC7821_chrom_01122	2	1211091	1210540	552	Transposase	IS5 ssgr IS5	ISNGY	Fragment
	PCC7821_chrom_01142	2	1229346	1230437	1092	Putative transposase YncI	ISAs1	ISPlr1	Full length
	PCC7821_chrom_01222	2	1318807	1320342	1536	Transposase	IS200/IS605 ssgr IS1341	Group 7	Fragment
	PCC7821_chrom_01276	2	1370428	1371339	912	Transposase	IS5 ssgr ISL2	Group 5	Full length
	PCC7821_chrom_01322	2	1427812	1426574	1239	Transposase	IS607	ISNGY	Full length
	PCC7821_chrom_01379	2	1485070	1483958	1113	Transposase	IS630	Group 17	Full length			< 10 kbp to a breaking point	chrom-rearr G
	PCC7821_chrom_01402	2	1509536	1507893	1644	Transposase	IS1634	Group 4	Full length			< 30 kbp to a breaking point	chrom-rearr G
	PCC7821_chrom_01409	2	1515137	1514046	1092	Putative transposase YncI	ISAs1	ISPlr1	Full length
	PCC7821_chrom_01415	2	1525149	1526792	1644	Transposase	IS1634	Group 4	Full length
	PCC7821_chrom_01486	2	1603097	1601796	1302	Transposase	IS200/IS605	Group 6	Full length
	PCC7821_chrom_01702	2	1820874	1821464	591	Transposase	ISAs1	ISPlr1	Fragment			< 10 kbp to a breaking point	chrom-rearr E
	PCC7821_chrom_01721	2	1837602	1838714	1113	Transposase	IS630	Group 17	Full length			< 30 kbp to a breaking point	chrom-rearr E
	PCC7821_chrom_01770	2	1894145	1893273	873	Transposase	IS630	ISNGY	Fragment
	PCC7821_chrom_01802	2	1933501	1932590	912	Transposase	IS5 ssgr ISL2	Group 5	Full length			< 10 kbp to a breaking point	chrom-rearr D
	PCC7821_chrom_01816	2	1949955	1951067	1113	Transposase	IS630	Group 17	Full length			< 10 kbp to a breaking point	chrom-rearr D
	PCC7821_chrom_01827	2	1959633	1960142	510	Transposase	IS200/IS605	Group 6	Fragment			< 30 kbp to a breaking point	chrom-rearr D
	PCC7821_chrom_01832	2	1965078	1964782	297	Transposase	IS200/IS605 ssgr IS1341	ISNGY	Fragment			< 30 kbp to a breaking point	chrom-rearr D
	PCC7821_chrom_01839	2	1971630	1970755	876	Transposase	IS200/IS605 ssgr IS1341	ISNGY	Fragment			< 30 kbp to a breaking point	chrom-rearr D
	PCC7821_chrom_01842	2	1973509	1974726	1218	Transposase	IS200/IS605 ssgr IS1341	Group 7	Full length
	PCC7821_chrom_01914	2	2053123	2054484	1362	Transposase	IS200/IS605 ssgr IS1341	Group 3	Full length
	PCC7821_chrom_01954	2	2102720	2103163	444	Transposase	IS630	ISNGY	Fragment			< 10 kbp to a breaking point	chrom-rearr D
	PCC7821_chrom_01977	2	2129855	2130235	381	Transposase	ISAzo13	Group 22	Fragment			< 30 kbp to a breaking point	chrom-rearr D
	PCC7821_chrom_01978	2	2130183	2130458	276	Transposase	IS701	Group 2	Fragment			< 30 kbp to a breaking point	chrom-rearr D
	PCC7821_chrom_02047	2	2195720	2196130	411	Probable transposase for insertion sequence element IS702	IS5 ssgr ISL2	ISNGY	Fragment
	PCC7821_chrom_02101	2	2250578	2251741	1164	Putative transposase in snaA-snaB intergenic region	IS200/IS605	Group 3678	Full length
	PCC7821_chrom_02110	2	2263215	2261275	1941	Transposase for transposon Tn1546	Tn3	ISNGY	Fragment
	PCC7821_chrom_02111	2	2263429	2263166	264	Transposase	Tn3	ISNGY	Fragment
	PCC7821_chrom_02113	2	2264055	2264960	906	Transposase	Tn3	ISNGY	Fragment
	PCC7821_chrom_02185	2	2343281	2343775	495	Transposase	IS200/IS605	ISNGY	Fragment
	PCC7821_chrom_02253	2	2408124	2407894	231	Probable transposase for insertion sequence element IS702	IS5 ssgr ISL2	ISNGY	Fragment
	PCC7821_chrom_02254	2	2408621	2408277	345	Transposase	IS5 ssgr ISL2	ISNGY	Fragment
	PCC7821_chrom_02283	2	2438934	2440151	1218	Transposase	IS200/IS605 ssgr IS1341	Group 7	Full length
	PCC7821_chrom_02291	2	2448015	2446873	1143	Putative transposase in snaA-snaB intergenic region	IS200/IS605	Group 3678	Full length
	PCC7821_chrom_02300	2	2455384	2455728	345	Transposase	IS5 ssgr ISL2	ISNGY	Fragment
	PCC7821_chrom_02301	2	2455881	2456111	231	Probable transposase for insertion sequence element IS702	IS5 ssgr ISL2	ISNGY	Fragment
	PCC7821_chrom_02311	2	2470248	2469799	450	Transposase	IS200/IS605 ssgr IS200	ISNGY	Fragment
	PCC7821_chrom_02335	2	2499883	2498150	1734	Transposase	ISNCY	ISNGY	Full length
	PCC7821_chrom_02440	2	2615000	2616091	1092	Putative transposase YncI	ISAs1	ISPlr1	Full length
	PCC7821_chrom_02450	2	2625458	2625309	150	Transposase	ISAs1	ISPlr1	Fragment
	PCC7821_chrom_02451	2	2626251	2625586	666	Transposase	ISAs1	ISPlr1	Fragment
	PCC7821_chrom_02592	2	2780448	2779306	1143	Transposase	IS200/IS605 ssgr IS1341	Group 757	Full length
	PCC7821_chrom_02686	2	2881085	2879820	1266	Transposase	IS701	Group 16	Full length
	PCC7821_chrom_02687	2	2882596	2881505	1092	Putative transposase YncI	ISAs1	ISPlr1	Full length
	PCC7821_chrom_02766	2	2966769	2965858	912	Transposase	IS5 ssgr ISL2	Group 5	Full length
	PCC7821_chrom_02787	2	2985545	2986714	1170	Putative transposase in snaA-snaB intergenic region	IS200/IS605 ssgr IS1341	Group 8	Full length
	PCC7821_chrom_02804	2	3002404	3001154	1251	Transposase	IS200/IS605	Group 919	Full length
	PCC7821_chrom_02806	2	3003519	3004784	1266	Transposase	IS701	Group 16	Full length
	PCC7821_chrom_02829	2	3033720	3034886	1167	Putative transposase in snaA-snaB intergenic region	IS200/IS605 ssgr IS1341	ISNGY	Full length
	PCC7821_chrom_02853	2	3065871	3067136	1266	Transposase	IS701	Group 16	Full length
	PCC7821_chrom_02896	2	3108356	3107091	1266	Transposase	IS701	Group 16	Full length
	PCC7821_chrom_02909	2	3118456	3117371	1086	Putative transposase in snaA-snaB intergenic region	IS200/IS605	ISNGY	Full length
	PCC7821_chrom_02926	2	3131903	3132217	315	Putative transposase	ISAs1	ISPlr1	Fragment
	PCC7821_chrom_02927	2	3132270	3133343	1074	Transposase	IS630	Group 1	Full length
	PCC7821_chrom_02928	2	3133444	3133719	276	Transposase	ISAs1	ISPlr1	Fragment
	PCC7821_chrom_02929	2	3133847	3133996	150	Transposase	ISAs1	ISPlr1	Fragment
	PCC7821_chrom_02996	2	3216354	3215182	1173	Putative transposase in snaA-snaB intergenic region	IS200/IS605 ssgr IS1341	Group 8	Full length			< 30 kbp to a breaking point	chrom-rearr C
	PCC7821_chrom_03062	2	3298539	3300182	1644	Transposase	IS1634	Group 4	Full length
	PCC7821_chrom_03153	2	3389671	3389165	507	Transposase	IS607	ISNGY	Fragment
	PCC7821_chrom_03154	2	3390344	3389769	576	Transposase	IS607	ISNGY	Fragment
	PCC7821_chrom_03177	2	3417006	3416095	912	Transposase	IS5 ssgr ISL2	Group 5	Full length
	PCC7821_chrom_03268	2	3511984	3510893	1092	Putative transposase YncI	ISAs1	ISPlr1	Full length		< 30 kbp to pagA-F
	PCC7821_chrom_03273	2	3516842	3515835	1008	Transposase	IS200/IS605 ssgr IS1341	Group 8	Fragment		< 30 kbp to pagA-F
	PCC7821_chrom_03302	2	3541144	3540377	768	Transposase	ISNCY	ISpagF	Full length		within pagA-F
	PCC7821_chrom_03340	2	3578801	3579475	675	Transposase	IS200/IS605	ISNGY	Fragment			< 10 kbp to a breaking point	chrom-rearr H
	PCC7821_chrom_03346	2	3582832	3582440	393	Putative transposase	ISAs1	Group 21	Fragment			< 10 kbp to a breaking point	chrom-rearr H
	PCC7821_chrom_03347	2	3583160	3582825	336	Transposase	ISAs1	Group 21	Fragment			< 10 kbp to a breaking point	chrom-rearr H
	PCC7821_chrom_03379	2	3619580	3620812	1233	Transposase	IS200/IS605 ssgr IS1341	ISNGY	Full length
	PCC7821_chrom_03425	2	3673678	3675189	1512	Transposase	ISL3	ISNGY	Full length
	PCC7821_chrom_03531	2	3799136	3797493	1644	Transposase	IS1634	Group 4	Full length		< 10 kbp to ociA-D
	PCC7821_chrom_03604	2	3918156	3916864	1293	Transposase	IS200/IS605 ssgr IS1341	ISNGY	Full length
	PCC7821_chrom_03650	2	3969313	3969083	231	Probable transposase for insertion sequence element IS702	IS5 ssgr ISL2	ISNGY	Fragment		< 30 kbp to aerA-N
	PCC7821_chrom_03651	2	3969810	3969466	345	Transposase	IS5 ssgr ISL2	ISNGY	Fragment		< 30 kbp to aerA-N
	PCC7821_chrom_03654	2	3975469	3975152	318	IS630 family transposase	IS630	ISNGY	Fragment		< 30 kbp to aerA-N
	PCC7821_chrom_03655	2	3975749	3975423	327	Transposase	IS630	ISNGY	Fragment		< 30 kbp to aerA-N
	PCC7821_chrom_03656	2	3976865	3975792	1074	Transposase	IS630	Group 1	Full length		< 30 kbp to aerA-N
	PCC7821_chrom_03751	2	4091308	4091760	453	Transposase	IS200/IS605 ssgr IS1341	Group 3	Fragment
	PCC7821_chrom_03752	2	4091781	4092602	822	Transposase	IS200/IS605 ssgr IS1341	Group 3	Fragment
	PCC7821_chrom_03829	2	4183831	4184835	1005	Transposase	ISNCY	ISNGY	Full length
	PCC7821_chrom_03862	2	4217914	4217003	912	Transposase	IS5 ssgr ISL2	Group 5	Full length
	PCC7821_chrom_03956	2	4335345	4334128	1218	Transposase	IS200/IS605 ssgr IS1341	Group 7	Full length
	PCC7821_chrom_03957	2	4336253	4335555	699	Transposase	IS607	ISNGY	Fragment
	PCC7821_chrom_03985	2	4362140	4361229	912	Transposase	IS5 ssgr ISL2	Group 5	Full length
	PCC7821_chrom_04023	2	4394482	4393217	1266	Transposase	IS701	Group 16	Full length
	PCC7821_chrom_04042	2	4411757	4412830	1074	Transposase	IS630	Group 1	Full length
	PCC7821_chrom_04080	2	4452344	4453561	1218	Transposase	IS200/IS605 ssgr IS1341	Group 7	Full length
	PCC7821_chrom_04107	2	4481098	4482315	1218	Transposase	IS200/IS605 ssgr IS1341	Group 7	Full length
	PCC7821_chrom_04121	2	4497032	4495782	1251	Transposase	IS200/IS605 ssgr IS1341	Group 3	Full length
	PCC7821_chrom_04191	2	4584491	4583211	1281	Transposase	IS200/IS605	Group 6	Full length			< 30 kbp to a breaking point	chrom-rearr F
	PCC7821_chrom_04193	2	4587423	4586431	993	Transposase	IS607	ISNGY	Full length			< 30 kbp to a breaking point	chrom-rearr F
	PCC7821_chrom_04194	2	4588096	4587521	576	Transposase	IS607	ISNGY	Fragment			< 30 kbp to a breaking point	chrom-rearr F
	PCC7821_chrom_04219	2	4620410	4619499	912	Transposase	IS5 ssgr ISL2	Group 5	Full length
	PCC7821_chrom_04235	2	4640310	4639273	1038	Transposase	IS200/IS605	Group 6	Fragment			< 30 kbp to a breaking point	chrom-rearr F
	PCC7821_chrom_04247	2	4657965	4656694	1272	Transposase	IS200/IS605	Group 6	Full length			< 10 kbp to a breaking point	chrom-rearr F
	PCC7821_chrom_04248	2	4659116	4658115	1002	Transposase	IS200/IS605	ISNGY	Full length			< 10 kbp to a breaking point	chrom-rearr F
	PCC7821_chrom_04263	2	4685203	4686468	1266	Transposase	IS701	Group 16	Full length
	PCC7821_chrom_04292	2	4722956	4721883	1074	Transposase	IS630	Group 1	Full length		< 10 kbp to mcyA-T
	PCC7821_chrom_04304	2	4776666	4776274	393	Putative transposase	ISAs1	Group 21	Fragment		< 10 kbp to mcyA-T
	PCC7821_chrom_04305	2	4776994	4776659	336	Transposase	ISAs1	Group 21	Fragment		< 10 kbp to mcyA-T
	PCC7821_chrom_04345	2	4821166	4820093	1074	Transposase	IS630	Group 1	Full length
	PCC7821_chrom_04382	2	4860892	4860056	837	Probable transposase for insertion sequence element IS702	IS5 ssgr ISL2	ISNGY	Fragment
	PCC7821_chrom_04406	2	4883420	4882590	831	Transposase	ISNCY	Group 10	Fragment
	PCC7821_chrom_04443	2	4922498	4921818	681	Transposase	ISAs1	ISNGY	Fragment
	PCC7821_chrom_04447	2	4927821	4927420	402	Transposase	IS200/IS605	Group 6	Fragment
	PCC7821_chrom_04448	2	4928468	4927821	648	Transposase	IS200/IS605	Group 6	Fragment
	PCC7821_chrom_04491	2	4976457	4977569	1113	Transposase	IS630	Group 17	Full length
	PCC7821_chrom_04497	2	4983872	4982607	1266	Transposase	IS701	Group 16	Full length
	PCC7821_chrom_04528	2	5016168	5016512	345	Transposase	IS5 ssgr ISL2	ISNGY	Fragment			< 10 kbp to a breaking point	chrom-rearr J
	PCC7821_chrom_04529	2	5016665	5016895	231	Probable transposase for insertion sequence element IS702	IS5 ssgr ISL2	ISNGY	Fragment			< 10 kbp to a breaking point	chrom-rearr J
	PCC7821_chrom_04543	2	5036842	5035931	912	Transposase	IS5 ssgr ISL2	Group 5	Full length			< 30 kbp to a breaking point	chrom-rearr J
	PCC7821_chrom_04618	2	5121993	5123165	1173	Putative transposase in snaA-snaB intergenic region	IS200/IS605	Group 3678	Full length
	PCC7821_chrom_04737	2	5254071	5254994	924	Transposase	ISNCY	ISNGY	Full length
	PCC7821_chrom_04746	2	5263190	5264425	1236	Transposase	IS200/IS605 ssgr IS1341	ISNGY	Full length
	PCC7821_chrom_04771	2	5290506	5290955	450	Putative transposase	ISAs1	Group 21	Fragment
	PCC7821_chrom_04846	2	5380652	5379732	921	Transposase	Tn3	ISNGY	Fragment
PCC7821_Plasmid1	PCC7821_pl1_04933	2	13055	11790	1266	Transposase	IS701	Group 16	Full length
	PCC7821_pl1_04980	2	45018	46109	1092	Transposase	ISAs1	ISPlr1	Full length		< 10 kbp to micA-E
	PCC7821_pl1_04988	2	72076	70985	1092	Transposase for transposon Tn1546	ISAs1	ISPlr1	Full length		within micA-E
PCC7821_Plasmid2	PCC7821_pl2_05009	2	27528	26416	1113	Transposase	IS630	Group 17	Full length
	PCC7821_pl2_05019	2	37365	38477	1113	Transposase	IS630	Group 17	Full length
	PCC7821_pl2_05024	2	44713	43601	1113	Transposase for transposon Tn1546	IS630	Group 17	Full length
	PCC7821_pl2_05025	2	44791	45864	1074	Transposase	IS630	Group 1	Full length
	PCC7821_pl2_05029	2	48313	47201	1113	Transposase	IS630	Group 17	Full length
PCC7821_Plasmid3	PCC7821_pl3_05114	2	27563	28012	450	Transposase	ISNCY	ISNGY	Fragment
	PCC7821_pl3_05131	2	41476	42312	837	Transposase	IS5 ssgr ISL2	ISNGY	Fragment
No758_Chromosome	No758_chrom_00008	2A	6982	6137	846	Transposase	ISNCY	ISNGY	Full length
	No758_chrom_00009	2A	7173	7856	684	Transposase	IS5 ssgr ISL2	ISNGY	Fragment
	No758_chrom_00010	2A	7909	8190	282	Transposase	IS5 ssgr ISL2	ISNGY	Fragment
	No758_chrom_00023	2A	24911	24075	837	Transposase	ISNCY	ISNGY	Fragment
	No758_chrom_00068	2A	72531	73622	1092	Putative transposase YncI	ISAs1	ISPlr1	Full length
	No758_chrom_00074	2A	81611	80775	837	Probable transposase for insertion sequence element IS702	IS5 ssgr ISL2	ISNGY	Fragment
	No758_chrom_00094	2A	110675	111568	894	Transposase	Tn3	ISNGY	Fragment
	No758_chrom_00107	2A	139285	138449	837	Probable transposase for insertion sequence element IS702	IS5 ssgr ISL2	ISNGY	Fragment
	No758_chrom_00136	2A	171295	172131	837	Probable transposase for insertion sequence element IS702	IS5 ssgr ISL2	ISNGY	Fragment
	No758_chrom_00143	2A	181516	180671	846	Transposase	ISNCY	ISNGY	Full length
	No758_chrom_00144	2A	181707	182390	684	Transposase	IS200/IS605 ssgr IS605	ISNGY	Fragment
	No758_chrom_00145	2A	182443	182724	282	Transposase	IS5 ssgr ISL2	ISNGY	Fragment
	No758_chrom_00151	2A	189681	190916	1236	Putative transposase in snaA-snaB intergenic region	IS200/IS605 ssgr IS1341	ISNGY	Full length
	No758_chrom_00162	2A	203663	204781	1119	Transposase	ISAs1	Group 21	Full length	ATGCTAACAACTCTAATAGAAAAACTGAAAAAAGTCAAGGATTACCGGAAAGCCCAAGGAATAAGGCATCCGATTTGGGTAGTATTATTAATAGTCATTTTGGGGCTAATGTCGAGAAATTTAGGGTACAGAGAAATCGAAAATTTTGCTAAAATCAATCAAAAAGAACTCAGTCAAGTTTTAAAAATTCAGCTAGAAAAACCGCCATCATACTCAACAATAAGAAGAGTAATAGAAGGAGTAGATTGGTCAAATTTAATCGAGATATTTAATGAATGGGCTACTGGTGATTATCCATATCAAGAAGAACTAGATTGGTTAGCAGTAGATGGGAAAAGTCTCAGAAGCACTTTAAGAGATTATGGAGATAAATCCCAAAATTTTGTCATGATTGTTTCA…
	No758_chrom_00172	2A	214954	213740	1215	Transposase	IS200/IS605 ssgr IS1341	Group 3	Full length
	No758_chrom_00263	2A	314143	315063	921	Transposase	Tn3	ISNGY	Fragment
	No758_chrom_00293	2A	350658	351776	1119	Transposase	ISAs1	Group 21	Full length
	No758_chrom_00362	2A	434046	432811	1236	Transposase	IS200/IS605 ssgr IS1341	ISNGY	Full length
	No758_chrom_00366	2A	438559	437150	1410	Transposase	IS200/IS605	Group 6	Full length
	No758_chrom_00367	2A	440102	439011	1092	Putative transposase YncI	ISAs1	ISPlr1	Full length
	No758_chrom_00373	2A	446002	445079	924	Transposase	ISNCY	ISNGY	Full length
	No758_chrom_00501	2A	589567	588449	1119	Transposase	ISAs1	Group 21	Full length
	No758_chrom_00539	2A	632716	633807	1092	Putative transposase YncI	ISAs1	ISPlr1	Full length
	No758_chrom_00605	2A	699958	698741	1218	Putative transposase in snaA-snaB intergenic region	IS200/IS605 ssgr IS1341	Group 7	Full length			< 10 kbp to a breaking point	chrom-rearr I
	No758_chrom_00629	2A	727207	725945	1263	Transposase	IS200/IS605	Group 6	Full length
	No758_chrom_00639	2A	734946	733732	1215	Transposase	IS200/IS605	ISNGY	Full length
	No758_chrom_00640	2A	736674	735460	1215	Transposase	IS200/IS605 ssgr IS1341	Group 3	Full length
	No758_chrom_00665	2A	761811	761044	768	Transposase	IS200/IS605 ssgr IS1341	Group 3	Fragment
	No758_chrom_00666	2A	762106	761870	237	Transposase	IS200/IS605 ssgr IS1341	Group 3	Fragment
	No758_chrom_00701	2A	801522	800404	1119	Transposase	ISAs1	Group 21	Full length
	No758_chrom_00707	2A	808804	807713	1092	Putative transposase YncI	ISAs1	ISPlr1	Full length
	No758_chrom_00720	2A	820865	822145	1281	Transposase	IS200/IS605	Group 6	Full length
	No758_chrom_00744	2A	843904	845088	1185	Putative transposase in snaA-snaB intergenic region	IS200/IS605	Group 3678	Fragment
	No758_chrom_00937	2A	1044381	1043209	1173	Putative transposase in snaA-snaB intergenic region	IS200/IS605 ssgr IS1341	Group 8	Full length
	No758_chrom_00998	2A	1109824	1109369	456	Transposase	IS200/IS605 ssgr IS1341	ISNGY	Fragment
	No758_chrom_00999	2A	1110608	1109841	768	Transposase	ISNCY	ISNGY	Full length
	No758_chrom_01006	2A	1113897	1115147	1251	Transposase	IS200/IS605 ssgr IS1341	Group 3	Full length
	No758_chrom_01047	2A	1164775	1163657	1119	Transposase	ISAs1	Group 21	Full length
	No758_chrom_01051	2A	1170654	1169374	1281	Transposase	IS200/IS605	Group 6	Full length
	No758_chrom_01052	2A	1171826	1170666	1161	Transposase	IS200/IS605 ssgr IS1341	ISNGY	Full length
	No758_chrom_01075	2A	1195082	1194462	621	Transposase	IS200/IS605 ssgr IS1341	Group 7	Fragment
	No758_chrom_01076	2A	1195118	1195453	336	Transposase	IS200/IS605	ISNGY	Fragment
	No758_chrom_01100	2A	1216032	1214914	1119	Transposase	ISAs1	Group 21	Full length
	No758_chrom_01169	2A	1294557	1293445	1113	Transposase	IS630	Group 17	Full length		< 10 kbp to pagA-F
	No758_chrom_01171	2A	1295034	1296194	1161	Putative transposase in snaA-snaB intergenic region	IS200/IS605	Group 3678	Full length		< 10 kbp to pagA-F
	No758_chrom_01179	2A	1301506	1302273	768	Transposase	ISNCY	ISpagF	Full length		within pagA-F
	No758_chrom_01206	2A	1324746	1325918	1173	Putative transposase in snaA-snaB intergenic region	IS200/IS605 ssgr IS1341	Group 8	Full length		< 30 kbp to pagA-F
	No758_chrom_01238	2A	1368885	1368478	408	Transposase	IS200/IS605	ISNGY	Fragment
	No758_chrom_01239	2A	1368965	1370236	1272	Transposase	IS200/IS605	Group 6	Full length
	No758_chrom_01316	2A	1448340	1449590	1251	Transposase	IS200/IS605 ssgr IS1341	Group 3	Full length
	No758_chrom_01440	2A	1591756	1592928	1173	Putative transposase in snaA-snaB intergenic region	IS200/IS605	Group 3678	Full length			< 10 kbp to a breaking point	chrom-rearr C
	No758_chrom_01463	2A	1621871	1622530	660	Transposase	IS200/IS605 ssgr IS1341	Group 8	Fragment			< 30 kbp to a breaking point	chrom-rearr C
	No758_chrom_01476	2A	1638403	1639644	1242	Transposase	IS200/IS605 ssgr IS1341	ISNGY	Full length			< 30 kbp to a breaking point	chrom-rearr G
	No758_chrom_01504	2A	1668435	1669679	1245	Transposase	IS200/IS605 ssgr IS1341	ISNGY	Full length			< 10 kbp to a breaking point	chrom-rearr G
	No758_chrom_01607	2A	1786613	1785333	1281	Transposase	IS200/IS605	Group 6	Full length
	No758_chrom_01689	2A	1881263	1881370	108	Transposase	ISNCY	ISNGY	Fragment			< 30 kbp to a breaking point	chrom-rearr E
	No758_chrom_01743	2A	1931751	1930480	1272	Transposase	IS200/IS605	Group 6	Full length
	No758_chrom_01813	2A	2003340	2003930	591	Transposase	ISAs1	ISPlr1	Fragment			< 10 kbp to a breaking point	chrom-rearr E
	No758_chrom_01865	2A	2060332	2061450	1119	Transposase	ISAs1	Group 21	Full length
	No758_chrom_01940	2A	2143174	2143716	543	Transposase	IS200/IS605	Group 6	Fragment			< 30 kbp to a breaking point	chrom-rearr D
	No758_chrom_01945	2A	2148651	2148355	297	Transposase	IS200/IS605 ssgr IS1341	ISNGY	Fragment			< 30 kbp to a breaking point	chrom-rearr D
	No758_chrom_01951	2A	2155536	2154328	1209	Putative transposase in snaA-snaB intergenic region	IS200/IS605 ssgr IS1341	ISNGY	Full length
	No758_chrom_01954	2A	2157415	2158632	1218	Transposase	IS200/IS605 ssgr IS1341	Group 7	Full length
	No758_chrom_02032	2A	2243499	2244860	1362	Transposase	IS200/IS605 ssgr IS1341	Group 3	Full length
	No758_chrom_02041	2A	2256741	2255905	837	Probable transposase for insertion sequence element IS702	IS5 ssgr ISL2	ISNGY	Fragment
	No758_chrom_02042	2A	2256908	2257918	1011	Transposase	ISAs1	Group 21	Fragment
	No758_chrom_02072	2A	2294227	2294670	444	Transposase	IS630	ISNGY	Fragment			< 10 kbp to a breaking point	chrom-rearr D
	No758_chrom_02092	2A	2319734	2319940	207	Transposase	ISAzo13	ISNGY	Fragment			< 30 kbp to a breaking point	chrom-rearr D
	No758_chrom_02093	2A	2319888	2320163	276	Transposase	IS701	Group 2	Fragment			< 30 kbp to a breaking point	chrom-rearr D
	No758_chrom_02170	2A	2401807	2400590	1218	Putative transposase in snaA-snaB intergenic region	IS200/IS605	Group 3678	Full length
	No758_chrom_02203	2A	2437125	2435845	1281	Transposase IS605 OrfB family central region	IS200/IS605	Group 6	Full length
	No758_chrom_02207	2A	2439663	2440826	1164	Putative transposase in snaA-snaB intergenic region	IS200/IS605	Group 3678	Full length
	No758_chrom_02369	2A	2612510	2611419	1092	Putative transposase YncI	ISAs1	ISPlr1	Full length
	No758_chrom_02387	2A	2631982	2630738	1245	Transposase	IS200/IS605 ssgr IS1341	ISNGY	Full length
	No758_chrom_02393	2A	2636283	2637500	1218	Transposase	IS200/IS605 ssgr IS1341	Group 7	Full length
	No758_chrom_02420	2A	2666860	2666411	450	Transposase	IS200/IS605 ssgr IS200	ISNGY	Fragment
	No758_chrom_02445	2A	2696497	2694905	1593	Transposase	ISNCY	ISNGY	Full length
	No758_chrom_02484	2A	2743480	2744751	1272	Transposase	IS200/IS605	Group 6	Full length
	No758_chrom_02509	2A	2774950	2776221	1272	Transposase	IS200/IS605	Group 6	Full length
	No758_chrom_02516	2A	2785826	2784708	1119	Transposase	ISAs1	Group 21	Full length
	No758_chrom_02539	2A	2808210	2809328	1119	Transposase	ISAs1	Group 21	Full length
	No758_chrom_02553	2A	2828829	2829989	1161	Putative transposase in snaA-snaB intergenic region	IS200/IS605	Group 3678	Full length
	No758_chrom_02568	2A	2846428	2846775	348	Transposase	IS200/IS605 ssgr IS1341	Group 3	Fragment
	No758_chrom_02569	2A	2846820	2847644	825	Transposase	IS200/IS605 ssgr IS1341	Group 3	Fragment
	No758_chrom_02574	2A	2853310	2854482	1173	Transposase	IS200/IS605 ssgr IS1341	Group 3	Full length
	No758_chrom_02588	2A	2861804	2862895	1092	Putative transposase YncI	ISAs1	ISPlr1	Full length
	No758_chrom_02667	2A	2944289	2943147	1143	Transposase	IS200/IS605 ssgr IS1341	Group 757	Full length
	No758_chrom_02690	2A	2966340	2967611	1272	Transposase	IS200/IS605	Group 6	Full length
	No758_chrom_02696	2A	2975703	2976458	756	Transposase	IS200/IS605 ssgr IS1341	ISNGY	Fragment
	No758_chrom_02739	2A	3020564	3019422	1143	Transposase	IS200/IS605 ssgr IS1341	Group 757	Full length
	No758_chrom_02855	2A	3147434	3148606	1173	Putative transposase in snaA-snaB intergenic region	IS200/IS605 ssgr IS1341	Group 8	Full length
	No758_chrom_02903	2A	3195910	3196602	693	Transposase	ISNCY	ISNGY	Full length
	No758_chrom_02914	2A	3213615	3212497	1119	Transposase	ISAs1	Group 21	Full length
	No758_chrom_03031	2A	3333360	3332146	1215	Transposase	IS200/IS605 ssgr IS1341	ISNGY	Full length			< 10 kbp to a breaking point	chrom-rearr G
	No758_chrom_03062	2A	3372624	3373715	1092	Putative transposase YncI	ISAs1	ISPlr1	Full length
	No758_chrom_03071	2A	3380871	3382109	1239	Transposase	IS607	ISNGY	Full length
	No758_chrom_03153	2A	3475644	3474526	1119	Transposase	ISAs1	Group 21	Full length
	No758_chrom_03159	2A	3481030	3479813	1218	Transposase	IS200/IS605 ssgr IS1341	Group 7	Full length
	No758_chrom_03201	2A	3521270	3522499	1230	Transposase	IS607	ISNGY	Full length
	No758_chrom_03263	2A	3582489	3583040	552	Transposase	IS5	ISNGY	Fragment
	No758_chrom_03309	2A	3623337	3622246	1092	Putative transposase YncI	ISAs1	ISPlr1	Full length
	No758_chrom_03339	2A	3658053	3656962	1092	Putative transposase YncI	ISAs1	ISPlr1	Full length
	No758_chrom_03358	2A	3679322	3680602	1281	Transposase	IS200/IS605	Group 6	Full length
	No758_chrom_03410	2A	3727070	3728284	1215	Transposase	IS200/IS605 ssgr IS1341	Group 3	Full length
	No758_chrom_03433	2A	3758278	3757187	1092	Putative transposase YncI	ISAs1	ISPlr1	Full length
	No758_chrom_03477	2A	3820455	3820306	150	Transposase	ISAs1	ISPlr1	Fragment
	No758_chrom_03478	2A	3821397	3820603	795	Putative transposase	ISAs1	ISPlr1	Fragment
	No758_chrom_03498	2A	3845202	3846314	1113	Transposase	IS630	Group 17	Full length
	No758_chrom_03512	2A	3865484	3864219	1266	Transposase	IS701	Group 16	Full length
	No758_chrom_03524	2A	3879595	3878642	954	Transposase	IS630	Group 17	Fragment
	No758_chrom_03525	2A	3879670	3880035	366	Transposase	IS701	Group 16	Fragment
	No758_chrom_03542	2A	3898743	3899939	1197	Putative transposase in snaA-snaB intergenic region	IS200/IS605	Group 3678	Full length
	No758_chrom_03576	2A	3933468	3934559	1092	Putative transposase YncI	ISAs1	ISPlr1	Full length			< 10 kbp to a breaking point	chrom-rearr B
	No758_chrom_03578	2A	3940032	3940985	954	Transposase	ISNCY	ISNGY	Full length			< 10 kbp to a breaking point	chrom-rearr B
	No758_chrom_03596	2A	3971869	3971420	450	Putative transposase	ISAs1	Group 21	Fragment
	No758_chrom_03767	2A	4154262	4155353	1092	Putative transposase YncI	ISAs1	ISPlr1	Full length			< 10 kbp to a breaking point	chrom-rearr H
	No758_chrom_03769	2A	4156666	4157946	1281	Transposase IS605 OrfB family central region	IS200/IS605	Group 6	Full length			< 10 kbp to a breaking point	chrom-rearr H
	No758_chrom_03794	2A	4187078	4188310	1233	Transposase IS605 OrfB family	IS200/IS605 ssgr IS1341	ISNGY	Full length
	No758_chrom_03838	2A	4241825	4243336	1512	Transposase	ISL3	ISNGY	Full length
	No758_chrom_04017	2A	4491310	4492533	1224	Putative transposase in snaA-snaB intergenic region	IS200/IS605	Group 3678	Full length
	No758_chrom_04056	2A	4538825	4538463	363	Transposase	IS630	ISNGY	Fragment		< 30 kbp to aerA-N
	No758_chrom_04176	2A	4693408	4692290	1119	Transposase	ISAs1	Group 21	Full length
	No758_chrom_04242	2A	4765397	4766329	933	Transposase	ISNCY	ISNGY	Full length
	No758_chrom_04266	2A	4788069	4786957	1113	Transposase	IS630	Group 17	Full length
	No758_chrom_04269	2A	4793781	4792564	1218	Transposase	IS200/IS605 ssgr IS1341	Group 7	Full length
	No758_chrom_04292	2A	4814088	4812874	1215	Putative transposase in snaA-snaB intergenic region	IS200/IS605	Group 3678	Full length
	No758_chrom_04343	2A	4885943	4887151	1209	Putative transposase in snaA-snaB intergenic region	IS200/IS605 ssgr IS1341	ISNGY	Full length
	No758_chrom_04391	2A	4939657	4938440	1218	Transposase	IS200/IS605 ssgr IS1341	Group 7	Full length
	No758_chrom_04392	2A	4940639	4940064	576	Transposase	IS607	ISNGY	Fragment
	No758_chrom_04433	2A	4982054	4983202	1149	Transposase	IS200/IS605 ssgr IS1341	ISNGY	Full length
	No758_chrom_04474	2A	5015690	5014764	927	Transposase	IS5 ssgr IS5	Group 18	Fragment
	No758_chrom_04539	2A	5087783	5088874	1092	Putative transposase YncI	ISAs1	ISPlr1	Full length
	No758_chrom_04613	2A	5177006	5178241	1236	Putative transposase in snaA-snaB intergenic region	IS200/IS605	Group 3678	Fragment			< 30 kbp to a breaking point	chrom-rearr F
	No758_chrom_04703	2A	5302028	5300937	1092	Putative transposase YncI	ISAs1	ISPlr1	Full length		< 30 kbp to mcyA-T
	No758_chrom_04738	2A	5385625	5385266	360	Transposase	IS200/IS605 ssgr IS1341	Group 919	Fragment		< 30 kbp to mcyA-T
	No758_chrom_04756	2A	5406612	5406349	264	Transposase	ISAs1	ISNGY	Fragment
	No758_chrom_04765	2A	5413633	5413040	594	Transposase	ISNCY	ISNGY	Fragment
	No758_chrom_04800	2A	5456852	5455761	1092	Putative transposase YncI	ISAs1	ISPlr1	Full length
	No758_chrom_04830	2A	5483285	5482455	831	Transposase	ISNCY	Group 10	Fragment
	No758_chrom_04868	2A	5522547	5521867	681	Transposase	ISAs1	ISNGY	Fragment
	No758_chrom_04872	2A	5527135	5528226	1092	Putative transposase YncI	ISAs1	ISPlr1	Full length
	No758_chrom_04914	2A	5577991	5576900	1092	Transposase	ISAs1	ISPlr1	Full length
	No758_chrom_04920	2A	5585976	5586425	450	Putative transposase	ISAs1	Group 21	Fragment			< 30 kbp to a breaking point	chrom-rearr J
	No758_chrom_04928	2A	5593759	5594994	1236	Transposase	IS200/IS605 ssgr IS1341	ISNGY	Full length			< 30 kbp to a breaking point	chrom-rearr J
	No758_chrom_04967	2A	5637395	5638231	837	Probable transposase for insertion sequence element IS702	IS5 ssgr ISL2	ISNGY	Fragment			< 30 kbp to a breaking point	chrom-rearr J
No713_Chromosome	No713_chrom_00001	3	3351	4271	921	Transposase	IS5 ssgr ISL2	Group 5	Full length
	No713_chrom_00004	3	7188	8087	900	Transposase	IS982	ISNGY	Full length
	No713_chrom_00007	3	11880	12917	1038	Transposase	IS630	Group 23	Full length	ATGAATATAATCGACGAAATAGACGATTTTATCAATCAGACAAAAGATCCTAGAGAAATTAAAAGAGCGATCGCTGTCAAACTCAAATTACAAGGTAAAGCCTACCGGGAAATTCAAGACTTATTACAAGTTTCTCAAGGATTTATTAGCCAATGGAAAAATCGGGTGCTTGTGGAAGGAGTAGACAGTTTAAAACTTCAATATAAAGGAAGGAAAGGTTATCTAAGCCCTGAAGACAAACAGAAAATTATTGAAGAATTAAGGGAAAGAGATTGGTTAAGATTGTCTGATTTACAAGTTTTGTTAGAAAGGGAGTATGGAGTCGTGTTTCAATCCCATCAAAGTTATTATAGCTTGCTGGAAGAGGCTCGCATCAGTTGGAAAAAAAGCCAAAAAAAG…
	No713_chrom_00010	3	23462	22521	942	Putative transposase in snaA-snaB intergenic region	IS200/IS605 ssgr IS1341	Group 12	Fragment
	No713_chrom_00026	3	44650	43421	1230	Transposase	IS200/IS605 ssgr IS1341	Group 14	Full length	ATGTTGGTTTTAGAATTTAAAGTTAGAGCCGGATTGCAACAAAGCAAGGCAATAGATGAAGCCATTCGTACAGCCCAATTCGTCCAAAACAAATGTTTAAGATATTGGATGGATAACAAAGGGGTTAATAAGTACGATTTGAACAAATATTGCCGTGTATTAGCTCATGACTTTAAATTTGCTAACGAACTAAACTCTCAAGCCAGACAATCAAGTGCCGAGAGAGCATGGTCAGCTATCGCTCGATTCTACGATAATTGCAAGCGGAAAGTTCCGGGCAAAAAAGGCTTCCCTAAATTCAAGAAAAATTGCCGTTCGGTTGAGTACAAAACAACCGGATGGCAATTAAACTTAGAAACCCGTAAAGCCATTACCTTTACTGATAAAAAAGGGATTGGG…
	No713_chrom_00080	3	116810	115890	921	Transposase	IS5 ssgr ISL2	Group 5	Full length
	No713_chrom_00096	3	135016	136128	1113	Transposase	IS630	Group 17	Full length
	No713_chrom_00131	3	174089	175300	1212	Transposase	ISAzo13	Group 22	Full length	ATGTTTTATTCTAGTTCAATTGAGGAAGAAATGAAAAAGTTTTATAACTCTTTATCAGAAAAGGATAAAAGAAGATATGCAGCGATAGAGGCTCAAAAACTGGGATGGGGAGGAATTAGTTATATCATCAAACTGTTGGGTTGTACTCGAAACACAATCGTCCGAGGAATAAAAGAGTTAAAAGAACTGGATGAACAGACTATTAATGATGTAAGAATTAGAAAAAAAGGAGGAGGAAGAAAAAGTATTTTTTCCACCCAAATTGGAATAGATGAAGCCTTTTTAGAAGTGTTAAAGTCCCGCACAGCCGGAGATCCTATGAACGAGTCAATTAAATGGACTAATTTAACCCACAAAGAAATTGCTTTGGGACTTAAGGAAGCCGGATTTAATATCAGT…
	No713_chrom_00142	3	190061	190981	921	Transposase	IS5 ssgr ISL2	Group 5	Full length
	No713_chrom_00210	3	271336	272256	921	Transposase	IS5 ssgr ISL2	Group 5	Full length
	No713_chrom_00221	3	282797	283804	1008	Transposase	IS200/IS605	Group 19	Fragment
	No713_chrom_00230	3	290985	291647	663	Transposase	ISL3	ISNGY	Fragment
	No713_chrom_00242	3	300911	302023	1113	Transposase	IS630	Group 17	Full length
	No713_chrom_00249	3	309079	310191	1113	Transposase	IS630	Group 17	Full length
	No713_chrom_00304	3	376523	376705	183	Transposase	ISNCY	ISNGY	Fragment
	No713_chrom_00316	3	388131	387574	558	Transposase	ISL3	ISNGY	Fragment
	No713_chrom_00317	3	388438	388082	357	Transposase	ISL3	ISNGY	Fragment
	No713_chrom_00377	3	464824	463712	1113	Transposase	IS630	Group 17	Full length
	No713_chrom_00394	3	481050	481970	921	Transposase	IS5 ssgr ISL2	Group 5	Full length
	No713_chrom_00420	3	513882	514994	1113	Transposase	IS630	Group 17	Full length
	No713_chrom_00488	3	585361	585921	561	Probable transposase for insertion sequence element IS701	IS701	Group 15	Fragment
	No713_chrom_00489	3	586208	587392	1185	Transposase	IS701	Group 15	Fragment
	No713_chrom_00490	3	587534	587773	240	Transposase	Tn3	ISNGY	Fragment
	No713_chrom_00493	3	593490	594824	1335	Transposase	IS701	Group 15	Full length	ATGGATGTAGAATTACAGATGATCAAACATTTAGCCCGAGATGCACAACCAACAGTTTCAGTGATTGATGAATATTGTCAAGGTTATAAAGACCTATTCCCAGAAGTGAGAAGTTACGAATGTTTTAAATACTTACATCTAGGAATTATCTCACCAATTCCGAGAAAATCTTTACCGGAAATTGCTAAAATAGTAGGAATTAGGTCGCCACAATCACTGCATCATTTCTTAGCCAATTCGCCTTGGTCAGCAAGGGAATTAAAGGAAAGAAGATTAGCCCGAACTCTAAAAGCATTGAAAGGAGAGAAGATTATAGTAATAATTGATGAGACAGGAGATAGGAGAAAGGGAAAAAAAACCGACTATATAGCTAGACAATACTTGGGAAGTGTGGGCAAA…
	No713_chrom_00511	3	612596	611484	1113	Transposase	IS630	Group 17	Full length
	No713_chrom_00525	3	629451	630482	1032	Transposase	ISL3	ISNGY	Fragment
	No713_chrom_00527	3	632713	631580	1134	Transposase IS4 family protein	IS4 ssgr ISH8	Group 20	Fragment
	No713_chrom_00528	3	632904	632725	180	Transposase IS4 family protein	IS4 ssgr ISH8	Group 20	Fragment
	No713_chrom_00565	3	679713	679060	654	Transposase	IS630	ISNGY	Fragment
	No713_chrom_00566	3	680117	679710	408	Transposase	IS630	ISNGY	Fragment
	No713_chrom_00567	3	680312	680190	123	Transposase	ISAzo13	ISNGY	Fragment
	No713_chrom_00572	3	684171	685208	1038	Transposase	IS630	Group 23	Full length
	No713_chrom_00573	3	685284	685466	183	Transposase	IS630	Group 23	Fragment
	No713_chrom_00574	3	685454	686320	867	Transposase	IS630	Group 23	Fragment
	No713_chrom_00575	3	687712	686378	1335	Transposase	IS701	Group 15	Full length
	No713_chrom_00577	3	690129	688636	1494	Transposase	IS5 ssgr IS5	Group 18	Full length
	No713_chrom_00578	3	691789	690296	1494	Transposase	IS5 ssgr IS5	Group 18	Full length
	No713_chrom_00595	3	707613	706714	900	Transposase	IS982	ISNGY	Full length
	No713_chrom_00639	3	766860	765748	1113	Transposase	IS630	Group 17	Full length
	No713_chrom_00665	3	791535	790354	1182	Transposase	IS200/IS605 ssgr IS1341	ISNGY	Full length
	No713_chrom_00679	3	828726	827614	1113	Transposase	IS630	Group 17	Full length
	No713_chrom_00688	3	839298	840218	921	Transposase	IS5 ssgr ISL2	Group 5	Full length
	No713_chrom_00715	3	865832	866944	1113	Transposase	IS630	Group 17	Full length
	No713_chrom_00721	3	874856	875482	627	Transposase	ISAs1	ISNGY	Fragment
	No713_chrom_00722	3	875476	875949	474	Transposase	ISAs1	ISNGY	Fragment
	No713_chrom_00727	3	882031	881192	840	Transposase	ISNCY	Group 10	Fragment
	No713_chrom_00733	3	886253	886456	204	Transposase	IS701	ISNGY	Fragment
	No713_chrom_00744	3	903171	904283	1113	Transposase	IS630	Group 17	Full length
	No713_chrom_00766	3	932108	930969	1140	Transposase	IS200/IS605	Group 19	Fragment
	No713_chrom_00937	3	1102423	1101311	1113	Transposase	IS630	Group 17	Full length
	No713_chrom_00972	3	1137196	1136123	1074	Transposase	IS630	Group 17	Fragment
	No713_chrom_01060	3	1228843	1229736	894	Transposase	Tn3	ISNGY	Fragment
	No713_chrom_01068	3	1241835	1240723	1113	Transposase	IS630	Group 17	Full length
	No713_chrom_01077	3	1255844	1257055	1212	Transposase	ISAzo13	Group 22	Full length
	No713_chrom_01097	3	1276415	1275303	1113	Transposase	IS630	Group 17	Full length
	No713_chrom_01099	3	1284269	1285384	1116	Transposase	IS630	Group 17	Fragment
	No713_chrom_01100	3	1286404	1285484	921	Transposase	IS5 ssgr ISL2	Group 5	Full length
	No713_chrom_01111	3	1306254	1305142	1113	Transposase	IS630	Group 17	Full length
	No713_chrom_01126	3	1317779	1319113	1335	Transposase	IS701	Group 15	Full length
	No713_chrom_01159	3	1361440	1360328	1113	Transposase	IS630	Group 17	Full length
	No713_chrom_01266	3	1506580	1505369	1212	Transposase	ISAzo13	Group 22	Full length
	No713_chrom_01296	3	1544081	1545406	1326	Transposase IS4 family protein	IS4 ssgr ISH8	Group 20	Full length	ATGAGTAAAACAACAGGGAGAATTTTGAGAAATGCGGATTTAAGGCATCAAAGTCAAATGGCAGGGCCACCATTAGAAGTGCTAGAAAAAGAACTGTATAGACTACTAACACCCGAAAATTTTAAACCGTTAAAGGAAAGCCGAGGAATTCAGGAAAAAAAACTGCGTTCGCGAGTATTAAATTTACCAGTGATGATGGCAGTAGTTATTGGCTTAGTCTATAGAAGAATAGCTGGATTGCGAGAACTGTTAAGAATCCTAACGGAAGAAGGAATGCTGTGGATAGAACCGATGCAAGTGAGTGTGGAAGCGTTATCAAAAAGATTAAGAACGCTACCAGCGAGTTTATTTGTAGAAATCTTTGAACAGGTGATAGAGAAATTAAAAAGCGAAGAAAAT…
	No713_chrom_01334	3	1581142	1581462	321	Transposase	IS630	ISNGY	Fragment
	No713_chrom_01389	3	1639359	1638463	897	Transposase	ISNCY	ISNGY	Full length
	No713_chrom_01395	3	1646233	1647345	1113	Transposase	IS630	Group 17	Full length
	No713_chrom_01427	3	1677789	1676677	1113	Transposase	IS630	Group 17	Full length
	No713_chrom_01549	3	1829867	1828656	1212	Transposase	ISAzo13	Group 22	Full length
	No713_chrom_01550	3	1830963	1829992	972	Probable transposase for insertion sequence element IS701	IS701	Group 15	Fragment
	No713_chrom_01562	3	1841891	1842073	183	Transposase	IS630	Group 23	Fragment
	No713_chrom_01563	3	1842061	1842927	867	Transposase	IS630	Group 23	Fragment
	No713_chrom_01593	3	1866523	1865690	834	Transposase	IS630	Group 1	Fragment
	No713_chrom_01601	3	1871958	1872788	831	Transposase	IS1634	Group 4	Fragment
	No713_chrom_01602	3	1872757	1873029	273	Transposase	IS1634	Group 4	Fragment
	No713_chrom_01631	3	1916918	1915998	921	Transposase	IS5 ssgr ISL2	Group 5	Full length
	No713_chrom_01703	3	2001030	1999801	1230	Transposase	IS200/IS605 ssgr IS1341	Group 14	Full length
	No713_chrom_01706	3	2006900	2008225	1326	Transposase IS4 family protein	IS4 ssgr ISH8	Group 20	Full length
	No713_chrom_1844	3	2183454	2182417	1038	Transposase	IS630	Group 23	Full length
	No713_chrom_01848	3	2188567	2187647	921	Transposase	IS5 ssgr ISL2	Group 5	Full length
	No713_chrom_01861	3	2208089	2206878	1212	Putative transposase in snaA-snaB intergenic region	IS200/IS605 ssgr IS1341	Group 19	Full length
	No713_chrom_01889	3	2248942	2249163	222	Transposase	IS982	ISNGY	Fragment
	No713_chrom_01890	3	2249240	2249656	417	Transposase	IS982	ISNGY	Fragment
	No713_chrom_01893	3	2258328	2257429	900	Transposase	IS982	ISNGY	Full length
	No713_chrom_01916	3	2280477	2281322	846	Transposase	ISNCY	Group 11	Fragment	GTGTTTGATAATATCTGCAAATTTATCGCGGAGAATTTTTCTGAGGATTTAGCCAGTTGGTTATTGGGTTCTCCCATACAGTTAACCCAACTGAGTCCAACGGATTTATCCTTAGAACCGATTCGGGCAGATTCCTTAATTTTACTACAATCCGATGAGTTAGTATTGCATACGGAATTTCAAACTCAACCGGATGCCATAATGCCCTTTCGGATGTTAGATTATCGAGTAAGGGTCTATCGACGGTTTCCCCAAAAGGTGATGCGTCAGGTGGTGATTTATTTACAACGAACTAACTCCCCCTTAGTTCAACAAAATACCTTTAGACTCGAAAAAACCTCCCATGAATTTGAAATCATTCGTCTCTGGGAACAGCCTACAGAGGAATTTTTGAGAGTT…
	No713_chrom_01930	3	2296786	2295188	1599	Transposase	ISNCY	ISNGY	Full length
	No713_chrom_01964	3	2344649	2345761	1113	Transposase	IS630	Group 17	Full length
	No713_chrom_01971	3	2352441	2351521	921	Transposase	IS5 ssgr ISL2	Group 5	Full length
	No713_chrom_02000	3	2380351	2379239	1113	Transposase	IS630	Group 17	Full length
	No713_chrom_02065	3	2453861	2453589	273	Transposase	IS1634	Group 4	Fragment
	No713_chrom_02066	3	2454660	2453830	831	Transposase	IS1634	Group 4	Fragment
	No713_chrom_02067	3	2455473	2456966	1494	Transposase	IS5 ssgr IS5	Group 18	Full length
	No713_chrom_02278	3	2695934	2694822	1113	Transposase	IS630	Group 17	Full length
	No713_chrom_02285	3	2708507	2709619	1113	Transposase	IS630	Group 17	Full length
	No713_chrom_02316	3	2738921	2738634	288	Transposase	IS701	ISNGY	Fragment
	No713_chrom_02317	3	2739428	2739078	351	Transposase	ISAs1	ISNGY	Fragment
	No713_chrom_02377	3	2812362	2813555	1194	Putative transposase in snaA-snaB intergenic region	IS200/IS605 ssgr IS1341	ISNGY	Full length
	No713_chrom_02471	3	2936393	2935809	585	Transposase	IS4 ssgr ISPepr1	ISNGY	Fragment
	No713_chrom_02502	3	2970313	2969981	333	Transposase	ISAs1	ISNGY	Fragment
	No713_chrom_02508	3	2982203	2983315	1113	Transposase	IS630	Group 17	Full length
	No713_chrom_02523	3	3004989	3004168	822	Transposase	IS5 ssgr IS5	Group 18	Fragment
	No713_chrom_02524	3	3004996	3005403	408	Transposase	IS630	ISNGY	Fragment
	No713_chrom_02525	3	3005400	3006053	654	Transposase	IS630	ISNGY	Fragment
	No713_chrom_02526	3	3006838	3006089	750	Transposase	IS5 ssgr IS5	Group 18	Fragment
	No713_chrom_02529	3	3008842	3007730	1113	Transposase	IS630	Group 17	Full length
	No713_chrom_02592	3	3077935	3076766	1170	Transposase	IS200/IS605 ssgr IS1341	Group 7	Fragment
	No713_chrom_02593	3	3077971	3078369	399	Transposase IS200-family protein	IS200/IS605	ISNGY	Fragment
	No713_chrom_02634	3	3119375	3117882	1494	Transposase	IS5 ssgr IS5	Group 18	Full length
	No713_chrom_02671	3	3155538	3155813	276	Transposase	IS630	Group 13	Fragment	ATGAGTAAAATCATTGCTAGTTTTCATAAAAAGAAAGAAATTTTAAAAAAAATAGAAGCAGAAATGCCCAATATTAGGTTAGAGTTTTTACCTCCTTACAGCCCTGACTTTAATTTAATTGAACTGGTTTGGCATTCAGCCAAAGAATATATAGCTCATCGACTATTTGAATCAGTTGAGCAGCTAGAAGACTTGTTACATAAATTATTAAATGAAGGAGAGCTTATTATTAATTGGCATCGTAAAATTAAAAACAAAGGAAATGCTGTTTGTTAA
	No713_chrom_02718	3	3202081	3200852	1230	Transposase	IS200/IS605 ssgr IS1341	Group 7	Full length
	No713_chrom_02720	3	3205236	3203911	1326	Transposase IS4 family protein	IS4 ssgr ISH8	Group 20	Full length
	No713_chrom_02721	3	3205626	3206405	780	Transposase	ISAzo13	Group 22	Fragment
	No713_chrom_02722	3	3206520	3206837	318	Transposase	ISAzo13	Group 22	Fragment
	No713_chrom_02754	3	3244644	3245756	1113	Transposase	IS630	Group 17	Full length
	No713_chrom_02756	3	3246461	3247432	972	Probable transposase for insertion sequence element IS701	IS701	Group 15	Fragment
	No713_chrom_02757	3	3247557	3248768	1212	Transposase	ISAzo13	Group 22	Full length
	No713_chrom_02758	3	3248880	3249164	285	Transposase	IS701	Group 15	Fragment
	No713_chrom_02770	3	3259671	3259114	558	Transposase	ISL3	ISNGY	Fragment
	No713_chrom_02771	3	3259960	3259622	339	Transposase	ISL3	ISNGY	Fragment
	No713_chrom_02772	3	3260254	3261498	1245	Transposase	IS200/IS605 ssgr IS1341	ISNGY	Full length
	No713_chrom_02797	3	3299680	3298568	1113	Transposase	IS630	Group 17	Full length
	No713_chrom_02801	3	3311728	3311453	276	Transposase	IS481	ISNGY	Fragment
	No713_chrom_02802	3	3311970	3312890	921	Transposase	IS5 ssgr ISL2	Group 5	Full length
	No713_chrom_02805	3	3314996	3313986	1011	Putative transposase	ISAs1	Group 21	Fragment
	No713_chrom_02834	3	3352032	3348883	3150	Transposase	ISL3	ISNGY	Full length
	No713_chrom_02838	3	3355574	3354015	1560	Transposase	ISL3	ISNGY	Full length
	No713_chrom_02853	3	3370105	3371142	1038	Transposase	IS630	Group 23	Full length
	No713_chrom_02885	3	3425707	3424472	1236	Putative transposase	IS200/IS605 ssgr IS1341	ISNGY	Full length
	No713_chrom_02897	3	3438989	3437778	1212	Transposase	ISAzo13	Group 22	Full length
	No713_chrom_02934	3	3479120	3478008	1113	Transposase	IS630	Group 17	Full length
	No713_chrom_02966	3	3508817	3507951	867	Transposase	IS630	Group 23	Fragment
	No713_chrom_02967	3	3508987	3508805	183	Transposase	IS630	Group 23	Fragment
	No713_chrom_03010	3	3565360	3564125	1236	Transposase	IS701	Group 15	Fragment
	No713_chrom_03011	3	3566866	3565373	1494	Transposase	IS5 ssgr IS5	Group 18	Full length
	No713_chrom_03012	3	3567119	3566895	225	Transposase	IS701	Group 15	Fragment
	No713_chrom_03066	3	3623817	3625310	1494	Transposase	IS5 ssgr IS5	Group 18	Full length
	No713_chrom_03073	3	3632600	3633712	1113	Transposase	IS630	Group 17	Full length
	No713_chrom_03075	3	3634279	3635199	921	Transposase	IS5 ssgr ISL2	Group 5	Full length
	No713_chrom_03092	3	3653861	3654973	1113	Transposase	IS630	Group 17	Full length
	No713_chrom_03134	3	3699339	3698431	909	Transposase	Tn3	ISNGY	Fragment
	No713_chrom_03148	3	3715023	3716135	1113	Transposase	IS630	Group 17	Full length
	No713_chrom_03271	3	3847919	3849130	1212	Transposase	ISAzo13	Group 22	Full length
	No713_chrom_03276	3	3854045	3855157	1113	Transposase	IS630	Group 17	Full length
	No713_chrom_03306	3	3886007	3886414	408	Transposase	IS630	ISNGY	Fragment
	No713_chrom_03307	3	3886411	3887064	654	Transposase	IS630	ISNGY	Fragment
	No713_chrom_03308	3	3887552	3887100	453	Transposase	IS630	ISNGY	Fragment
	No713_chrom_03309	3	3887956	3887549	408	Transposase	IS630	ISNGY	Fragment
	No713_chrom_03325	3	3899518	3899700	183	Transposase	IS630	Group 23	Fragment
	No713_chrom_03326	3	3899688	3900554	867	Transposase	IS630	Group 23	Fragment
	No713_chrom_3340	3	3913449	3914486	1038	Transposase	IS630	Group 23	Full length
	No713_chrom_03369	3	3952194	3951613	582	Transposase	ISL3	ISNGY	Fragment
	No713_chrom_03370	3	3952763	3952314	450	Transposase	ISL3	ISNGY	Fragment
	No713_chrom_03386	3	3971989	3971615	375	Transposase	ISAs1	ISPlr1	Fragment
	No713_chrom_03387	3	3972706	3972131	576	Transposase	ISAs1	ISPlr1	Fragment
	No713_chrom_3438	3	4034899	4033862	1038	Transposase	IS630	Group 23	Full length
	No713_chrom_03440	3	4037660	4037947	288	Transposase	IS701	ISNGY	Fragment
	No713_chrom_03447	3	4049052	4048153	900	Transposase	IS982	ISNGY	Full length
	No713_chrom_03452	3	4050552	4050971	420	Transposase	IS630	Group 13	Fragment	ATGCCAGCCAAAAATCATCTGTCTAAAGAGCAAAAAAGAAAATTACTTAAAGAAATGAAAGAGAATAAAAATGCTCAAATTAGAGAAAGAATATTAATTTTATTATTAATGAATGAGGGAAAAACGTATCAAGAGATAGCCAATTTTTTAGAGATTTCCTATCCGACAGTAGCGTACTGGGCCGTTCATGGAGATCCAGATAAAATGGAGAGTTTTATAGATGGGAGAAGCCAAGGAAACTTTCGGAAAGCCACTGCTGAATATGAAGAAATGTTAGTAGAAGTAGTAGAAAAAGAGCCATCAGAATATGGATATGAATTTGGGAGATGGACAGGAAATAGATTAGCAACATATTTAGAGCAAGCAACAGGAATTAAGTTGAGCGGCTCTCAAGTCAGG…
	No713_chrom_03500	3	4106565	4107899	1335	Transposase	IS701	Group 15	Full length
	No713_chrom_03501	3	4108023	4109357	1335	Transposase	IS701	Group 15	Full length
	No713_chrom_03502	3	4110281	4109415	867	Transposase	IS630	Group 23	Fragment
	No713_chrom_03503	3	4110451	4110269	183	Transposase	IS630	Group 23	Fragment
	No713_chrom_03534	3	4143215	4144327	1113	Transposase	IS630	Group 17	Full length
	No713_chrom_03538	3	4149576	4150688	1113	Transposase	IS630	Group 17	Full length
	No713_chrom_03551	3	4163273	4164502	1230	Putative transposase in snaA-snaB intergenic region	IS200/IS605 ssgr IS1341	ISNGY	Full length
	No713_chrom_03559	3	4171586	4172701	1116	Putative transposase in snaA-snaB intergenic region	IS200/IS605	ISNGY	Full length
	No713_chrom_03563	3	4178630	4179964	1335	Transposase	IS701	Group 15	Full length
	No713_chrom_03574	3	4190723	4191835	1113	Transposase	IS630	Group 17	Full length
	No713_chrom_03585	3	4202611	4203702	1092	Putative transposase	ISAs1	ISPlr1	Full length
	No713_chrom_03586	3	4205006	4203894	1113	Transposase	IS630	Group 17	Full length
	No713_chrom_03623	3	4254810	4255100	291	Transposase	IS5 ssgr IS5	ISNGY	Fragment
	No713_chrom_03624	3	4255511	4255696	186	Transposase	IS5	ISNGY	Fragment
	No713_chrom_03631	3	4261208	4260621	588	Transposase	IS5 ssgr IS5	Group 18	Fragment
	No713_chrom_03633	3	4261596	4262516	921	Transposase	IS5 ssgr ISL2	Group 5	Full length
	No713_chrom_03660	3	4291256	4289763	1494	Transposase	IS5 ssgr IS5	Group 18	Full length
	No713_chrom_03771	3	4401193	4400102	1092	Putative transposase	ISAs1	ISPlr1	Full length
	No713_chrom_03786	3	4414189	4414440	252	Transposase	IS5 ssgr IS5	ISNGY	Fragment
	No713_chrom_03798	3	4440383	4440565	183	Transposase	IS630	Group 23	Fragment
	No713_chrom_03799	3	4440553	4441419	867	Transposase	IS630	Group 23	Fragment
	No713_chrom_03801	3	4442526	4443638	1113	Transposase	IS630	Group 17	Full length
	No713_chrom_03806	3	4451385	4450618	768	Transposase	ISNCY	ISNGY	Full length
	No713_chrom_03845	3	4486158	4487078	921	Transposase	IS5 ssgr ISL2	Group 5	Full length
	No713_chrom_03850	3	4492283	4491246	1038	Transposase	IS630	Group 23	Full length
	No713_chrom_03856	3	4502028	4500916	1113	Transposase	IS630	Group 17	Full length
	No713_chrom_03864	3	4509154	4508042	1113	Transposase	IS630	Group 17	Full length
	No713_chrom_03896	3	4549952	4548618	1335	Transposase	IS701	Group 15	Full length
	No713_chrom_03932	3	4580512	4581624	1113	Transposase	IS630	Group 17	Full length
	No713_chrom_03985	3	4632776	4632970	195	Transposase	IS701	Group 15	Fragment
	No713_chrom_03986	3	4633095	4634306	1212	Transposase	ISAzo13	Group 22	Full length
	No713_chrom_03990	3	4638613	4639857	1245	Transposase	IS200/IS605 ssgr IS1341	ISNGY	Full length
	No713_chrom_04018	3	4664362	4663889	474	Transposase	ISAs1	ISNGY	Fragment
	No713_chrom_04019	3	4664982	4664356	627	Transposase	ISAs1	ISNGY	Fragment
	No713_chrom_04028	3	4672610	4673641	1032	Transposase	ISL3	ISNGY	Fragment
	No713_chrom_04050	3	4700155	4701267	1113	Transposase	IS630	Group 17	Full length
	No713_chrom_04073	3	4723790	4723209	582	Transposase	ISL3	ISNGY	Fragment
	No713_chrom_04074	3	4724359	4723910	450	Transposase	ISL3	ISNGY	Fragment
	No713_chrom_04084	3	4733423	4733830	408	Transposase	IS630	ISNGY	Fragment
	No713_chrom_04085	3	4733827	4734480	654	Transposase	IS630	ISNGY	Fragment
	No713_chrom_04115	3	4767505	4768617	1113	Transposase	IS630	Group 17	Full length
	No713_chrom_04120	3	4772445	4772011	435	Transposase	IS200/IS605 ssgr IS1341	ISNGY	Fragment
	No713_chrom_04173	3	4833547	4834659	1113	Transposase	IS630	Group 17	Full length
	No713_chrom_04178	3	4842282	4843058	777	Transposase	IS200/IS605 ssgr IS1341	Group 14	Fragment
	No713_chrom_04179	3	4844183	4843071	1113	Transposase	IS630	Group 17	Full length
	No713_chrom_04180	3	4844191	4844700	510	Transposase	IS200/IS605 ssgr IS1341	Group 14	Fragment
	No713_chrom_04207	3	4876404	4875484	921	Transposase	IS5 ssgr ISL2	Group 5	Full length
	No713_chrom_04222	3	4889925	4888714	1212	Transposase	ISAzo13	Group 22	Full length
	No713_chrom_04279	3	4958080	4957529	552	Putative REP-associated tyrosine transposase	ISNCY	ISNGY	Fragment
	No713_chrom_04301	3	4978535	4979161	627	Transposase	ISAs1	ISNGY	Fragment
	No713_chrom_04302	3	4979155	4979628	474	Transposase	ISAs1	ISNGY	Fragment
	No713_chrom_04307	3	4986373	4986780	408	Transposase	IS630	ISNGY	Fragment
	No713_chrom_04308	3	4986777	4987229	453	Transposase	IS630	ISNGY	Fragment
	No713_chrom_04309	3	4987918	4987265	654	Transposase	IS630	ISNGY	Fragment
	No713_chrom_04310	3	4988322	4987915	408	Transposase	IS630	ISNGY	Fragment
	No713_chrom_04368	3	5053880	5052768	1113	Transposase	IS630	Group 17	Full length
	No713_chrom_04411	3	5101983	5101600	384	Transposase	IS5 ssgr ISL2	Group 5	Fragment
	No713_chrom_04415	3	5103338	5104672	1335	Transposase	IS701	Group 15	Full length
	No713_chrom_04462	3	5168087	5167233	855	Transposase	ISNCY	ISNGY	Full length
	No713_chrom_04468	3	5173977	5175470	1494	Transposase	IS5 ssgr IS5	Group 18	Full length
	No713_chrom_04485	3	5191594	5190269	1326	Transposase IS4 family protein	IS4 ssgr ISH8	Group 20	Full length
	No713_chrom_04567	3	5285849	5286145	297	Transposase	IS4 ssgr ISH8	Group 20	Fragment
	No713_chrom_04568		5286162	5286347	186	Transposase	IS4 ssgr ISH8	Group 20	Fragment
	No713_chrom_04569	3	5286480	5286908	429	Transposase	IS701	Group 15	Fragment
	No713_chrom_04570	3	5286945	5287865	921	Transposase	IS5 ssgr ISL2	Group 5	Full length
	No713_chrom_04571	3	5287997	5288542	546	Transposase	IS701	Group 15	Fragment
	No713_chrom_04581	3	5299758	5300177	420	Transposase	IS200/IS605 ssgr IS200	ISNGY	Fragment
	No713_chrom_4589	3	5308303	5307266	1038	Transposase	IS630	Group 23	Full length
	No713_chrom_04632	3	5356842	5355508	1335	Transposase	IS701	Group 15	Full length
	No713_chrom_04653	3	5378117	5376624	1494	Transposase	IS5 ssgr IS5	Group 18	Full length
	No713_chrom_04660	3	5383006	5383413	408	Transposase	IS630	ISNGY	Fragment
	No713_chrom_04661	3	5383410	5384063	654	Transposase	IS630	ISNGY	Fragment
	No713_chrom_04663	3	5384746	5385429	684	Transposase	ISL3	ISNGY	Fragment
	No713_chrom_04664	3	5385371	5385577	207	Transposase	ISL3	ISNGY	Fragment
	No713_chrom_04719	3	5441270	5439945	1326	Transposase IS4 family protein	IS4 ssgr ISH8	Group 20	Full length
	No713_chrom_04728	3	5453199	5454326	1128	Transposase	ISL3	ISNGY	Fragment
	No713_chrom_04806	3	5535823	5536935	1113	Transposase	IS630	Group 17	Full length
	No713_chrom_04851	3	5589809	5591134	1326	Transposase IS4 family protein	IS4 ssgr ISH8	Group 20	Full length
	No713_chrom_04859	3	5598530	5598712	183	Transposase	IS630	Group 23	Fragment
	No713_chrom_04860	3	5598700	5599566	867	Transposase	IS630	Group 23	Fragment
	No713_chrom_04885	3	5634212	5635546	1335	Transposase	IS701	Group 15	Full length
	No713_chrom_04890	3	5640958	5639921	1038	Transposase	IS630	Group 23	Full length
	No713_chrom_04913	3	5662771	5663883	1113	Transposase	IS630	Group 17	Full length
	No713_chrom_04915	3	5664247	5664672	426	Transposase	IS200/IS605	ISNGY	Fragment
	No713_chrom_04996	3	5757228	5756116	1113	Transposase	IS630	Group 17	Full length
	No713_chrom_05007	3	5772250	5770985	1266	Transposase	IS200/IS605 ssgr IS1341	ISNGY	Full length
	No713_chrom_05013	3	5777224	5778123	900	Transposase	IS982	ISNGY	Full length
	No713_chrom_05048	3	5819677	5820120	444	Transposase	IS630	ISNGY	Fragment
	No713_chrom_05054	3	5824548	5825660	1113	Transposase	IS630	Group 17	Full length
	No713_chrom_05082	3	5857113	5858225	1113	Transposase	IS630	Group 17	Full length
	No713_chrom_05096	3	5872382	5871270	1113	Transposase	IS630	Group 17	Full length
	No713_chrom_05122	3	5905167	5906279	1113	Transposase	IS630	Group 17	Full length
	No713_chrom_05128	3	5911682	5912089	408	Transposase	IS630	ISNGY	Fragment
	No713_chrom_05129	3	5912086	5912538	453	Transposase	IS630	ISNGY	Fragment
	No713_chrom_05130	3	5913227	5912574	654	Transposase	IS630	ISNGY	Fragment
	No713_chrom_05131	3	5913631	5913224	408	Transposase	IS630	ISNGY	Fragment
	No713_chrom_05132	3	5914161	5915654	1494	Transposase	IS5 ssgr IS5	Group 18	Full length
	No713_chrom_05142	3	5929143	5930063	921	Transposase	IS5 ssgr ISL2	Group 5	Full length
	No713_chrom_05163	3	5948128	5949585	1458	Transposase	ISL3	ISNGY	Full length
	No713_chrom_05203	3	5991853	5990519	1335	Transposase	IS701	Group 15	Full length
	No713_chrom_05225	3	6012068	6010956	1113	Transposase	IS630	Group 17	Full length
	No713_chrom_05231	3	6015645	6016757	1113	Transposase	IS630	Group 17	Full length
	No713_chrom_05261	3	6049962	6048751	1212	Putative transposase in snaA-snaB intergenic region	IS200/IS605 ssgr IS1341	Group 19	Full length
	No713_chrom_05271	3	6064343	6063231	1113	Transposase	IS630	Group 17	Full length
	No713_chrom_05316	3	6110655	6110855	201	Transposase	IS200/IS605 ssgr IS1341	ISNGY	Fragment
	No713_chrom_05317	3	6110900	6111505	606	Putative transposase in snaA-snaB intergenic region	IS200/IS605 ssgr IS1341	ISNGY	Fragment
	No713_chrom_05366	3	6163216	6163599	384	Transposase	IS5 ssgr ISL2	Group 5	Fragment
	No713_chrom_05367	3	6163611	6164135	525	Transposase	IS5 ssgr ISL2	Group 5	Fragment
	No713_chrom_05440	3	6252349	6253008	660	Transposase	ISAzo13	Group 22	Fragment
	No713_chrom_05441	3	6253242	6253559	318	Transposase	ISAzo13	Group 22	Fragment
	No713_chrom_05451	3	6263329	6262217	1113	Transposase	IS630	Group 17	Full length
	No713_chrom_05460	3	6270968	6270315	654	Transposase	IS630	ISNGY	Fragment
	No713_chrom_05461	3	6271372	6270965	408	Transposase	IS630	ISNGY	Fragment
	No713_chrom_05468	3	6280023	6278812	1212	Transposase	IS200/IS605 ssgr IS1341	ISNGY	Full length
	No713_chrom_05475	3	6288771	6289691	921	Transposase	IS5 ssgr ISL2	Group 5	Full length
	No713_chrom_05481	3	6298301	6297648	654	Transposase	IS630	ISNGY	Fragment
	No713_chrom_05482	3	6298705	6298298	408	Transposase	IS630	ISNGY	Fragment
	No713_chrom_05493	3	6307972	6309084	1113	Transposase	IS630	Group 17	Full length
	No713_chrom_05503	3	6324790	6323678	1113	Transposase	IS630	Group 17	Full length
	No713_chrom_05564	3	6403380	6402268	1113	Transposase	IS630	Group 17	Full length
	No713_chrom_5612	3	6470270	6471307	1038	Transposase	IS630	Group 23	Full length
	No713_chrom_05661	3	6544170	6542836	1335	Transposase	IS701	Group 15	Full length
	No713_chrom_05673	3	6559598	6559104	495	Transposase	IS701	Group 15	Fragment
	No713_chrom_05674	3	6560020	6559571	450	Transposase	IS701	Group 15	Fragment
No713_Plasmid1	No713_pl1_05724	3	21670	20750	921	Transposase	IS5 ssgr ISL2	Group 5	Full length
	No713_pl1_05725	3	21750	23084	1335	Transposase	IS701	Group 15	Full length
PCC9214_Chromosome	PCC9214_chrom_00046	3	49115	47889	1227	Transposase	IS200/IS605 ssgr IS1341	Group 7	Full length
	PCC9214_chrom_00047	3	49238	49549	312	Transposase	IS200/IS605	ISNGY	Fragment
	PCC9214_chrom_00099	3	123594	124535	942	Putative transposase in snaA-snaB intergenic region	IS200/IS605 ssgr IS1341	Group 12	Fragment	ATGTTGGATTCTCTCAAGGTAAGGTTATATCCAAACAAGGAACAGCAAACAGCTTTAGCGAAAAGCTTTGGCTGTTGCAGATTTGTTTGGAATTATTACTTAGAGAAAACTAACAATCAGTACAAGGAAACCGGGAAAGGGTTAAGTTATTGTGATATGGCAAAGGATTTAACCCAACTCAAAAAACAACCGGATTACCTGTTTCTGAAAGAAGTAACTGCTGCTGCATTGCAACAATCACTCAAAAATTTGGAATCGGCATTTAAAAACTTCTTCCAAAAAAGAGCTAGATTTCCTAAATTCAAGAGTAAACACAAAAAGCAATCCATTCGTTATCCCGAAAGTTGTTCAATCAAAGGAAATGGCGTAAAACTTCCTAAGTTGGGGGTTGTTAAGGCT…
	PCC9214_chrom_00134	3	185638	186087	450	Transposase	IS701	Group 15	Fragment
	PCC9214_chrom_00135	3	186060	186554	495	Transposase	IS701	Group 15	Fragment
	PCC9214_chrom_00148	3	202913	201993	921	Transposase	IS5 ssgr ISL2	Group 5	Full length
	PCC9214_chrom_00172	3	240272	241192	921	Transposase	IS5 ssgr ISL2	Group 5	Full length
	PCC9214_chrom_00214	3	289665	288439	1227	Transposase	IS200/IS605 ssgr IS1341	Group 7	Full length
	PCC9214_chrom_00215	3	289877	290098	222	Transposase	IS200/IS605	ISNGY	Fragment
	PCC9214_chrom_00340	3	461227	462438	1212	Transposase	IS200/IS605 ssgr IS1341	ISNGY	Full length
	PCC9214_chrom_00387	3	510021	511232	1212	Transposase	ISAzo13	Group 22	Full length
	PCC9214_chrom_00436	3	571910	572830	921	Transposase	IS5 ssgr ISL2	Group 5	Full length
	PCC9214_chrom_00485	3	623123	622518	606	Transposase	IS200/IS605 ssgr IS1341	ISNGY	Fragment
	PCC9214_chrom_00486	3	623368	623168	201	Transposase	IS200/IS605 ssgr IS1341	ISNGY	Fragment
	PCC9214_chrom_00501	3	639226	639675	450	Transposase	IS701	Group 15	Fragment
	PCC9214_chrom_00502	3	639675	639833	159	Transposase	IS701	Group 15	Fragment
	PCC9214_chrom_00503	3	639858	640142	285	Transposase	IS701	Group 15	Fragment
	PCC9214_chrom_00628	3	777826	776369	1458	Transposase	ISL3	ISNGY	Full length
	PCC9214_chrom_00765	3	938897	940162	1266	Transposase	IS200/IS605 ssgr IS1341	ISNGY	Full length
	PCC9214_chrom_00856	3	1047895	1047470	426	Transposase	IS200/IS605	ISNGY	Fragment
	PCC9214_chrom_00883	3	1075656	1074322	1335	Transposase	IS701	Group 15	Full length
	PCC9214_chrom_00884	3	1075963	1075676	288	Transposase	IS701	Group 16	Fragment
	PCC9214_chrom_00912	3	1115473	1114607	867	Transposase	IS630	Group 23	Fragment
	PCC9214_chrom_00913	3	1115643	1115461	183	Transposase	IS630	Group 23	Fragment
	PCC9214_chrom_00914	3	1115971	1116597	627	Transposase	ISAs1	ISNGY	Fragment
	PCC9214_chrom_00915	3	1116591	1117064	474	Transposase	ISAs1	ISNGY	Fragment
	PCC9214_chrom_00964	3	1174428	1175027	600	Transposase	IS701	ISNGY	Fragment
	PCC9214_chrom_00994	3	1210844	1211881	1038	Transposase	IS630	Group 23	Full length
	PCC9214_chrom_01043	3	1260575	1259448	1128	Transposase	ISL3	ISNGY	Full length
	PCC9214_chrom_01102	3	1322843	1322637	207	Transposase	ISL3	ISNGY	Fragment
	PCC9214_chrom_01103	3	1323468	1322785	684	Transposase	ISL3	ISNGY	Fragment
	PCC9214_chrom_01170	3	1394416	1395336	921	Transposase	IS5 ssgr ISL2	Group 5	Full length
	PCC9214_chrom_01198	3	1432235	1433293	1059	Transposase	IS630	Group 1	Full length
	PCC9214_chrom_01200	3	1434837	1434418	420	Transposase	IS200/IS605 ssgr IS200	ISNGY	Fragment
	PCC9214_chrom_01210	3	1446547	1446053	495	Transposase	IS701	Group 15	Fragment
	PCC9214_chrom_01211	3	1446969	1446520	450	Transposase	IS701	Group 15	Fragment
	PCC9214_chrom_01213	3	1447600	1447304	297	Transposase	IS4 ssgr ISH8	Group 20	Fragment
	PCC9214_chrom_01274	3	1519972	1519106	867	Transposase	IS630	Group 23	Fragment
	PCC9214_chrom_01275	3	1520142	1519960	183	Transposase	IS630	Group 23	Fragment
	PCC9214_chrom_01303	3	1549892	1550746	855	Transposase	ISNCY	ISNGY	Full length
	PCC9214_chrom_01341	3	1604331	1602997	1335	Transposase	IS701	Group 15	Full length
	PCC9214_chrom_01345	3	1605686	1606069	384	Transposase	IS5 ssgr ISL2	Group 5	Fragment
	PCC9214_chrom_01480	3	1760629	1761963	1335	Transposase	IS701	Group 15	Full length
	PCC9214_chrom_01548	3	1835627	1834401	1227	Transposase	IS200/IS605 ssgr IS1341	Group 7	Full length
	PCC9214_chrom_01549	3	1835750	1836061	312	Transposase	IS200/IS605	ISNGY	Fragment
	PCC9214_chrom_01568	3	1858181	1856952	1230	Transposase	IS200/IS605 ssgr IS1341	Group 14	Full length
	PCC9214_chrom_01625	3	1925891	1926325	435	Transposase	IS200/IS605 ssgr IS1341	ISNGY	Fragment
	PCC9214_chrom_01659	3	1964550	1963513	1038	Transposase	IS630	Group 23	Full length
	PCC9214_chrom_01694	3	2003646	2003936	291	Transposase	IS5 ssgr IS5	ISNGY	Fragment
	PCC9214_chrom_01695	3	2004347	2004532	186	Transposase	IS5	ISNGY	Fragment
	PCC9214_chrom_01712	3	2021912	2020881	1032	Transposase	ISL3	ISNGY	Fragment
	PCC9214_chrom_01747	3	2052831	2054225	1395	Transposase	IS5 ssgr IS5	Group 18	Fragment
	PCC9214_chrom_01748	3	2054392	2055885	1494	Transposase	IS5 ssgr IS5	Group 18	Full length
	PCC9214_chrom_01750	3	2057844	2056600	1245	Transposase	IS200/IS605 ssgr IS1341	ISNGY	Full length
	PCC9214_chrom_01754	3	2063415	2062081	1335	Transposase	IS701	Group 15	Full length
	PCC9214_chrom_01852	3	2170669	2169749	921	Transposase	IS5 ssgr ISL2	Group 5	Full length
	PCC9214_chrom_01879	3	2201070	2202404	1335	Transposase	IS701	Group 15	Full length
	PCC9214_chrom_01904	3	2222291	2222863	573	Putative transposase	ISNCY	ISNGY	Fragment
	PCC9214_chrom_01909	3	2230359	2231330	972	Transposase	IS5 ssgr IS5	Group 18	Fragment
	PCC9214_chrom_01914	3	2242258	2241032	1227	Transposase	IS200/IS605 ssgr IS1341	Group 7	Full length
	PCC9214_chrom_01915	3	2242381	2242692	312	Transposase	IS200/IS605	ISNGY	Fragment
	PCC9214_chrom_01922	3	2251505	2251254	252	Transposase	IS5 ssgr IS5	ISNGY	Fragment
	PCC9214_chrom_01956	3	2287274	2288194	921	Transposase	IS5 ssgr ISL2	Group 5	Full length
	PCC9214_chrom_02075	3	2402722	2401751	972	Transposase	IS5 ssgr IS5	Group 18	Fragment
	PCC9214_chrom_02119	3	2459341	2458370	972	Transposase	IS1634	Group 4	Fragment
	PCC9214_chrom_02133	3	2477370	2476255	1116	Transposase	IS200/IS605	ISNGY	Full length
	PCC9214_chrom_02141	3	2486070	2484841	1230	Transposase	IS200/IS605 ssgr IS1341	ISNGY	Full length
	PCC9214_chrom_02170	3	2521939	2521019	921	Transposase	IS5 ssgr ISL2	Group 5	Full length
	PCC9214_chrom_02174	3	2524166	2525377	1212	Transposase	ISAzo13	Group 22	Full length
	PCC9214_chrom_02186	3	2537950	2538576	627	Transposase	ISAs1	ISNGY	Fragment
	PCC9214_chrom_02187	3	2538570	2539043	474	Transposase	ISAs1	ISNGY	Fragment
	PCC9214_chrom_02204	3	2556438	2555212	1227	Transposase	IS200/IS605 ssgr IS1341	Group 7	Full length
	PCC9214_chrom_02205	3	2556561	2556872	312	Transposase	IS200/IS605	ISNGY	Fragment
	PCC9214_chrom_02237	3	2592564	2592145	420	Transposase	IS630	Group 13	Fragment
	PCC9214_chrom_02246	3	2604127	2603840	288	Transposase	IS701	ISNGY	Fragment
	PCC9214_chrom_02249	3	2606622	2607542	921	Transposase	IS5 ssgr ISL2	Group 5	Full length
	PCC9214_chrom_02298	3	2674348	2674923	576	Transposase	ISAs1	ISPlr1	Fragment
	PCC9214_chrom_02299	3	2675065	2675439	375	Transposase	ISAs1	ISPlr1	Fragment
	PCC9214_chrom_02314	3	2692610	2691690	921	Transposase	IS5 ssgr ISL2	Group 5	Full length
	PCC9214_chrom_02431	3	2817933	2816707	1227	Transposase	IS200/IS605 ssgr IS1341	Group 7	Full length
	PCC9214_chrom_02432	3	2818056	2818367	312	Transposase	IS200/IS605	ISNGY	Fragment
	PCC9214_chrom_02494	3	2879346	2879035	312	Transposase	IS200/IS605	ISNGY	Fragment
	PCC9214_chrom_02495	3	2879469	2880695	1227	Transposase	IS200/IS605 ssgr IS1341	Group 7	Full length
	PCC9214_chrom_02522	3	2913353	2913060	294	Transposase	IS200/IS605	ISNGY	Fragment
	PCC9214_chrom_02541	3	2940586	2941494	909	Transposase	Tn3	ISNGY	Fragment
	PCC9214_chrom_02776	3	3200866	3202101	1236	Putative transposase	IS200/IS605 ssgr IS1341	ISNGY	Full length
	PCC9214_chrom_02819	3	3270923	3272482	1560	Transposase	ISL3	ISNGY	Full length
	PCC9214_chrom_02833	3	3274725	3277874	3150	Transposase	ISL3	ISNGY	Full length
	PCC9214_chrom_02853	3	3311817	3312908	1092	Transposase	ISAs1	Group 21	Fragment
	PCC9214_chrom_02855	3	3313860	3313675	186	Transposase	IS5	ISNGY	Fragment
	PCC9214_chrom_02856	3	3314561	3314271	291	Transposase	IS5 ssgr IS5	ISNGY	Fragment
	PCC9214_chrom_02878	3	3364967	3365887	921	Transposase	IS5 ssgr ISL2	Group 5	Full length
	PCC9214_chrom_02879	3	3366558	3366896	339	Transposase	ISL3	ISNGY	Fragment
	PCC9214_chrom_02880	3	3366847	3367404	558	Transposase	ISL3	ISNGY	Fragment
	PCC9214_chrom_02899	3	3382031	3382951	921	Transposase	IS5 ssgr ISL2	Group 5	Full length
	PCC9214_chrom_02914	3	3393722	3392496	1227	Transposase	IS200/IS605 ssgr IS1341	Group 7	Full length
	PCC9214_chrom_02915	3	3393845	3394156	312	Transposase	IS200/IS605	ISNGY	Fragment
	PCC9214_chrom_02941	3	3427314	3427045	270	Transposase	ISAzo13	Group 22	Fragment
	PCC9214_chrom_02943	3	3429577	3430806	1230	Putative transposase in snaA-snaB intergenic region	IS200/IS605 ssgr IS1341	Group 7	Full length
	PCC9214_chrom_02987	3	3475160	3475513	354	Transposase	ISNCY	ISNGY	Fragment
	PCC9214_chrom_02988	3	3475550	3475690	141	Transposase	ISNCY	ISNGY	Fragment
	PCC9214_chrom_02989	3	3476050	3475775	276	Transposase	IS630	Group 13	Fragment
	PCC9214_chrom_03006	3	3495767	3494433	1335	Transposase	IS701	Group 15	Full length
	PCC9214_chrom_03136	3	3646109	3646441	333	Transposase	ISAs1	ISNGY	Fragment
	PCC9214_chrom_03156	3	3668924	3667698	1227	Transposase	IS200/IS605 ssgr IS1341	Group 7	Full length
	PCC9214_chrom_03157	3	3669047	3669358	312	Transposase	IS200/IS605	ISNGY	Fragment
	PCC9214_chrom_03169	3	3682704	3683288	585	Transposase	IS4 ssgr ISPepr1	ISNGY	Fragment
	PCC9214_chrom_03178	3	3691996	3692178	183	Transposase	IS630	Group 23	Fragment
	PCC9214_chrom_03179	3	3692166	3692525	360	Transposase	IS630	Group 23	Fragment
	PCC9214_chrom_03180	3	3692544	3693032	489	Transposase	IS630	Group 23	Fragment
	PCC9214_chrom_03194	3	3707865	3707554	312	Transposase	IS200/IS605	ISNGY	Fragment
	PCC9214_chrom_03195	3	3707988	3709214	1227	Transposase	IS200/IS605 ssgr IS1341	Group 7	Full length
	PCC9214_chrom_03210	3	3727309	3726998	312	Transposase	IS200/IS605	ISNGY	Fragment
	PCC9214_chrom_03211	3	3727432	3728658	1227	Transposase	IS200/IS605 ssgr IS1341	Group 7	Full length
	PCC9214_chrom_03255	3	3790304	3790014	291	Transposase	IS5 ssgr IS5	ISNGY	Fragment
	PCC9214_chrom_03256	3	3790818	3790510	309	Transposase	IS982	ISNGY	Fragment
	PCC9214_chrom_03261	3	3798704	3797493	1212	Transposase	ISAzo13	Group 22	Full length
	PCC9214_chrom_03278	3	3826428	3825235	1194	Transposase	IS200/IS605 ssgr IS1341	ISNGY	Full length
	PCC9214_chrom_03337	3	3897203	3897553	351	Transposase	ISAs1	ISNGY	Fragment
	PCC9214_chrom_03338	3	3897710	3898741	1032	Transposase	ISL3	ISNGY	Fragment
	PCC9214_chrom_03350	3	3913061	3912789	273	Transposase	IS1634	Group 4	Fragment
	PCC9214_chrom_03351	3	3913860	3913030	831	Transposase	IS1634	Group 4	Fragment
	PCC9214_chrom_03679	3	4278871	4279329	459	Transposase	ISL3	ISNGY	Fragment
	PCC9214_chrom_03680	3	4279439	4280020	582	Transposase	ISL3	ISNGY	Fragment
	PCC9214_chrom_03729	3	4343021	4344619	1599	Transposase	ISNCY	ISNGY	Full length
	PCC9214_chrom_03755	3	4370091	4370732	642	Transposase	IS701	Group 15	Fragment
	PCC9214_chrom_03796	3	4437918	4439129	1212	Transposase	IS200/IS605 ssgr IS1341	Group 19	Full length
	PCC9214_chrom_03838	3	4491773	4490853	921	Transposase	IS5 ssgr ISL2	Group 5	Full length
	PCC9214_chrom_03983	3	4670798	4671190	393	Transposase	IS701	Group 15	Fragment
	PCC9214_chrom_03985	3	4674041	4673358	684	Transposase	IS4 ssgr IS10	ISNGY	Fragment
	PCC9214_chrom_04038	3	4744702	4743848	855	Transposase	IS5 ssgr ISL2	ISNGY	Full length
	PCC9214_chrom_04071	3	4772752	4771886	867	Transposase	IS630	Group 23	Fragment
	PCC9214_chrom_04072	3	4772922	4772740	183	Transposase	IS630	Group 23	Fragment
	PCC9214_chrom_04073	3	4773066	4774400	1335	Transposase	IS701	Group 15	Full length
	PCC9214_chrom_04140	3	4859141	4856163	2979	Transposase for transposon Tn501	Tn3	ISNGY	Full length
	PCC9214_chrom_04142	3	4859731	4860624	894	Transposase	Tn3	ISNGY	Fragment
	PCC9214_chrom_04146	3	4871210	4872544	1335	Transposase	IS701	Group 15	Full length
	PCC9214_chrom_04252	3	4995368	4996264	897	Transposase	ISNCY	ISNGY	Full length
	PCC9214_chrom_04355	3	5102756	5102445	312	Transposase	IS200/IS605	ISNGY	Fragment
	PCC9214_chrom_04356	3	5102879	5104105	1227	Transposase	IS200/IS605 ssgr IS1341	Group 7	Full length
	PCC9214_chrom_04445	3	5212206	5210980	1227	Transposase	IS200/IS605 ssgr IS1341	Group 7	Full length
	PCC9214_chrom_04464	3	5212329	5212640	312	Transposase	IS200/IS605	ISNGY	Fragment
	PCC9214_chrom_04678	3	5472302	5471991	312	Transposase	IS200/IS605	ISNGY	Fragment
	PCC9214_chrom_04679	3	5472425	5473651	1227	Transposase	IS200/IS605 ssgr IS1341	Group 7	Full length
	PCC9214_chrom_04682	3	5475427	5476638	1212	Transposase	IS200/IS605 ssgr IS1341	Group 19	Full length
	PCC9214_chrom_04691	3	5490583	5489357	1227	Transposase	IS200/IS605 ssgr IS1341	Group 7	Full length
	PCC9214_chrom_04692	3	5490706	5491017	312	Transposase	IS200/IS605	ISNGY	Fragment
	PCC9214_chrom_04722	3	5528017	5527814	204	Transposase	IS701	ISNGY	Fragment
	PCC9214_chrom_04727	3	5531928	5531617	312	Transposase	IS200/IS605	ISNGY	Fragment
	PCC9214_chrom_04728	3	5532051	5533277	1227	Transposase	IS200/IS605 ssgr IS1341	Group 7	Full length
	PCC9214_chrom_04730	3	5533991	5534830	840	Transposase	ISNCY	Group 10	Fragment
	PCC9214_chrom_04740	3	5545842	5545159	684	Transposase	ISAs1	ISNGY	Fragment
	PCC9214_chrom_04788	3	5617227	5618492	1266	Transposase	IS200/IS605 ssgr IS1341	ISNGY	Full length
	PCC9214_chrom_04839	3	5686803	5685883	921	Transposase	IS5 ssgr ISL2	Group 5	Full length
	PCC9214_chrom_04908	3	5766807	5765776	1032	Transposase	ISL3	ISNGY	Fragment
	PCC9214_chrom_04923	3	5787312	5786392	921	Transposase	IS5 ssgr ISL2	Group 5	Full length
	PCC9214_chrom_04939	3	5801600	5802934	1335	Transposase	IS701	Group 15	Full length
	PCC9214_chrom_04942	3	5809051	5808812	240	Transposase	Tn3	ISNGY	Fragment
	PCC9214_chrom_04943	3	5809480	5809193	288	Transposase	IS701	Group 15	Fragment
	PCC9214_chrom_04944	3	5810378	5809818	561	Probable transposase for insertion sequence element IS701	IS701	Group 15	Fragment
	PCC9214_chrom_05021	3	5889398	5888361	1038	Transposase	IS630	Group 23	Full length
	PCC9214_chrom_05022	3	5890922	5889711	1212	Transposase	ISAzo13	Group 22	Full length
	PCC9214_chrom_05106	3	5995282	5995638	357	Transposase	ISL3	ISNGY	Fragment
	PCC9214_chrom_05107	3	5995589	5996146	558	Transposase	ISL3	ISNGY	Fragment
	PCC9214_chrom_05187	3	6088036	6087374	663	Transposase	ISL3	ISNGY	Fragment
	PCC9214_chrom_05196	3	6095977	6094970	1008	Transposase	IS200/IS605	Group 19	Fragment
	PCC9214_chrom_05204	3	6106228	6105170	1059	Transposase	IS630	Group 1	Full length
	PCC9214_chrom_05280	3	6200472	6199138	1335	Transposase	IS701	Group 15	Full length
PCC9214_Plasmid1	PCC9214_pl1_05408	3	34294	31316	2979	Transposase	Tn3	ISNGY	Full length
PCC9214_Plasmid2	PCC9214_pl2_05483	3	19245	22223	2979	Transposase	Tn3	ISNGY	Full length
PCC9214_Plasmid3	PCC9214_pl3_05518	3	3424	4011	588	Transposase	Tn3	ISNGY	Fragment
	PCC9214_pl3_05679	3	183684	185018	1335	Transposase	IS701	Group 15	Full length
	PCC9214_pl3_05686	3	192735	191509	1227	Transposase	IS200/IS605	Group 7	Full length
	PCC9214_pl3_05687	3	192858	193169	312	Transposase	IS200/IS605	ISNGY	Fragment
	PCC9214_pl3_05703	3	212470	211244	1227	Transposase	IS200/IS605	Group 7	Full length
	PCC9214_pl3_05704	3	212593	212904	312	Transposase	IS200/IS605	ISNGY	Fragment
	PCC9214_pl3_05738	3	258203	257064	1140	Transposase	IS200/IS605 ssgr IS1341	Group 3678	Full length
	PCC9214_pl3_05739	3	259012	258701	312	Transposase	IS200/IS605	ISNGY	Fragment
	PCC9214_pl3_05740	3	259135	260361	1227	Transposase	IS200/IS605	Group 7	Full length
	PCC9214_pl3_05793	3	321713	321946	234	Transposase	IS701	Group 15	Fragment
	PCC9214_pl3_05794	3	322000	322497	498	Transposase	IS701	Group 15	Fragment
	PCC9214_pl3_05848	3	385878	384280	1599	Transposase	Tn3	ISNGY	Fragment

## Sheet: Table S5
Table S5. Raw data recorded from HPLC-MS analysis of methanolic extracts from genome-sequenced strains.
	Base peak chromatogram					Peak 1				Peak 2				Peak 3				Peak 4				Peak 5				Peak 6				Peak 7				Peak 8				Peak 9				Peak 10				Peak 11
	Peak number	RT [min]	Area	Area %		m/z	z	I	FWHM	m/z	z	I	FWHM	m/z	z	I	FWHM	m/z	z	I	FWHM	m/z	z	I	FWHM	m/z	z	I	FWHM	m/z	z	I	FWHM	m/z	z	I	FWHM	m/z	z	I	FWHM	m/z	z	I	FWHM	m/z	z	I	FWHM
	1	5.4	198617504	5.74		731.48	1+	730921	0.2	715.48	1+	8252287	0.26	715.48	1+	521402	0.19	886.43	2+	1276653	0.16	909.62	1+	568573	0.2	731.5	1+	1274475	0.22	916.55	1+	1305884	0.23	512.85	2+	4149551	0.17	863.55	1+	609758	0.23	981.62	1+	1031620	0.25	409.22	1+	1554907	0.2
	2	10.1	3457834496	100		732.49	1+	248422	0.19	716.47	1+	4132735	0.22	716.47	1+	219187	0.2	885.93	2+	1091012	0.17	910.61	1+	347714	0.23	732.52	1+	513274	0.19	917.56	1+	850745	0.25	1024.66	1+	2977046	0.21	1005.46	1+	402387	0.23	982.65	1+	742033	0.23	410.23	1+	340280	0.25
	3	11.9	248461488	7.19		560.91	1+	111038	0.18	717.51	1+	834239	0.13	749.44	1+	188715	0.21	886.91	2+	766992	0.16	931.57	1+	292095	0.18	709.49	1+	235674	0.21	938.55	1+	747580	0.26	513.33	2+	1799456	0.17	864.54	1+	346604	0.18	1003.61	1+	387178	0.25	425.16	1+	299258	0.27
	4	17.3	258664736	7.48		733.45	1+	74798	0.19	739.4	1+	420832	0.2	751.47	1+	103962	0.19	897.41	2+	650674	0.19	932.57	1+	130132	0.17	660.93	1+	142074	0.12	939.54	1+	564887	0.18	1025.62	1+	1581248	0.24	903.53	1+	251912	0.25	1025.58	1+	279386	0.17	387.21	1+	244925	0.21
	5	18	159692080	4.62		430.95	1+	73179	0.19	737.48	1+	413424	0.27	430.95	1+	92747	0.21	896.93	2+	647954	0.16	911.59	1+	117418	0.15	430.98	1+	123529	0.2	960.51	1+	341045	0.21	1046.63	1+	1272426	0.2	1006.48	1+	199321	0.16	1004.63	1+	217263	0.29	795.24	1+	204959	0.34
	6	19.5	278755232	8.06		753.45	2+	66933	0.12	738.46	1+	256591	0.2	560.9	1+	86997	0.21	897.9	2+	549629	0.15	902.45	2+	92829	0.14	710.52	1+	117734	0.26	918.58	1+	279836	0.21	1047.64	1+	724474	0.18	983.45	1+	138416	0.18	983.65	1+	192357	0.23	427.18	1+	135771	0.13
	7	23.9	393594432	11.38		566.93	1+	66635	0.13	851.39		248083	0.15	750.43	1+	76585	0.27	907.91	2+	433943	0.15	430.97	1+	87868	0.23	733.52	1+	103082	0.21	398.29	1+	277059	0.22	524.31	2+	576189	0.17	560.93		138276	0.18	1005.62	1+	149888	0.23	426.18	1+	115320	0.14
	8	24.6	1123186816	32.48		409.23	1+	65001	0.26	718.56	1+	177023	0.24	660.91	1+	65991	0.19	908.39	2+	386893	0.19	612.89	1+	84393	0.14	806.85	1+	67446	0.11	940.53	1+	221988	0.27	523.85	2+	566888	0.2	1007.49	1+	136682	0.19	696.89	1+	145834	0.2	576.9	1+	106318	0.15
	9	28.5	283570720	8.2		702.94	2+	59952	0.28	852.39		175762	0.12	696.89	1+	64115	0.16	887.43	2+	352800	0.16	455.84	2+	81635	0.12	732.9	1+	65373	0.15	430.98		133078	0.13	513.88	2+	526609	0.23	696.92	1+	134199	0.21	430.97	1+	126079	0.14	696.88	1+	105316	0.25
	10	32.4	277691008	8.03		755.47	1+	54784	0.17	740.44	1+	174225	0.23	796.88	1+	62744	0.18	898.4	2+	306415	0.15	696.86	1+	75067	0.18	838.85	1+	65320	0.11	376.36	1+	115815	0.3	1026.61	1+	458501	0.22	984.43	1+	107151	0.19	524.32	2+	117897	0.15	796.31	1+	100795	0.12
	11	37.7	460034944	13.3		425.14	1+	51039	0.3	873.36		173579	0.1	724.88	1+	60107	0.16	908.89	2+	241924	0.15	560.93	1+	72645	0.19	696.9	1+	64382	0.24	399.28	1+	108792	0.2	398.29	1+	407379	0.25	904.51	1+	105629	0.23	1026.59	1+	111150	0.18	430.95	1+	99243	0.2
	12	40.9	499554816	14.45		612.95	1+	50881	0.2	799.53		135906	0.1	409.19	1+	59414	0.21	919.38	2+	184573	0.14	925.91	1+	68756	0.12	813.68		64002	0.09	520.89	1+	98917	0.27	534.85	2+	368177	0.18	943.47	1+	101317	0.37	660.87	1+	106925	0.15	796.11	2+	95732	0.2
	Base peak chromatogram					Peak 1				Peak 2				Peak 3				Peak 4				Peak 5				Peak 6				Peak 7				Peak 8				Peak 9
	Peak number	RT [min]	Area	Area %		m/z	z	I	FWHM	m/z	z	I	FWHM	m/z	z	I	FWHM	m/z	z	I	FWHM	m/z	z	I	FWHM	m/z	z	I	FWHM	m/z	z	I	FWHM	m/z	z	I	FWHM	m/z	z	I	FWHM
	1	6.8	3867529984	39.61		717.38	1+	3180773	0.22	837.6	1+	32714404	0.25	851.65	1+	1815451	0.22	884.04	2+	3062825	0.17	1056.74	1+	1387129	0.26	502.3	1+	1555744	0.2	387.24	1+	2265604	0.23	376.35	1+	3602778	0.21	1061.68	1+	1053456	0.27
	2	16.4	9763257344	100		715.39	1+	2056116	0.22	838.6	1+	14755896	0.26	852.66	1+	877815	0.22	883.55	2+	2957087	0.18	883.56	2+	921411	0.15	504.3	1+	445102	0.25	409.24	1+	1548753	0.22	773.58	1+	2802534	0.28	1062.7	1+	713436	0.22
	3	20.1	499613120	5.12		719.39	1+	1153270	0.22	839.57	1+	5217175	0.19	873.62	1+	347951	0.23	884.53	2+	1961850	0.19	884.04	2+	896015	0.17	524.3	1+	426664	0.2	795.38	1+	1317745	0.4	398.33	1+	1632957	0.21	376.35	1+	535215	0.26
	4	21	741741760	7.6		718.4	1+	1094575	0.22	419.3	2+	3993777	0.15	853.65	1+	250027	0.23	895	2+	1354236	0.18	1057.75	1+	822160	0.23	503.33	1+	324631	0.22	425.21	1+	1053446	0.2	774.55	1+	1430368	0.28	1083.68	1+	529594	0.19
	5	21.3	355398464	3.64		757.39	1+	968323	0.21	419.83	2+	2307589	0.11	874.57	1+	192001	0.25	894.51	2+	1231662	0.18	1136.68	1+	659193	0.26	525.31	1+	168837	0.22	790.33	1+	844645	0.22	393.34	1+	1062210	0.19	1063.7	1+	444657	0.19
	6	29.2	433335296	4.44		716.39	1+	966808	0.21	859.55	1+	2042240	0.25	426.3	2+	174208	0.22	892.53	2+	1004381	0.17	1137.6	1+	481513	0.28	526.31	1+	117772	0.22	404.28	1+	750419	0.18	377.34	1+	676109	0.25	1084.68	1+	329054	0.28
	7	37.8	824513856	8.45		755.35	1+	751944	0.23	860.57	1+	1944458	0.15	426.84	2+	160393	0.13	885.04	2+	824960	0.13	1058.75	1+	452124	0.21	1025.45		117024	0.23	796.34	1+	736398	0.34	399.32	1+	442302	0.17	398.34	1+	309236	0.22
	8	41	1251766528	12.82		759.37	1+	463405	0.21	420.34	2+	1178394	0.11	1043.67	1+	152467	0.15	892.04	2+	734817	0.13	884.55	2+	384963	0.15	1026.55	2+	113023	0.14	811.28		691255	0.15	414.32	1+	408801	0.22	931.15	2+	298215	0.1
	9	41.4	287908224	2.95		739.39	1+	462071	0.21	864.48		878018	0.1	1082.69	1+	130377	0.12	902.49	2+	703646	0.15	1192.64	1+	371467	0.25	505.31	1+	102276	0.15	811.11	1+	686500	0.21	775.59	1+	393342	0.27	393.35	1+	283223	0.19
						637.44	1+	418513	0.2	840.64	1+	867675	0.25	1042.67	1+	127695	0.25	895.51	2+	679289	0.17	1138.61	1+	365920	0.22	1027.5		97105	0.16	790.16	1+	602264	0.15	1062.7	1+	312118	0.2	773.54	1+	252003	0.21
						758.38	1+	393037	0.2	876.56		771666	0.2	875.57	1+	104658	0.14	893.53	2+	547904	0.11	892.52	2+	357659	0.21	1029.5		85238	0.15	388.25	1+	548810	0.22	1061.72	1+	277160	0.19	1099.64	1+	178279	0.18
						737.38	3+	351852	0.2	849.49		684620	0.13	576.54		86906	0.18	893	2+	528583	0.18	894.53	2+	333075	0.14	985.56		69643	0.1	791.24	1+	517810	0.32	394.32	1+	259680	0.21	377.32	1+	156517	0.17
	Base peak chromatogram					Peak 1				Peak 2				Peak 3				Peak 4				Peak 5				Peak 6				Peak 7				Peak 8				Peak 9				Peak 10				Peak 11
	Peak number	RT [min]	Area	Area %		m/z	z	I	FWHM	m/z	z	I	FWHM	m/z	z	I	FWHM	m/z	z	I	FWHM	m/z	z	I	FWHM	m/z	z	I	FWHM	m/z	z	I	FWHM	m/z	z	I	FWHM	m/z	z	I	FWHM	m/z	z	I	FWHM	m/z	z	I	FWHM
	1	7.2	4747857920	36.67		717.28	1+	2708029	0.21	803.52	1+	2290448	0.21	544.66	2+	2367913	0.17	837.48	1+	33747576	0.26	883.89	2+	4250332	0.19	1056.58	1+	1971807	0.22	583.29	1+	9536612	0.24	549.27	1+	17701680	0.21	617.31	1+	1941813	0.21	620.85	2+	1706419	0.17	801.46	1+	19741588	0.23
	2	13.9	679924608	5.25		715.28	1+	1680851	0.21	804.51	1+	919979	0.24	1088.58	1+	2100883	0.24	838.49	1+	17439758	0.24	883.42	2+	3450458	0.18	1057.6	1+	986590	0.27	585.31	1+	4333101	0.21	550.28	1+	6384935	0.22	619.31	1+	1212498	0.22	621.34	2+	1223520	0.18	823.44	1+	12173352	0.24
	3	14.6	997649472	7.7		757.28	1+	997321	0.23	825.5	1+	706865	0.17	1089.56	1+	1342096	0.24	839.48	1+	4718612	0.23	884.4	2+	2102703	0.16	883.94	2+	950573	0.2	584.3	1+	3738259	0.2	1097.62	3+	4461568	0.25	618.33	1+	620127	0.21	621.84	2+	595829	0.14	802.47	1+	10529340	0.2
	4	16.4	12948652032	100		719.3	1+	991859	0.2	401.87		497940	0.13	545.17	2+	1052825	0.19	418.89	2+	4542197	0.15	894.38	2+	1988852	0.18	1136.51	1+	914050	0.2	1165.59		2030518	0.29	1098.66	1+	3248644	0.22	639.3	1+	542707	0.27	1240.7	1+	480904	0.23	824.44	1+	5546778	0.23
	5	21	937389760	7.24		718.3	1+	960978	0.21	826.49	1+	236826	0.26	1110.54	1+	636535	0.24	859.47	1+	2413072	0.24	894.87	2+	1574379	0.2	1137.5	1+	748244	0.23	605.34	1+	1840435	0.23	571.31	1+	2645175	0.2	620.32	1+	427281	0.21	631.85	2+	381964	0.13	803.47	1+	3148607	0.25
	6	21.4	475058720	3.67		755.26	1+	682534	0.23	805.52	1+	235867	0.26	1090.56	1+	534119	0.19	419.38	2+	2112468	0.13	892.39	2+	1081099	0.15	883.42	2+	684967	0.18	1167.62	1+	1573287	0.23	1151.68	1+	2180492	0.22	641.31	1+	387863	0.23	1241.68	1+	317263	0.24	825.44	1+	2145689	0.23
	7	28.4	4078871040	31.5		716.28	1+	605469	0.22	402.39	2+	219763	0.16	545.69	2+	453759	0.19	860.48	1+	1274839	0.2	891.92	2+	902810	0.16	884.4	2+	539959	0.19	1166.6		1156121	0.39	1152.69	1+	1935595	0.23	621.31	1+	264063	0.17	622.37	2+	202575	0.13	804.45	1+	982753	0.2
	8	29.4	7932979712	61.26		739.29	1+	542082	0.21	412.91	2+	189346	0.14	1111.52	1+	368783	0.22	840.41	1+	1173285	0.2	895.37	2+	826867	0.18	1058.58	1+	499005	0.2	1168.58	1+	1132337	0.21	1097.23	3+	1929242	0.14	640.34	1+	194035	0.2	632.36	2+	199491	0.12	1623.75		672229	0.11
	9	32.3	658733440	5.09		759.27	1+	450892	0.2	637.34	1+	156038	0.15	803.5	1+	266915	0.23	419.87	2+	858505	0.1	885.4	2+	646872	0.11	894.41	2+	423745	0.14	1221.56	1+	1088817	0.21	1098.26	3+	1433326	0.1	807.21	1+	182563	0.18	647.83	2+	184970	0.18	839.4		509782	0.17
	10	34.7	436494688	3.37		758.29	1+	409606	0.21	857.42		151391	0.21	680.34	2+	232176	0.16	849.96		693414	0.1	905.38	2+	623346	0.16	1096.57	1+	353586	0.18	586.33	1+	973098	0.26	1153.69	1+	1409261	0.2	661.32	1+	177942	0.23	1262.69	1+	180492	0.25	1625.79		491499	0.21
	11	35.9	9291573248	71.76		637.36	1+	373732	0.23	1088.57	1+	118694	0.2	680.81	2+	200656	0.17	861.45	1+	597506	0.18	905.85	2+	572492	0.18	894.91	2+	342566	0.14	607.31	1+	830872	0.22	1119.61	3+	1291504	0.29	663.3	1+	176842	0.21	1242.71	1+	167881	0.19	953.38		483732	0.18
						720.29	1+	336618	0.21	806.55	1+	113069	0.15	555.66	2+	192689	0.2	856.44		568109	0.12	884.91	2+	563960	0.21	892.41	2+	326002	0.13	606.34	1+	820123	0.18	1099.39	4+	1142712	0.2	671.22	1+	154758	0.21	632.89	2+	124144	0.11	1624.75		481848	0.26
	Base peak chromatogram					Peak 1				Peak 2				Peak 3				Peak 4				Peak 5				Peak 6				Peak 7				Peak 8				Peak 9				Peak 10				Peak 11
	Peak number	RT [min]	Area	Area %		m/z	z	I	FWHM	m/z	z	I	FWHM	m/z	z	I	FWHM	m/z	z	I	FWHM	m/z	z	I	FWHM	m/z	z	I	FWHM	m/z	z	I	FWHM	m/z	z	I	FWHM	m/z	z	I	FWHM	m/z	z	I	FWHM	m/z	z	I	FWHM
	1	5.6	453740704	8.24		741.42	1+	1612587	0.21	775.4	1+	1995678	0.23	741.42	1+	1294757	0.24	772.42	2+	1437551	0.19	924.46	2+	1128827	0.18	789.38	1+	16064617	0.25	993.45	1+	2118025	0.23	915.44	2+	9058911	0.2	791.41	2+	1149478	0.17	976.62	1+	2467532	0.22	375.83	1+	4612214	0.23
	2	7	443255360	8.05		843.35	1+	862566	0.2	777.39	1+	1439763	0.22	743.41	1+	549340	0.21	772.9	2+	1333158	0.18	755.44	1+	961996	0.22	791.38	1+	12903980	0.23	789.39	1+	1431499	0.24	914.96	2+	8360919	0.19	791.9	2+	901434	0.18	1016.6	1+	2321289	0.22	773.5	1+	3316632	0.3
	3	7.8	325293184	5.91		743.43	1+	703234	0.21	776.39	1+	909782	0.19	742.42	1+	532952	0.2	773.43	2+	686034	0.18	923.96	2+	766509	0.19	790.39	1+	7545850	0.22	994.44	1+	1351476	0.22	915.94	2+	5389784	0.17	792.42	2+	529969	0.18	977.61	1+	1652353	0.21	397.88	1+	2101040	0.22
	4	8.4	345366464	6.27		742.43	1+	690974	0.21	877.32	1+	753846	0.22	771.42	1+	306308	0.2	783.44	2+	362000	0.16	924.96	2+	628985	0.19	792.36	1+	4912659	0.23	791.39	1+	1141248	0.22	916.43	2+	2542216	0.18	802.4	2+	384464	0.16	1017.6	1+	1272302	0.24	774.48	1+	1726033	0.25
	5	11.3	486319680	8.83		821.37	1+	385361	0.24	879.27	1+	619971	0.24	744.41	1+	230387	0.18	783.91	2+	349876	0.19	857.36	1+	530741	0.22	869.31	3+	2746685	0.21	790.42	1+	686548	0.21	926.42	2+	2480509	0.18	792.91	2+	293288	0.16	1118.52	1+	984991	0.21	376.86	1+	886198	0.28
	6	13.5	5508561408	100		845.36	1+	354346	0.23	778.36	1+	609890	0.23	772.44	1+	122889	0.21	771.44		311922	0.27	757.44	1+	515034	0.18	793.39	1+	2587150	0.22	951.99	2+	612614	0.2	925.93	2+	2114304	0.15	802.9	2+	285320	0.17	1119.55	1+	675309	0.2	392.87	1+	677163	0.21
	7	14.2	916533824	16.64		844.35	1+	343144	0.24	855.31	1+	392779	0.23	873.38	1+	122795	0.2	784.89		236829	0.12	756.45	1+	502187	0.2	657.33	1+	1816985	0.18	891.31	1+	572163	0.19	926.93	2+	1549901	0.16	803.4	2+	244769	0.16	978.61	1+	529880	0.21	982.9		583285	0.1
	8	20.1	2362197248	42.88		744.43	1+	207802	0.2	779.38	1+	381316	0.2	773.44	1+	119214	0.17	773.89	2+	216894	0.18	935.46	2+	344443	0.16	871.3	1+	1787179	0.2	951.51	2+	520317	0.19	916.94	2+	1059822	0.15	813.91	2+	191844	0.17	1018.62	1+	427434	0.17	398.85	1+	523096	0.21
	9	26.2	282132192	5.12		859.3	1+	188503	0.2	878.29	1+	278631	0.22	775.32	1+	88349	0.29	784.41	2+	193755	0.17	858.37	1+	314679	0.2	870.27	1+	1432130	0.21	893.32	1+	509611	0.18	927.41	2+	805384	0.15	793.39	2+	159726	0.21	1128.48	1+	385067	0.2	751.44	3+	340082	0.25
	10	32.7	1025729024	18.62		823.3	1+	180983	0.23	857.24	1+	265885	0.21	775.42		81840	0.29	794.9	2+	176210	0.12	859.34	1+	266310	0.24	659.34	1+	1328238	0.21	1015.43	1+	474009	0.24	941.88	2+	767000	0.19	818.88	2+	141391	0.13	1129.51	1+	299055	0.25	377.84	1+	307259	0.18
	11	41	1491513856	27.08		609.36	1+	106604	0.25	643.33	1+	251998	0.18	878.3	1+	80315	0.19	802.33	1+	169277	0.12	935.96	2+	247657	0.19	893.32	1+	1312424	0.19	995.47	1+	436864	0.26	942.92	2+	764333	0.15	813.4	2+	140565	0.17	942.21		254200	0.1	775.52	1+	288118	0.14
						822.38	1+	104666	0.24	881.3	1+	228342	0.19	745.41	1+	76576	0.16	799.42	2+	159183	0.16	925.46	2+	235613	0.19	891.31	1+	1188465	0.19	952.5	2+	427829	0.19	942.39	2+	676619	0.22	829.38	2+	139620	0.12	994.55	1+	243377	0.2	775.34	1+	286167	0.15
	Base peak chromatogram					Peak 1				Peak 2				Peak 3				Peak 4				Peak 5				Peak 6				Peak 7				Peak 8				Peak 9				Peak 10				Peak 11
	Peak number	RT [min]	Area	Area %		m/z	z	I	FWHM	m/z	z	I	FWHM	m/z	z	I	FWHM	m/z	z	I	FWHM	m/z	z	I	FWHM	m/z	z	I	FWHM	m/z	z	I	FWHM	m/z	z	I	FWHM	m/z	z	I	FWHM	m/z	z	I	FWHM	m/z	z	I	FWHM
	1	7.9	4207962368	66.98		741.46	1+	18798014	0.23	775.44	1+	5391569	0.26	755.5	1+	1712405	0.22	789.45	1+	7867059	0.22	755.48	1+	4570078	0.24	789.46	1+	8087280	0.24	1111.64	1+	1747248	0.22	976.66	1+	868425	0.23	1039.79	1+	2473909	0.23	409.24	1+	2932069	0.23	773.53	1+	9329161	0.29
	2	9.6	1105792896	17.6		743.47	1+	8411457	0.23	777.44	1+	4139254	0.24	871.38	1+	729859	0.19	791.45	1+	5845987	0.23	756.47	1+	1994506	0.22	791.45	1+	6488559	0.21	1125.65	1+	1393274	0.22	1016.67	1+	863656	0.21	1040.76	1+	1256855	0.24	795.34	1+	2181403	0.34	398.32	1+	6349767	0.2
	3	11.1	1139609216	18.14		742.46	1+	7719272	0.24	776.45	1+	2265281	0.23	869.38	1+	688374	0.24	790.45	1+	2933783	0.26	757.49	1+	1668403	0.23	790.47	1+	3597428	0.23	1112.62	1+	1318496	0.21	1118.6	1+	622725	0.2	1061.75	1+	1220485	0.23	387.23	1+	1328142	0.24	376.32	1+	5181149	0.22
	4	13.6	2680287744	42.66		744.46	1+	2861088	0.19	778.42	1+	1607291	0.22	789.47	1+	684382	0.21	792.45	1+	2250433	0.22	758.49	1+	736855	0.19	792.44	1+	2616616	0.21	991.71	1+	1042673	0.23	1017.69	1+	449831	0.24	1062.74	1+	616878	0.27	796.33	1+	848066	0.23	774.54	1+	4862932	0.31
	5	14.4	1973234816	31.41		745.42	1+	696265	0.17	779.44	1+	941399	0.22	857.42	1+	682464	0.2	891.35	1+	2094105	0.2	680.41	2+	301126	0.14	793.45	1+	1082149	0.21	496.37	2+	975936	0.13	977.68	1+	414675	0.25	1041.75	1+	508699	0.28	425.2	1+	794070	0.22	399.29	1+	1337778	0.2
	6	17.3	1797206272	28.61		765.42		681927	0.14	780.42	1+	475900	0.18	891.37	1+	607776	0.21	893.36	1+	2002163	0.21	759.44	1+	156873	0.21	794.45	1+	649507	0.15	1126.66	1+	958597	0.2	1119.59	1+	313426	0.21	1083.74	1+	328228	0.23	796.18	4+	743158	0.12	377.34	1+	1268212	0.22
	7	28.5	914072640	14.55		826.4		414407	0.13	609.4	1+	346733	0.24	757.49	1+	574514	0.26	609.43	1+	1931474	0.21	680.92	2+	145702	0.16	813.33	1+	419143	0.13	1071.69	1+	843774	0.23	1018.68	1+	221156	0.17	1084.74	1+	317370	0.16	410.25	1+	696544	0.24	775.5	1+	1029262	0.29
	8	32.8	237604432	3.78		877.37		377839	0.15	913.38		254081	0.14	756.49	1+	530641	0.29	793.45	1+	1520551	0.23	691.38		104245	0.12	925.33		295940	0.17	992.73	1+	661306	0.21	325.27	1+	197758	0.23	1063.72	1+	251489	0.21	790.25	2+	437095	0.18	393.34	1+	986477	0.2
	9	33.6	893198528	14.22		763.48		319623	0.21	911.38		240957	0.21	791.46	1+	513701	0.25	869.36	1+	1134961	0.2	963.02		103225	0.1	850.28		255444	0.1	1072.64	1+	645437	0.26	978.69	1+	178544	0.19	486.86	2+	211075	0.13	388.23	1+	372393	0.19	751.54	1+	478554	0.14
	10	37.7	961019776	15.3		799.4		309376	0.16	799.43		237996	0.18	893.4	1+	511373	0.2	892.39	1+	970653	0.2	681.41	2+	87752	0.15	927.39		253214	0.27	1127.62	1+	596033	0.21	1120.62	1+	123966	0.21	486.36	2+	203883	0.19	797.32	1+	364748	0.32	831.39		477218	0.1
	11	41.1	2956441088	47.06		785.37		296141	0.1	801.37		222842	0.14	870.36	1+	424020	0.16	657.43	1+	797730	0.15	952.64		86523	0.18	926.36		210794	0.14	1113.62	1+	592851	0.2	1112.56	1+	102986	0.22	1085.8	1+	127222	0.15	811.26	2+	343278	0.19	414.28		401325	0.19
	12	45.9	5694707200	90.64		768.36		292560	0.1	610.43	1+	221229	0.15	859.4	1+	412800	0.19	894.38	1+	788713	0.2	778.4		80659	0.25	811.43		203578	0.25	1009.72	1+	512076	0.21	891.68	1+	102529	0.1	532.34		108454	0.17	811.1	3+	327912	0.19	776.53	1+	353199	0.25
	13	47.1	6282439680	100
	Base peak chromatogram					Peak 1				Peak 2				Peak 3				Peak 4				Peak 5				Peak 6				Peak 7				Peak 8
	Peak number	RT [min]	Area	Area %		m/z	z	I	FWHM	m/z	z	I	FWHM	m/z	z	I	FWHM	m/z	z	I	FWHM	m/z	z	I	FWHM	m/z	z	I	FWHM	m/z	z	I	FWHM	m/z	z	I	FWHM
	1	6.5	3677560320	100		715.38	1+	2244504	0.21	851.64	1+	4795973	0.21	673.51	1+	869255	0.26	858.59	1+	4706460	0.21	387.27	1+	2349275	0.21	376.34	1+	4567106	0.22	899.62	2+	3423202	0.18	929.7	1+	6030136	0.26
	2	18.9	1162545024	31.61		717.38	1+	1951950	0.2	852.61	1+	2157502	0.25	651.54	1+	609885	0.22	859.57	1+	2427461	0.22	795.39	1+	1494491	0.38	773.54	1+	4128583	0.28	899.13	2+	3193081	0.19	930.69	1+	4255093	0.22
	3	21	241312800	6.56		755.38	1+	899831	0.22	873.61	1+	987351	0.26	674.52	1+	379775	0.22	880.56	1+	1416280	0.21	409.25	1+	1469360	0.24	398.33	1+	2182656	0.22	900.12	2+	2346541	0.17	951.68	1+	4157472	0.25
	4	24.5	1213495552	33		716.38	1+	816027	0.21	853.65	1+	616807	0.23	652.53	1+	258552	0.22	881.58	1+	781134	0.21	425.23	1+	1084342	0.21	774.56	1+	1836544	0.32	910.63	2+	1219916	0.16	952.67	1+	2411673	0.22
	5	37.7	878031360	23.88		718.4	1+	706459	0.19	874.6	1+	542607	0.19	675.52	1+	112771	0.16	860.59	1+	613697	0.23	796.37	1+	930274	0.3	393.34	2+	1189877	0.2	900.63	2+	1189590	0.15	931.68	1+	1504012	0.2
	6	40.9	1825404544	49.64		757.4		665729	0.26	426.35	2+	465043	0.13	689.49	1+	108395	0.23	896.5	1+	354603	0.21	790.32	1+	858853	0.42	377.37	1+	1111017	0.23	910.14	2+	905026	0.16	953.67	1+	927866	0.2
	7	41.8	1041552960	28.32		719.39	1+	549484	0.2	889.57		214410	0.17	690.49	1+	76659	0.19	902.58	1+	272679	0.26	404.29	1+	709822	0.18	399.33	1+	683167	0.2	808.71		816616	0.1	967.64	1+	430236	0.21
	8	46	2119192960	57.62		737.37	1+	365650	0.21	437.26		196167	0.15	532.48	1+	62875	0.11	1032.51		211868	0.17	388.27	1+	686793	0.18	414.34	1+	473937	0.19	911.11	2+	717379	0.16	913.9	1+	426624	0.1
						756.38	1+	340882	0.23	987.54		193546	0.1	653.49	1+	54272	0.24	882.6	1+	203880	0.24	811.2	1+	577518	0.31	768.39	1+	439556	0.34	918.1	2+	514851	0.13	932.68	1+	309188	0.23
						759.38	1+	299989	0.2	875.61	1+	183567	0.27	939.53	1+	48442	0.14	897.54	1+	164164	0.2	811.33	1+	569522	0.12	775.59	1+	410008	0.26	921.58	2+	497377	0.17	968.64	1+	257762	0.16
						739.37	1+	242346	0.22	426.81	2+	174209	0.17	560.97		44144	0.14	861.61	1+	158630	0.21	410.25	1+	557793	0.19	1005.61		330510	0.1	918.6	2+	410977	0.21	1081.66		180033	0.28
						720.4	1+	224122	0.15	427.35	2+	166463	0.12	787.75		40257	0.09	903.51	1+	141023	0.22	791.23	1+	397619	0.23	751.55		282551	0.28	921.11	2+	410934	0.16	954.6	1+	157560	0.22
	Base peak chromatogram					Peak 1				Peak 2				Peak 3				Peak 4				Peak 5				Peak 6				Peak 7				Peak 8				Peak 9				Peak 10				Peak 11
	Peak number	RT [min]	Area	Area %		m/z	z	I	FWHM	m/z	z	I	FWHM	m/z	z	I	FWHM	m/z	z	I	FWHM	m/z	z	I	FWHM	m/z	z	I	FWHM	m/z	z	I	FWHM	m/z	z	I	FWHM	m/z	z	I	FWHM	m/z	z	I	FWHM	m/z	z	I	FWHM
	1	13.4	910726528	12.96		789.48	1+	2735152	0.23	813.44	1+	8232229	0.21	837.59	1+	19855024	0.25	659.46	1+	5182456	0.23	844.54	1+	32439344	0.25	820.98	2+	2854387	0.18	1159.64	1+	1022889	0.22	902.98	2+	7648517	0.2	1087.64	1+	3836421	0.23	409.25	1+	2175578	0.23	398.3	1+	5429213	0.23
	2	14.9	2077517056	29.56		791.45	1+	1713575	0.24	815.45	1+	5418362	0.23	838.55	1+	8814764	0.27	660.42	1+	2579987	0.2	845.53	1+	18389910	0.24	821.47	2+	2739173	0.17	1160.61	1+	746375	0.21	902.5	2+	7112270	0.19	1065.69	1+	3041947	0.25	795.28	1+	741191	0.35	773.54	1+	3769891	0.29
	3	16.2	4536702976	64.54		790.47	1+	1271385	0.21	814.47	1+	3362930	0.23	859.57	1+	3732965	0.21	637.49	1+	1170395	0.17	866.52	1+	15241463	0.23	821.98	2+	1509979	0.19	1057.69	1+	506737	0.2	903.48	2+	3830697	0.17	1088.65	1+	2400648	0.24	425.21	1+	691920	0.19	774.54	1+	1995524	0.3
	4	17.6	1142661632	16.26		893.37	1+	907993	0.21	816.47	1+	2314797	0.25	419.29	2+	3631859	0.2	661.46	1+	447305	0.2	867.49	1+	8078402	0.2	832.45	2+	1150528	0.15	1058.68	1+	308368	0.24	903.98	2+	2443738	0.15	1066.67	1+	1996226	0.23	410.23	1+	508800	0.22	376.33	1+	1894474	0.24
	5	21.8	7029264384	100		891.4	1+	861469	0.22	915.37	1+	1681766	0.16	839.58	1+	3086864	0.21	638.47	1+	286785	0.19	846.52	1+	4435809	0.25	831.97	2+	1106811	0.17	520.36	2+	308255	0.14	913.47	2+	2389495	0.17	1089.62	1+	945042	0.26	387.25	1+	428868	0.22	399.31	1+	1242476	0.22
	6	27.5	469281728	6.68		792.46	1+	756552	0.23	917.37	1+	1599053	0.2	419.79	2+	2513366	0.15	675.4		254323	0.21	868.5	1+	1867178	0.21	832.98	2+	790080	0.17	1161.57	1+	298660	0.21	913.98	2+	2211541	0.17	1067.69	1+	719713	0.25	796.31	1+	354365	0.44	377.32	1+	597269	0.22
	7	28	192559360	2.74		703.37	1+	634491	0.21	817.43	1+	1439545	0.2	860.55	1+	2208907	0.2	590.98		148283	0.12	847.55	1+	1431925	0.21	843.43	2+	643746	0.16	520.81	2+	228941	0.12	914.46	2+	1629274	0.13	1090.63	1+	339318	0.24	432.34	1+	200802	0.18	775.47	1+	548103	0.34
	8	30.6	1408473728	20.04		793.44	1+	570921	0.19	727.39	1+	1026243	0.2	840.57	1+	953619	0.13	430.94		140951	0.11	882.49		1147704	0.23	833.46	2+	617237	0.17	1139.52	4+	164784	0.11	924.94	2+	1175679	0.15	824.21		268511	0.1	388.25	1+	190898	0.19	414.25	1+	540685	0.15
	9	33.7	728274944	10.36		892.37	1+	558726	0.23	916.35	1+	946165	0.15	849.54		698578	0.11	827.5		135287	0.18	888.5		1049596	0.31	822.45	2+	582824	0.17	1138.51	1+	161563	0.21	914.99	2+	1059962	0.17	1111.58	1+	259752	0.14	811.08	1+	164137	0.42	981.9		419071	0.1
	10	37.7	568364672	8.09		894.4	1+	423075	0.19	681.42	2+	860190	0.2	861.53	1+	690004	0.17	828.42		117667	0.13	422.68		872707	0.09	842.93	2+	513229	0.18	1137.58	1+	157168	0.19	904.45	2+	909246	0.17	931.55		251196	0.1	426.2	1+	140823	0.25	949.4		339760	0.1
	11	40.9	1690188416	24.05		871.38	3+	319031	0.21	918.36	1+	626425	0.19	420.33	2+	664280	0.13	676.96		117109	0.11	883.54		721441	0.1	853.93	2+	349661	0.17	1059.6	1+	139643	0.28	924.45	2+	891186	0.19	1224.65	1+	224388	0.13	812.09	1+	133746	0.16	393.29	1+	273019	0.26
						705.4	1+	299283	0.21	919.35	1+	622664	0.17	860.03		580393	0.16	662.45	1+	111767	0.12	423.27		652485	0.1	843.95	2+	293358	0.16	1039.61	1+	124550	0.22	925.47	2+	471795	0.21	1068.71	1+	200876	0.22	797.35	1+	127266	0.18	400.28	1+	225142	0.21
						869.37	1+	287396	0.27	729.38	1+	610082	0.17	564.21		521504	0.1	639.52	1+	105022	0.23	869.54	1+	605956	0.18	833.92	2+	285945	0.13	638.35	2+	113210	0.13	925.94	2+	459039	0.13	973.9		193988	0.1	794.21	3+	112335	0.14	955.55		214541	0.1
						725.36	1+	253369	0.28	893.38	1+	600236	0.21	1101.32		394368	0.12	1186.43		103399	0.1	908.83		588083	0.1	822.99	2+	279688	0.15	1138.9	5+	96483	0.11	921.95	2+	386480	0.23	1112.56	1+	148503	0.22	430.93		104870	0.2	772.96		209564	0.17
	Base peak chromatogram					Peak 1				Peak 2				Peak 3				Peak 4				Peak 5				Peak 6				Peak 7				Peak 8				Peak 9				Peak 10				Peak 11
	Peak number	RT [min]	Area	Area %		m/z	z	I	FWHM	m/z	z	I	FWHM	m/z	z	I	FWHM	m/z	z	I	FWHM	m/z	z	I	FWHM	m/z	z	I	FWHM	m/z	z	I	FWHM	m/z	z	I	FWHM	m/z	z	I	FWHM	m/z	z	I	FWHM	m/z	z	I	FWHM
	1	5.7	89555728	0.64		563.87	2+	571048	0.14	1101.55	1+	1415037	0.21	498.35	2+	4385406	0.18	633.45	1+	3656475	0.23	505.85	2+	2261307	0.16	851.6	1+	5678920	0.23	593.43	1+	9656236	0.23	617.43	1+	39857996	0.21	858.57	1+	4072420	0.24	512.85	2+	48018528	0.19	1045.67	1+	1592291	0.24
	2	8.3	307603232	2.19		1126.68	1+	394596	0.27	1079.56	1+	1213436	0.21	1093.59	1+	2428655	0.26	634.44	1+	1687736	0.21	506.36	2+	1329665	0.19	852.6	1+	2924955	0.23	594.45	1+	3189572	0.23	618.45	1+	15749297	0.21	859.57	1+	2363453	0.25	513.33	2+	30221982	0.16	1046.66	1+	1028407	0.25
	3	11.2	736671040	5.25		564.35	2+	382835	0.14	491.35	2+	1104954	0.17	1013.65	1+	2397145	0.2	635.45	1+	461644	0.24	837.58	1+	1083556	0.23	873.57	1+	1291877	0.25	595.42	1+	920938	0.23	619.39	1+	2308832	0.29	880.55	1+	1873977	0.23	1024.67	1+	13391373	0.24	1067.64	1+	527674	0.2
	4	12.5	905307392	6.45		1127.7	1+	206253	0.26	1102.53	1+	876485	0.24	1094.54	1+	2213116	0.23	655.42	1+	185201	0.15	1010.67	1+	710369	0.24	874.56	1+	1113517	0.19	615.39		434772	0.23	639.46		1958798	0.14	881.55	1+	1096177	0.23	513.86	2+	11027867	0.15	732.02	2+	523446	0.16
	5	15.9	948114624	6.75		574.9	2+	194013	0.13	999.64	1+	748676	0.19	1115.54	1+	2154373	0.16	771.39		125654	0.11	838.58	1+	563430	0.21	426.29	2+	1064752	0.19	616.42		216324	0.18	620.42	1+	861927	0.19	520.86	2+	859988	0.19	1025.66	1+	8773340	0.18	743	2+	474322	0.17
	6	18.7	1174144128	8.36		564.86	2+	155730	0.15	491.85	2+	618720	0.15	498.84	2+	2108963	0.2	431.04		99605	0.11	1011.66	1+	458999	0.23	853.6	1+	873316	0.21	867.34		190870	0.17	891.36		855973	0.13	902.54	1+	539646	0.22	1025.18		2068152	0.2	732.49	2+	386683	0.18
	7	19.8	3143154176	22.38		575.43	2+	125791	0.2	1080.52	1+	587887	0.29	1075.59	1+	1712966	0.2	660.93		98985	0.14	506.84	2+	448038	0.17	633.44	1+	598829	0.24	731.31		161838	0.25	639.28		849880	0.08	617.45	1+	452589	0.18	1026.74		1986401	0.29	743.51	2+	372886	0.17
	8	20.8	14042981376	100		586.39	2+	84559	0.13	1103.53	1+	508667	0.21	1014.66	1+	1274070	0.19	796.9		93576	0.15	516.85	2+	442289	0.17	426.86	2+	528275	0.14	581.46		159571	0.14	651.44		715098	0.17	882.53	1+	389804	0.2	1026.65	1+	1867570	0.3	743.98	2+	366306	0.18
	9	24.5	1123559040	8		585.92	2+	84180	0.18	1062.55	1+	460467	0.23	1076.56	1+	1270498	0.22	696.95		92707	0.26	517.35	2+	340713	0.17	463.34	1+	428515	0.19	507.36		157505	0.17	755.43		674654	0.31	860.58	1+	360118	0.33	523.85		1807913	0.14	1068.64	1+	323557	0.23
	10	25.1	11915862016	84.85		1128.73	1+	75928	0.16	1061.56		448599	0.26	1095.49	1+	1122171	0.13	749.36		87455	0.1	1032.63	1+	305817	0.19	427.34	2+	324875	0.13	778.83		153312	0.1	640.39		646989	0.13	521.33	2+	339469	0.19	514.34	2+	1477661	0.14	1047.67	1+	279428	0.22
	11	31	367209536	2.61		965.65		66506	0.1	1000.67	1+	373999	0.2	995.6	1+	1078212	0.25	636.43	1+	82067	0.12	419.3	2+	264970	0.17	458.41		228337	0.21	1003.58		152111	0.1	641.41		634834	0.11	1040.65	1+	332706	0.19	582.33		1420585	0.12	325.29	1+	266763	0.22
	12	32.4	1942716416	13.83		687.83		63786	0.11	552.29	2+	282353	0.16	538.32	2+	974080	0.11	529.96		78243	0.11	527.85	2+	231418	0.12	989.47		219579	0.21	631.44		143679	0.14	673.53		618620	0.11	597.53	1+	330002	0.24	1384.5		1200274	0.1	754.51	2+	231124	0.16
	13	33.5	597980992	4.26		837.68		56407	0.1	1081.52	1+	282144	0.17	1116.53	1+	920517	0.25	698.47		76340	0.14	859.58	1+	218171	0.22	875.56	1+	178205	0.19	831.59		140592	0.12	704.4		560997	0.1	903.55	1+	247735	0.3	1044.14		1199960	0.1	753.99	2+	221877	0.2
	14	37.8	2035048192	14.49		808.23	1+	55714	0.16	981.63	1+	267842	0.25	499.31	2+	865855	0.14	838.85		72210	0.11	517.84	2+	194446	0.21	495.25		170586	0.11	481.46		130707	0.1	756.34		519138	0.1	690.46	2+	243274	0.17	914.05		1177761	0.1	1089.61	1+	221535	0.18
	15	39.2	635081024	4.52
	Base peak chromatogram					Peak 1				Peak 2				Peak 3				Peak 4				Peak 5				Peak 6				Peak 7				Peak 8				Peak 9				Peak 10				Peak 11
	Peak number	RT [min]	Area	Area %		m/z	z	I	FWHM	m/z	z	I	FWHM	m/z	z	I	FWHM	m/z	z	I	FWHM	m/z	z	I	FWHM	m/z	z	I	FWHM	m/z	z	I	FWHM	m/z	z	I	FWHM	m/z	z	I	FWHM	m/z	z	I	FWHM	m/z	z	I	FWHM
	1	6.4	607289856	6.6		691.45	1+	1744092	0.22	725.4	1+	2492686	0.22	809.48	1+	3265109	0.23	837.5	1+	8059913	0.27	823.5	1+	9764537	0.23	851.5	1+	23062706	0.26	673.42	1+	951110	0.23	1083.5	1+	1097843	0.23	512.62	2+	11665382	0.18	1097.51	1+	1453683	0.22	981.59	1+	957734	0.25
	2	8.1	716610624	7.79		793.36	1+	1007285	0.22	726.4	1+	1252085	0.21	810.49	1+	1602532	0.22	838.48	1+	4995682	0.23	824.49	1+	4901046	0.24	852.49	1+	12240329	0.25	674.42	1+	459733	0.23	1084.48	1+	723544	0.2	513.09	2+	7254979	0.17	1098.5	1+	956452	0.24	982.58	1+	486969	0.24
	3	15.6	728356928	7.92		692.46	1+	672056	0.22	727.43	1+	1155595	0.21	831.47	1+	1597716	0.2	859.43	1+	1703349	0.25	845.49	1+	3178248	0.21	853.48	1+	3497388	0.21	651.44	1+	383485	0.22	1105.46	1+	466963	0.21	1024.58	1+	7074154	0.25	1057.55	4+	953822	0.24	1003.55	1+	239543	0.24
	4	16.4	2619217408	28.48		794.38	1+	442257	0.21	827.31	1+	1056381	0.21	832.45	1+	651304	0.22	839.51	1+	957056	0.29	825.49	1+	1670126	0.19	425.9	2+	2930789	0.17	652.44	1+	140599	0.22	1078.51	1+	465172	0.27	1025.59	1+	4417103	0.21	1092.54	1+	801036	0.23	983.57	1+	228082	0.21
	5	17.9	2990644224	32.52		771.34	1+	279494	0.19	829.3	1+	517953	0.23	811.51	1+	407507	0.25	418.86		876636	0.17	846.47	1+	1495563	0.21	873.47	1+	2708117	0.26	1069.45	1+	139815	0.21	1043.5		417583	0.22	513.6	2+	2589262	0.15	977.6	1+	751210	0.22	1004.58	1+	163149	0.24
	6	18.8	9195811840	100		693.45	1+	181026	0.17	828.33	1+	512039	0.18	853.44	1+	317095	0.15	860.47	1+	850444	0.26	867.44	1+	532327	0.17	874.48	1+	1959846	0.21	689.36	1+	104956	0.16	1044.51	2+	353180	0.17	1046.52	1+	1438960	0.18	1058.49		646490	0.27	502.1	2+	133105	0.14
	7	20.9	332023168	3.61		825.29	1+	153432	0.23	728.37	1+	406815	0.21	789.51	1+	197061	0.19	817.57	1+	764822	0.16	411.88		452209	0.17	426.38	2+	819312	0.18	1070.47	1+	92684	0.17	963.58	1+	286125	0.21	523.6	2+	1416020	0.16	1093.55	1+	605787	0.24	491.04	1+	101178	0.13
	8	24.4	337795360	3.67		795.34	1+	142764	0.27	805.29	1+	291962	0.17	812.49	1+	191095	0.16	419.39	2+	519487	0.19	861.4		439512	0.23	854.54	1+	635555	0.19	851.5	1+	90522	0.21	1079.47	1+	271465	0.2	1026.57	1+	1182043	0.2	1111.51		448280	0.23	957.9		99893	0.11
	9	25.4	3450083072	37.52		809.33	1+	127179	0.23	859.23	1+	209600	0.2	833.46	1+	178125	0.18	840.5	1+	382174	0.17	837.52		410323	0.25	875.52	1+	512670	0.14	675.4	1+	79372	0.2	1106.47	1+	267140	0.19	1025.03	1+	936070	0.23	978.63	1+	437588	0.24	502.64	2+	97474	0.13
	10	27.5	648536192	7.05		772.38	1+	116641	0.27	830.31	1+	206551	0.26	863.5		150474	0.09	861.42	1+	380186	0.16	412.36	2+	403367	0.16	1003.38		463296	0.15	852.5	1+	55867	0.2	1097.48	1+	261397	0.22	514.11	2+	777551	0.16	1113.5	1+	418550	0.22	324.69	1+	75345	0.2
	11	32.6	234398576	2.55		929.29	1+	99170	0.16	691.42	1+	156034	0.21	863.33		148734	0.14	875.41		326993	0.17	847.47	1+	328626	0.21	426.93	2+	454089	0.11	691.22		47006	0.08	1099.46	1+	253553	0.21	524.16	2+	567894	0.19	1099.5	1+	380392	0.22	907.05	2+	72974	0.1
						945.26	1+	88385	0.13	593.3	1+	154763	0.24	854.48	1+	142123	0.12	975.41		253248	0.12	877.37		307737	0.2	878.93		409274	0.14	1064.51		45009	0.15	1085.49	1+	239100	0.21	1047.57	1+	549947	0.21	489.09	2+	349185	0.17	532.79	1+	71584	0.26
	Base peak chromatogram					Peak 1				Peak 2				Peak 3				Peak 4				Peak 5				Peak 6				Peak 7				Peak 8				Peak 9				Peak 10				Peak 11
	Peak number	RT [min]	Area	Area %		m/z	z	I	FWHM	m/z	z	I	FWHM	m/z	z	I	FWHM	m/z	z	I	FWHM	m/z	z	I	FWHM	m/z	z	I	FWHM	m/z	z	I	FWHM	m/z	z	I	FWHM	m/z	z	I	FWHM	m/z	z	I	FWHM	m/z	z	I	FWHM
	1	10.5	958507712	9.04		869.55	1+	6927699	0.26	633.42	1+	3601710	0.23	1094.67	1+	25725308	0.26	851.59	1+	18553428	0.24	593.43	1+	13484568	0.23	617.42	1+	28071742	0.22	615.4	1+	17437652	0.24	581.46	1+	14746440	0.24	858.55	1+	26745988	0.25	512.84	2+	27440748	0.18	981.66	1+	3204468	0.23
	2	12.6	799802944	7.54		870.53	1+	3186072	0.26	634.43	1+	1394815	0.23	1095.66	1+	16293950	0.27	852.6	1+	10285617	0.24	594.43	1+	5449222	0.23	618.42	1+	10466756	0.24	617.41	1+	12860861	0.18	582.45	1+	4964731	0.26	859.55	1+	13553340	0.23	513.33	2+	16225534	0.18	982.65	1+	2147046	0.23
	3	15.9	7491074048	70.65		847.58	1+	1457152	0.25	635.44	1+	473466	0.18	547.86	2+	13298367	0.16	853.55	1+	3809504	0.21	595.43	1+	1310623	0.16	619.4	1+	2219108	0.23	616.39	1+	7285411	0.18	603.42	1+	2446003	0.26	880.55	1+	13052591	0.23	1024.65	1+	10834205	0.24	1003.64	1+	1060422	0.23
	4	18.8	4941770752	46.61		848.55	1+	1134620	0.17	655.4		149695	0.16	548.35	2+	6982992	0.17	873.57	1+	3561280	0.21	779.9		544770	0.1	651.46		1037450	0.26	618.42	1+	4541698	0.21	617.43	1+	1814321	0.21	881.51	1+	5304640	0.25	1025.67	1+	5931307	0.26	983.66	1+	737633	0.21
	5	19.9	4616912384	43.54		871.55	1+	787058	0.26	639.39		131976	0.24	1096.7	1+	6059948	0.26	426.32	2+	2071405	0.19	615.42		523786	0.23	673.41		970804	0.24	637.35	1+	1659228	0.26	599.39	1+	1306510	0.17	860.54	1+	3902263	0.22	513.86	2+	4967742	0.19	1004.63	1+	614200	0.25
	6	20.8	10602972160	100		415.27	2+	521600	0.18	907.41		86923	0.18	548.86	2+	4357765	0.16	426.79	2+	1928231	0.12	586.87		334887	0.1	639.4		663580	0.3	1229.66		1652570	0.18	583.48	1+	1276219	0.21	882.5	1+	1802105	0.21	514.34	2+	2820951	0.18	1005.62	1+	404122	0.17
	7	21.8	5015606272	47.3		885.49	1+	501281	0.2	1064.8		86272	0.1	1134.67	1+	4283781	0.27	874.5	1+	1851609	0.2	1172.7		283577	0.14	640.41		654329	0.13	844.47	1+	1572814	0.12	1161.45		1190806	0.17	896.47		1010948	0.14	1026.67	1+	1613754	0.19	491.33	2+	327587	0.15
	8	22.4	4823422976	45.49		849.56	1+	410681	0.22	1061.49		73630	0.1	1135.66	1+	4107817	0.19	864.08		796529	0.16	867.34		275814	0.19	602.41		445436	0.1	639.35	1+	1043248	0.19	1161.74		994366	0.15	903.56		901625	0.11	523.84	2+	1409273	0.13	1025.56	1+	311359	0.29
	9	24.5	6390912512	60.27		886.58	1+	359962	0.21	771.39		73430	0.16	1112.62	2+	3602038	0.23	875.02		616972	0.13	731.46		262233	0.12	620.43	1+	440073	0.18	638.38	1+	993752	0.15	604.45	1+	973679	0.15	897.49		847488	0.17	1025.14		1304199	0.21	502.29	2+	256411	0.15
	10	25.3	6187552768	58.36		664.77		227851	0.1	948.36		73215	0.1	1113.74	2+	2548112	0.24	870.51		595308	0.12	687.3		235410	0.1	593.41		433244	0.19	866.46	1+	974991	0.24	1162.75		882520	0.16	520.82		787588	0.13	1046.72	1+	961504	0.1	1027.6	1+	209304	0.14
	11	32.5	801296512	7.56		415.77	2+	225002	0.1	677.63		72533	0.1	1114.59		2290347	0.13	874.17		578637	0.1	596.37	1+	225140	0.21	674.46		425766	0.18	1230.69		819938	0.21	1183.83		771614	0.3	861.5	1+	770151	0.21	524.34	2+	955179	0.16	502.83	2+	208898	0.16
	12	37.6	1034912704	9.76		954.46		222670	0.24	734.25		72451	0.1	1114.28		1924403	0.14	854.59	1+	536363	0.17	616.21		213360	0.09	734.56		420004	0.27	619.46	1+	742050	0.23	618.45	1+	722887	0.21	902.49		729534	0.2	1046.61		951338	0.09	513.31		200608	0.12
	13	37.9	3102834944	29.26
	Base peak chromatogram					Peak 1				Peak 2				Peak 3				Peak 4				Peak 5				Peak 6				Peak 7				Peak 8				Peak 9				Peak 10				Peak 11
	Peak number	RT [min]	Area	Area %		m/z	z	I	FWHM	m/z	z	I	FWHM	m/z	z	I	FWHM	m/z	z	I	FWHM	m/z	z	I	FWHM	m/z	z	I	FWHM	m/z	z	I	FWHM	m/z	z	I	FWHM	m/z	z	I	FWHM	m/z	z	I	FWHM	m/z	z	I	FWHM
	1	10.7	378211744	6.14		933.56	1+	1842465	0.22	1026.59	1+	3382642	0.24	1072.65	1+	13644334	0.24	809.59	1+	13913745	0.25	837.58	1+	25200704	0.24	1060.58	1+	1946456	0.25	1106.61	1+	10005039	0.26	666.43	2+	2146670	0.17	512.85	2+	36713588	0.16	862.56	1+	16025892	0.25	1031.66	1+	6694166	0.25
	2	13.6	914755136	14.86		934.57	1+	1001306	0.2	1027.58	1+	2223553	0.22	1073.64	1+	7731176	0.24	810.57	1+	8270619	0.19	838.58	1+	13199343	0.21	1061.56	1+	1191217	0.19	1107.61	1+	6449619	0.24	666.9	2+	1669103	0.17	513.35	2+	20019224	0.16	863.54	1+	7759487	0.25	1032.65	1+	4185795	0.24
	3	15.1	4363344896	70.87		911.57	1+	783402	0.23	967.55	1+	1582446	0.2	1032.64	1+	6676230	0.19	1072.65	1+	4167653	0.25	419.28	2+	5179955	0.16	1062.56	1+	1056901	0.22	1108.6	1+	6091879	0.23	678.42	2+	659638	0.21	1024.69	1+	10224579	0.24	760.49	2+	4855272	0.19	1053.62	1+	1676379	0.24
	4	15.5	3802477568	61.76		793.53	1+	445739	0.29	678.46	2+	1187875	0.16	1074.63	1+	3889261	0.24	831.54	1+	3901837	0.23	839.58	1+	3578557	0.23	837.59	1+	861687	0.22	1066.63	1+	3086592	0.19	667.41	2+	635013	0.19	1025.68	1+	9262628	0.17	840.57	1+	4558849	0.23	1054.6	1+	1421339	0.24
	5	16.3	6156400128	100		912.6	1+	393733	0.22	678.97	2+	947759	0.16	1033.66	1+	3620703	0.22	1073.64	1+	2836184	0.21	859.57	1+	2847953	0.2	1196.5	1+	572341	0.14	1084.59	1+	2984812	0.21	677.39	1+	634283	0.21	513.87	2+	6155970	0.19	760.98	2+	3781426	0.18	1033.66	1+	1270850	0.23
	6	16.6	449497344	7.3		935.54	1+	343873	0.18	1028.59	1+	816784	0.25	516.83	2+	3180344	0.18	811.58	1+	2597087	0.18	860.55	1+	2435544	0.18	1063.59	1+	537078	0.21	1109.58	1+	2831017	0.25	677.93	2+	504846	0.15	1026.65	1+	2193645	0.24	864.52	1+	3103387	0.22	1055.62	1+	566897	0.21
	7	18	3875831040	62.96		794.59	1+	268755	0.22	968.51	1+	783009	0.17	1050.62	1+	2861312	0.22	832.55	1+	2285485	0.24	419.8	2+	2403900	0.17	838.58	1+	416155	0.25	533.84	2+	2408710	0.14	688.88	1+	435473	0.15	1046.64		1257805	0.17	841.56	1+	2425743	0.24	1075.64	1+	476287	0.22
	8	21.4	321053856	5.21		447.32	2+	188285	0.2	986.61	1+	736054	0.24	1051.6	1+	2414789	0.17	1074.64	1+	1219791	0.26	1060.6		984089	0.2	608.8	1+	414405	0.1	1067.61	1+	1914624	0.2	688.36	2+	400356	0.14	864.55		894522	0.1	771.48	2+	2382608	0.16	1034.65	1+	399268	0.2
	9	24.6	5858586624	95.16		913.56	1+	178933	0.16	969.53	1+	683382	0.23	517.37	2+	2350960	0.15	833.58	1+	1156908	0.21	856.5		805915	0.11	1022.6	1+	344128	0.23	1086.63	1+	1715337	0.2	678.9	2+	307864	0.12	602.77		891413	0.1	865.54	1+	1479935	0.16	500.8		374872	0.13
	10	32.9	3738683904	60.73		447.84	2+	157805	0.14	945.55	1+	642128	0.16	809.55	1+	1521408	0.27	405.31	2+	1082039	0.18	420.28	2+	733151	0.1	1038.58	1+	308438	0.16	1085.62	1+	1611522	0.33	707.34	2+	267704	0.13	523.83		888692	0.2	772.02	2+	1313320	0.2	1076.6	1+	292133	0.23
	11	35.8	1716300672	27.88		816.52	1+	153933	0.17	1162.58	1+	580325	0.24	1034.69	1+	1134155	0.26	405.79	2+	1037740	0.18	861.56	1+	703972	0.17	1043.21		306493	0.09	1087.58	1+	1496438	0.13	667.95	2+	247996	0.18	531.87		886703	0.14	782.48	2+	1262082	0.14	856.31		271502	0.1
	12	37.8	1412872192	22.95		815.55	1+	152567	0.2	679.48	2+	534822	0.14	1052.56	1+	1013343	0.22	1032.59	1+	990376	0.17	1279.3		637906	0.1	1198.57	1+	290885	0.16	1068.63	1+	1301096	0.2	1100.67	1+	242496	0.18	524.29		800075	0.16	782.98	2+	1227062	0.15	535.81		267754	0.1
	13	48.1	253710848	4.12
	Base peak chromatogram					Peak 1				Peak 2				Peak 3				Peak 4				Peak 5
	Peak number	RT [min]	Area	Area %		m/z	z	I	FWHM	m/z	z	I	FWHM	m/z	z	I	FWHM	m/z	z	I	FWHM	m/z	z	I	FWHM
	1	4.9	587142592	56.79		395.21	2+	2856909	0.23	307.2	1+	1856361	0.25	480.32	2+	435375	0.21	387.25	1+	2143418	0.23	376.35	1+	3279110	0.23
	2	10.7	402248096	38.91		789.35	1+	1413520	0.27	635.29	1+	521705	0.25	502.32	1+	219180	0.18	409.24	1+	1351560	0.24	773.57	1+	1999111	0.32
	3	35.9	136137360	13.17		790.37	1+	649021	0.23	329.18	1+	484027	0.18	481.34	1+	94636	0.26	795.38	1+	1268814	0.29	398.33	1+	1654559	0.23
	4	37.8	692820992	67.01		396.19	1+	617613	0.19	667.29	1+	345553	0.26	885.96	1+	56657	0.09	425.2	1+	590575	0.24	774.55	1+	1203342	0.26
	5	41.1	1033832576	100		811.33	1+	568270	0.25	308.19	1+	303302	0.26	849.68		54066	0.09	790.33	1+	577078	0.45	377.34	1+	1081179	0.19
						812.35	1+	361222	0.18	613.26	1+	294724	0.37	1141.28		51688	0.1	796.37	1+	516014	0.34	393.33	1+	716042	0.24
						1183.51	1+	321434	0.16	657.33	1+	258453	0.23	884.53		49203	0.1	388.26	1+	476362	0.22	399.32	1+	408734	0.26
						417.17	1+	255864	0.16	345.14	1+	149034	0.15	858.55	2+	49047	0.1	410.24	1+	369543	0.2	775.56	1+	367246	0.22
						887.4		193264	0.16	637.36	1+	148523	0.24	503.36	1+	48005	0.25	811.22		340776	0.25	414.3	1+	305070	0.21
						791.4	1+	183616	0.26	614.29	1+	142643	0.2	576.97	1+	44112	0.2	404.29	1+	340302	0.2	768.56		253779	0.14
	Base peak chromatogram					Peak 1				Peak 2				Peak 3				Peak 4
	Peak number	RT [min]	Area	Area %		m/z	z	I	FWHM	m/z	z	I	FWHM	m/z	z	I	FWHM	m/z	z	I	FWHM
	1	4.4	243386720	20.39		280.68	1+	1492514	0.2	394.71	1+	5068552	0.21	306.66	1+	2193360	0.2	479.97	1+	430954	0.22
	2	4.9	1193878144	100		151.95	1+	615901	0.22	789.21	1+	2521904	0.24	177.88	1+	508284	0.21	501.98		187455	0.23
	3	10.8	388445216	32.54		318.55	1+	316899	0.17	790.2	1+	1177546	0.23	328.58	1+	424880	0.22	480.98	1+	143817	0.21
	4	35.6	136447536	11.43		583.14	1+	298096	0.23	395.73	1+	1017593	0.23	307.65	1+	392687	0.14	898.77	1+	128736	0.1
						281.69	1+	238207	0.18	811.21	1+	709709	0.19	635.23	1+	362195	0.25	977.08		105584	0.1
						561.08	1+	234326	0.17	827.17	1+	534790	0.19	613.2	1+	346485	0.25	860.11	1+	97071	0.1
						302.61	1+	228156	0.23	791.21	1+	360398	0.23	667.2	1+	279874	0.22	880.14	1+	91892	0.1
						621.17	1+	223384	0.25	432.75	1+	335049	0.17	637.23	1+	195272	0.23	532.71	1+	68786	0.18
						615.12	1+	188805	0.25	812.21	1+	323710	0.22	689.18	1+	183895	0.24	1102.65		66191	0.1
						263.68	1+	141105	0.22	1183.34	1+	312887	0.21	132.07	1+	170777	0.29	884.64	1+	60066	0.1
[truncated: 16 more columns]

## Sheet: Table S6
Table S6. List of protonated masses [M+H]+ and assigned peptides recorded from LC-MS chromatograms.
Lineage	Strain	Rt [min]	m/z [M + H]+	z	Monoisotopic Mass [Da]	Peptide Family	Peptide	Reference	Comment	m/z with much higher intensity
1	NIVA-CYA126/8	5.4	731.48	1+	730.5	Aeruginosin	put. Aer 730		assigned to peptide family due to fragmentation pattern
		10.1	715.48	1+	714.5	Aeruginosin	Aer 126A	Ishida et al., 2007
		17.3	885.93	2+	1769.9	Microviridin	Mvd K	Philmus et al., 2008
		18	909.62	1+	908.6	Anabaenopeptin	AP 908	Okumura et al., 2009
		23.9	916.55	1+	915.5	Anabaenopeptin	AP 915	Okumura et al., 2009
		24.6	1024.66	1+	1023.7	Microcystin	[D-Asp3]MC-RR	Meriluoto et al., 1989
		28.5	961.55	1+	960.6	Cyanopeptolin	Cpt 960	Okumura et al., 2009		m/z 983.6 =[M + Na]+
		32.4	981.62	1+	980.6	Microcystin	[D-Asp3]MC-LR	Harada et al., 1990
1	No2A	6.8	717.38	1+	716.4	Aeruginosin	put. Aer 716		assigned to peptide family due to fragmentation pattern
		7	715.39	1+	714.4	Aeruginosin	put. Aer 714		assigned to peptide family due to fragmentation pattern
		16.4	837.6	1+	836.6	Anabaenopeptin	AP B	Harada et al., 1995
		20.1	851.65	1+	850.6	Anabaenopeptin	put. AP		assigned to peptide family due to fragmentation pattern
		21	883.55	2+	1765.1	Microviridin	Mvd I	Fujii et al., 2000
		21.3	1154.7	1+	1153.7	Cyanopeptolin	put. Cpt 1153		assigned to peptide family due to fragmentation pattern	m/z 1056.7 =[M -SO3 -H2O + H]+
		41.3	1061.7	1+	1060.7	Planktocyclin/Prenylagaramide	put. Pla 1060		identified by the precursor peptide
1	No66	6.9	717.28	1+	716.3	Aeruginosin	put. Aer 716		assigned to peptide family due to fragmentation pattern
		7.2	715.28	1+	714.3	Aeruginosin	put. Aer 714		assigned to peptide family due to fragmentation pattern
		13.9	803.52	1+	802.5	unknown
		14.6	1088.58	1+	1087.6	unknown
		16.3	837.48	1+	836.5	Anabaenopeptin	AP B	Harada et al., 1995
		21	883.42	2+	1764.8	Microviridin	Mvd I	Fujii et al., 2000
		21.5	1154.58	1+	1153.6	Cyanopeptolin	put. Cpt 1153		assigned to peptide family due to fragmentation pattern	m/z 1056.6 =[M -SO3 -H2O + H]+
		28.4	583.29	1+	582.3	Microginin	put. Mic 582		assigned to peptide family due to fragmentation pattern
		29.4	549.27	1+	548.3	Microginin	put. Mic 548		assigned to peptide family due to fragmentation pattern
		32.3	617.31	1+	616.3	Microginin	put. Mic 616		assigned to peptide family due to fragmentation pattern
		35.9	801.46	1+	800.5	Planktocyclin/Prenylagaramide	Planktocyclin	Baumann et al., 2007
1	No976	5.6	821.37	1+	820.4	Aeruginosin	put. Aer 820		assigned to peptide family due to fragmentation pattern
		7	855.31	1+	854.3	Aeruginosin	put. Aer 854		assigned to peptide family due to fragmentation pattern
		7.8	741.42	1+	740.4	Aeruginosin	put. Aer 740		assigned to peptide family due to fragmentation pattern
		8.4	772.42	2+	1542.8	unknown
		11.3	923.96	2+	1846.0	unknown
		13.5	869.31	1+	868.3	Aeruginosin	put. Aer 868		assigned to peptide family due to fragmentation pattern
		14.2	993.4	1+	992.4	Planktocyclin/Prenylagaramide	put. Pla 992		identified by the precursor peptide
		20.1	914.96	2+	1827.9	Planktocyclin/Prenylagaramide	put. Pla 1827		identified by the precursor peptide
		26.2	791.41	2+	1580.8	Planktocyclin/Prenylagaramide	put. Pla 1580		identified by the precursor peptide
		32.7	994.55	1+	993.6	Cyanopeptolin	put. Cpt 993		assigned to peptide family due to fragmentation pattern	m/z 976.6 =[M -H2O + H]+
1	PCC7805	7.9	741.46	1+	740.5	Aeruginosin	put. Aer 740		assigned to peptide family due to fragmentation pattern
		9.6	775.44	1+	774.4	Aeruginosin	put. Aer 774		assigned to peptide family due to fragmentation pattern
		11.1	835.4	1+	834.4	Aeruginosin	put. Aer 834		assigned to peptide family due to fragmentation pattern	m/z 755.5 =[M -SO3 + H]+
		13.6	869.36	1+	868.4	Aeruginosin	put. Aer 868		assigned to peptide family due to fragmentation pattern	m/z 789.5 =[M -SO3 + H]+
		14.4	755.48	1+	754.5	Aeruginosin	put. Aer 754		assigned to peptide family due to fragmentation pattern
		17.3	789.46	1+	788.5	Aeruginosin	put. Aer 788		assigned to peptide family due to fragmentation pattern
		28.5	1089.6	1+	1088.6	Cyanopeptolin	put. Cpt 1088		assigned to peptide family due to fragmentation pattern	m/z 1111.6 =[M + Na]+
		32.8	994.7	1+	993.7	Cyanopeptolin	put. Cpt 993		assigned to peptide family due to fragmentation pattern	m/z 976.6 =[M -H2O + H]+
		33.6	1039.79	1+	1038.8	unknown
		45.9	929.65	1+	928.7	Planktocyclin/Prenylagaramide	Pag B	Murakami et al., 1999
		47	1021.7	1+	1020.7	Planktocyclin/Prenylagaramide	Pag C	Donia and Schmidt, 2011
1	PCC7811	6.5	717.38	1+	716.4	Aeruginosin	put. Aer 716		assigned to peptide family due to fragmentation pattern
		6.5	715.38	1+	714.4	Aeruginosin	put. Aer 714		assigned to peptide family due to fragmentation pattern
		18.9	851.64	1+	850.6	Anabaenopeptin	AP F	Shin et al., 1997
		24.5	858.59	1+	857.6	Anabaenopeptin	Oscillamide Y	Sano and Kaya, 1995
		41.8	899.13	2+	1796.3	unknown
		46	929.7	1+	928.7	Planktocyclin/Prenylagaramide	Pag B	Murakami et al., 1999
1A	No365	13.4	869.4	1+	868.4	Aeruginosin	put. Aer 868		assigned to peptide family due to fragmentation pattern	m/z 789.5 =[M -SO3 + H]+
		14.9	893.44	1+	892.4	Aeruginosin	put. Aer 892		assigned to peptide family due to fragmentation pattern	m/z 813.4 =[M -SO3 + H]+
		16.2	837.59	1+	836.6	Anabaenopeptin	AP B	Harada et al., 1995
		21.8	844.54	1+	843.5	Anabaenopeptin	AP A	Harada et al., 1995
		27.5	820.98	2+	1640	Microviridin	put. Mvd 1640		identified by the precursor peptide
		28	1137.6	1+	1136.6	Cyanopeptolin	put. Cpt 1136		assigned to peptide family due to fragmentation pattern	m/z 1159.6 =[M + Na]+
		30.6	902.5	2+	1803	Microviridin	put. Mvd 1803		identified by the precursor peptide
		33.7	1065.69	1+	1064.7	Planktocyclin/Prenylagaramide	put. Pag 1064		identified by the precursor peptide
2	No82	5.7	563.86	2+	1125.7	Planktocyclin/Prenylagaramide	put. Pla 1125		identified by the precursor peptide
		11.2	1093.6	1+	1092.6	Cyanopeptolin	Oscillapeptin J	Blom et al., 2003
		12.5	633.45	1+	632.5	Aeruginosin	put. Aer 632		assigned to peptide family due to fragmentation pattern
		18.7	851.6	1+	850.6	Anabaenopeptin	AP F	Shin et al., 1997
		19.8	593.43	1+	592.4	Aeruginosin	put. Aer 592		assigned to peptide family due to fragmentation pattern
		20.8	617.43	1+	616.4	Aeruginosin	put. Aer 616		assigned to peptide family due to fragmentation pattern
		24.5	858.57	1+	857.6	Anabaenopeptin	Oscillamide Y	Sano and Kaya, 1995
		25.1	1024.67	1+	1023.7	Microcystin	[D-Asp3]MC-RR	Meriluoto et al., 1989
		32.4	981.68	1+	980.7	Microcystin	[D-Asp3]MC-LR	Harada et al., 1990
2	No108	6.4	771.34	1+	770.3	Aeruginosin	put. Aer 770		assigned to peptide family due to fragmentation pattern	m/z 691.5 =[M -SO3 + H]+
		8.1	805.29	1+	804.3	Aeruginosin	put. Aer 804		assigned to peptide family due to fragmentation pattern	m/z 725.4 =[M -SO3 + H]+
		15.6	809.48	1+	808.5	Anabaenopeptin	AP C	Fujii et al., 2002
		16.4	837.5	1+	836.5	Anabaenopeptin	AP B	Harada et al., 1995
		17.9	823.5	1+	822.5	Anabaenopeptin	put. AP 822		assigned to peptide family due to fragmentation pattern
		18.4	837.5	1+	836.5	Anabaenopeptin	put. AP 836		assigned to peptide family due to fragmentation pattern
		18.8	851.5	1+	850.5	Anabaenopeptin	AP F	Shin et al., 1997
		25.4	1024.58	1+	1023.6	Microcystin	[D-Asp3]MC-RR	Meriluoto et al., 1989
		27.5	1075.5	1+	1074.5	Cyanopeptolin	put. Cpt 1074		assigned to peptide family due to fragmentation pattern	m/z 1097.5 =[M + Na]+
		32.6	981.59	1+	980.6	Microcystin	[D-Asp3]MC-LR	Harada et al., 1990
2	PCC7821	10.5	847.58	1+	846.6	Cyanopeptolin	Fragment of Oscillapeptin G		Oscillapeptin G - (Hty + Glyceric acid)
		12.6	633.42	1+	632.4	Aeruginosin	put. Aer 632		assigned to peptide family due to fragmentation pattern
		15.9	1112.59	1+	1111.6	Cyanopeptolin	Oscillapeptin G	Sano and Kaya, 1996		m/z 1094.7 =[M -H2O + H]+
		18.8	851.59	1+	850.6	Anabaenopeptin	AP F	Shin et al., 1997
		19.9	593.43	1+	592.4	Aeruginosin	put. Aer 592		assigned to peptide family due to fragmentation pattern
		20.8	617.42	1+	616.4	Aeruginosin	put. Aer 616		assigned to peptide family due to fragmentation pattern
		21.8	615.4	1+	614.4	Microginin	Oscillaginin A	Sano and Kaya, 1997
		22.4	581.46	1+	580.5	Microginin	Oscillaginin B	Sano and Kaya, 1997
		24.5	858.55	1+	857.6	Anabaenopeptin	Oscillamide Y	Sano and Kaya, 1995
		25.3	1024.65	1+	1023.7	Microcystin	[D-Asp3]MC-RR	Meriluoto et al., 1989
		32.5	981.66	1+	980.6	Microcystin	[D-Asp3]MC-LR	Harada et al., 1990
		37.6	985.57	2+	1969.1	Planktocyclin/Prenylagaramide	put. Pag 1969		identified by the precursor peptide
		37.9	1240.78	1+	1239.8	Planktocyclin/Prenylagaramide	Oscillatorin	Sano and Kaya, 1996
2A	No758	13.6	1004.6	1+	1003.6	Cyanopeptolin	put. Cpt 1003		assigned to peptide family due to fragmentation pattern	m/z 1026.6 =[M + Na]+
		15.1	1050.62	1+	1049.6	Cyanopeptolin	put. Cpt 1049		assigned to peptide family due to fragmentation pattern	m/z 1072.7 =[M + Na]+
		15.5	809.59	1+	808.6	Anabaenopeptin	AP C	Fujii et al., 2002
		16.3	837.58	1+	836.5	Anabaenopeptin	AP B	Harada et al., 1995
		16.5	1038.6	1+	1037.6	Cyanopeptolin	put. Cpt 1037		assigned to peptide family due to fragmentation pattern	m/z 1060.6 =[M + Na]+
		18	1084.59	1+	1083.6	Cyanopeptolin	put. Cpt 1083		assigned to peptide family due to fragmentation pattern	m/z 1106.6 =[M + Na]+
		24.6	1024.69	1+	1023.7	Microcystin	[D-Asp3]MC-RR	Meriluoto et al., 1989
		32.9	840.57	1+	839.6	Planktocyclin/Prenylagaramide	put. Pla 839		identified by the precursor peptide	m/z 862.6 = [M + Na]+
		35.8	1031.66	1+	1030.7	Microcystin	[D-Asp3]MC-RY	Okello et al., 2009
		38	751.49	2+	1501	Planktocyclin/Prenylagaramide	put. Pag 1501		identified by the precursor peptide
3	No713	4.9	789.35	1+	788.4	unknown
		10.7	613.26	1+	612.3	unknown
		35.9	480.32	1+	479.3	unknown
3	PCC9214	4.4	280.7	1+	279.7	unknown
		4.9	789.2	1+	788.2	unknown
		10.8	613.2	1+	612.2	unknown
		35.6	480	1+	479.0	unknown
	Baumann HI, Keller S, Wolter FE, Nicholson GJ, Jung G, Süssmuth RD, Jüttner F. 2007. Planktocyclin, a cyclooctapeptide protease inhibitor produced by the freshwater cyanobacterium Planktothrix rubescens. J Nat Prod. 70(10):1611-5.
	Blom JF, Bister B, Bischoff D, Nicholson G, Jung G, Süssmuth RD, Jüttner F. 2003. Oscillapeptin J, a new grazer toxin of the freshwater cyanobacterium Planktothrix rubescens. J Nat Prod. 66(3):431-4.
	Donia MS, Schmidt EW. 2011. Linking chemistry and genetics in the growing cyanobactin natural products family. Chem Biol. 18(4):508-19.
	Fujii K, Sivonen K, Nakano T, Harada K-I. 2002. Structural elucidation of cyanobacterial peptides encoded by peptide synthetase gene in Anabaena species. Tetrahedron 58(34):6863–71.
	Harada K-I, Fujii K, Shimada T, Suzuki M, Sano H, Adachi K, Carmichael WW. 1995. Two cyclic peptides, anabaenopeptins, a third group of bioactive compounds from the cyanobacterium Anabaena flos-aquae NRC 525-17. Tetrahedron Lett. 36(9):1511-4.
	Harada K-I, Matsuura k, Suzuki M, Watanabe M, Oishi S, Dahlem A, Beasley V, Carmichael W. 1990. Isolation and characterization of the minor components associated with microcystins LR and RR in the Cyanobacteria (blue-green algae). Toxicon. 28:55-64. 10.1016/0041-0101(90)90006-S.
	Ishida K, Christiansen G, Yoshida WY, Kurmayer R, Welker M, Valls N, Bonjoch J, Hertweck C, Börner T, Hemscheidt T, Dittmann E. 2007. Biosynthesis and structure of aeruginoside 126A and 126B, cyanobacterial peptide glycosides bearing a 2-carboxy-6-hydroxyoctahydroindole moiety. Chem Biol. 14(5):565-76.
	Meriluoto JA, Sandström A, Eriksson JE, Remaud G, Craig AG, Chattopadhyaya J. 1989. Structure and toxicity of a peptide hepatotoxin from the cyanobacterium Oscillatoria agardhii. Toxicon. 27(9):1021-34.
	Murakami M, Itou Y, Ishida K, Shin HJ. 1999. Prenylagaramides A and B, new cyclic peptides from two strains of oscillatoria agardhii. J Nat Prod. 62(5):752-5.
	Okello W, Portmann C, Erhard M, Gademann K, Kurmayer R. 2010. Occurrence of microcystin-producing cyanobacteria in Ugandan freshwater habitats. Environ Toxicol. 25(4):367-80.
	Philmus B, Christiansen G, Yoshida WY, Hemscheidt TK. 2008. Post-translational modification in microviridin biosynthesis. Chembiochem. 9(18):3066-73.
	Sano T, Kaya K. 1995. Oscillamide Y, a chymotrypsin inhibitor from toxic Oscillatoria agardhii. Tetrahedron Lett. 36:5933-6.
	Sano T, Kaya K. 1996. Oscillapeptin G, a tyrosinase inhibitor from toxic Oscillatoria agardhii. J Nat Prod 59(1):90-92.
	Sano T, Kaya K. 1996. Oscillatorin, a chymotrypsin inhibitor from toxic Oscillatoria agardhii. Tetrahedron Lett. 37: 6873-6.
	Sano T, Kaya K. 1997. A 3-amino-10-chloro-2-hydroxydecanoic acid-containing tetrapeptide from Oscillatoria agardhii. Phytochem. 44(8):1503-5.
	Shin HJ, Matsuda H, Murakami M, Yamaguchi K. 1997. Anabaenopeptins E and F, two new cyclic peptides from the cyanobacterium Oscillatoria agardhii (NIES 204). J Nat Prod. 60:139–41.

## Sheet: Table S7
Table S7. Comparison of prenylagaramide/planktocyclin prepeptide gene pagE sequences between individual strains and assigned peptide products.
Gene ID	Gene name	Gene product	Length in bp	Amino acid sequence	Peptide				red	core peptide
NIVA-CYA126_8_02170	pagE1	Cyanobactin peptide	210	MIKKNIRPQQSAPVQRQVTTTSGQGEKALFASTECDILTRQCTPFAGDDGGVVPLILSTHLSFYPPSPP	?				violett	conserved domains
NIVA-CYA126_8_02173	pagE2	Cyanobactin peptide	237	MTKKNLKPQQAAPVQRENTATVARATVARDGAIAPSSWLSMGRKGSSFCGRRRRVIPLILTLTSKSVKSLFLSPLAHG	?				blue	restriction site N-terminal protease A
NIVA-CYA126_8_02174	pagE	Uncharacterized protein	288	MKFEWDEGKNQTNLIKHGFDFTDAYRIFNLPMVVELDERENYREDRFVAIGLLDGRVVVIVYTEPDDQTIRIISLRKALSYERKYYEQYIKNRLE	?				green	restriction site C-terminal protease G
NIVA-CYA126_8_02175	pagE	Uncharacterized protein	291	MNENIMSNISKTDWNRIDAMKDEDIDTSDIPPLSEGFWTKAQLRIPKPPVTVEVEVDSETFAWFQAQGETAPKQMSVALKIYVQANKAFSSSTSNI	?
NIVA-CYA126_8_02180	pagE4	Cyanobactin peptide	198	MTKKNLKPQQAAPVQREINTTSSVGGTGLTPQIGFSINKIRDDSAGLFSWYDPFSFDSNIRLKKY	?
NIVA-CYA126_8_02181	pagE	hypothetical protein	129	MTKKNLKPQQAAPVQREISTTSSMGRDGAIAPSAPWWAYPGR	?
NIVA-CYA126_8_02182	acyP2	AcyP2	150	MTKKNLKPQQAAPVQREINTTSSEAGTGLTPLYDGYFVVTNPFAGDDAE	>not detected
No2A_03352	pagE1	Cyanobactin peptide	291	MSIVQRNFTYLLTSIVNNHYKDSTTSITLDYHPVSQTSTNLDTQTMIKKNIRPQQSAPVQRQVTTTSGQGEKALFASTECDILTRQCTPFAGDDAE	?
No2A_03361	pagE4	Cyanobactin peptide	198	MTKKNLKPQQAAPVQREINTTSSVGGTGLTPQIGFSINKIRDDSAGLFSWYDPFSFDSNIRLKKY	?
No2A_03362	pagE	Cyanobactin peptide	171	MTKKNLKPQQAAPVQREINTTSSMGRDGAIAPSEWTRDNEGNMLWVRKDYYGNVIG	?
No2A_03363	pagE	AcyP2	156	MTKKNLKPQQAAPVQREINTTSSEAGTGLTPLVTTSSYELYKDPFAGDDAE	>not detected
No2A_03364	pagE	hypotheticalprotein	156	MTKKNLKPQQAAPVQREINTTSSVVVGGTAVNPVVVDDYDIRTPFAGDDAE	?
No2A_03365	pagE4	Cyanobactin peptide	192	MTKKNLKPQQAAPVQREINTTSSVGGTGLTPVRMGSNYDIPEGQSYQQLLDSFDTPFAGDDAE	>not detected
No2A_03366	pagE6	PrenylagaramideB peptide	165	MTKKNLKPQQAAPVQREINTTSSESGTSTGLTPHRDGGLYGNGAINPFAGDDAE	>not detected
No2A_03367	pagE	AcyP2	147	MTKKNLKPQQAAPVQREINTTSSVGGTGLTPLIFAWTMVDPFAGDDAE	>Planktocyclin 1061m/z
No2A_03368	pagE	Uncharacterized protein	180	MTKKNLKPQQAAPVQREINTTSSVGGTGLTPLGFCGCREFGGGQKCECTPFAGRWGGGK	>not detected
No2A_03369	pagE4	Cyanobactin peptide	192	MTKKNLKPQQAAPVQREINTTSSVGGTGLTPVRMGSNYDIPEGQSYQQLLDSNDTPFAGDDAE	>not detected
No2A_03370	pagE	Cyanobactin peptide	177	MTKKNLKPQQAAPVQREINTTSSEGGTGLTPQTARSDEALQEGRINPIYGPFAGDDAE	>not detected
No66_02661	pagE1	Cyanobactin peptide	156	MIKKNIRPQQSAPVQRQVTTTSGQGEKALFASTECDILTRQCTPFAGDDAE	?
No66_02667	pagE	hypothetical protein	141	MLKIIANNLTQDSKTSNKLLKIIANNLTQDSKHNDNEQSNLIFNLE	?
No66_02668	pagE	hypothetical protein	171	MTKKNLKPQQAAPVQREINTTSSESGTSTGLTPHWTRSPSRLFYNGINPFAGDDAE	>not detected
No66_02669	pagE4	Cyanobactin peptide	198	MTKKNLKPQQAAPVQREINTTSSVGGTGLTPQIGFSINKIRDDSAGLFSWYDPFSFDSNIRLKKY	?
No66_02670	pagE	hypothetical protein	156	MTKKNLKPQQAAPVQREINTTSSVVVGGTAVNPVVVDDYDIRTPFAGDDAE	?
No66_02671	pagE	AcyP2	159	MTKKNLKPQQAAPVQREINTTSSEAGTGLTPLRDLYKSIQHTGWLTPDIKRR	?
No66_02672	pagE	Cyanobactin peptide	144	MTKKNLKPQQAAPVQREINTTSSEGGTGLAPFGLVMFGVPFAGDDAE	>Planktocyclin 801m/z
No66_02673	pagE	Uncharacterized protein	180	MTKKNLKPQQAAPVQREINTTSSVGGTGLTPLGFCGCREFGGGQKCECTPFAGRWGGGK	?
No66_02674	pagE4	Cyanobactin peptide	192	MTKKNLKPQQAAPVQREINTTSSVGGTGLTPVRMGSNYDIPEGQSYQQLLDSNDTPFAGDDAE	?
No66_02675	pagE	Cyanobactin peptide	168	MTKKNLKPQQAAPVQREINTTSSEGGTGLTPQMVIEELGGAIDGIYGPFAGDDAE	>not detected
No66_02676	pagE	hypothetical protein	162	MTKKNLKPQQAAPVQREINTTSSVVVGGTAVTPLFDFMTGWWTGHPFAGDDAE	?
No66_02677	pagE	hypothetical protein	147	MTKKNLKPQQAAPVQREINTTSSVVGGTAVTPLDRWKLEYPFAGDDAE	>not detected
No66_02678	pagE	Cyanobactin peptide	144	MTKKNLKPQQAAPVQREINTTSSEGGTGLAPFGLVMFGVPFAGDDAE	>Planktocyclin 801m/z
No66_02679	pagE	Cyanobactin peptide	150	MTKKNLKPQQAAPVQREINTTSSEAGTGLTPLYTAAFGGWDPFAGDDAE	>not detected
No976_01955	pagE1	Cyanobactin peptide	156	MIKKNIRPQQSAPVQRQVTTTSGQGEKALFASTECDILTRQCTPFAGDDAE	?
No976_01956	pagE	Uncharacterized protein	150	MLLLIPPLVIVAKVAYYSPLLKMIKSAVLIIPPLLRGARGVETQVSAKD	?
No976_01957	pagE	Uncharacterized protein	207	MKYSILIQWSEEDQAYIASLPEWGQYARTHGETYEEALENAKEVLEDLVYGYEQIGKILPEPKTLQVA	?
No976_01964	pagE	hypothetical protein	141	MLKIIANNLTQDSKTSNKLLKIIANNLTQDSKHNDNEQSNLIFNLE	?
No976_01965	pagE	hypothetical protein	135	MTKKNLKPKQAAPVQRENTATVARDGAIARIAVLLDPFAGDDAE	?
No976_01966	pagE	Cyanobactin peptide	159	MTKKNLKPQQAAPVQREINTTSSVGGTGLTPLHYGHPLFMQMELPFAGDDAE	>Planktocyclin 1581m/z (791, 2+)
No976_01967	acyP2	AcyP2	141	MTKKNLKPQQAAPVQREINTTSSVGGTGLTPLYDWHMYPFAGDDAE	>Planktocyclin 993m/z
No976_01968	acyP2	AcyP2	168	MTKKNLKPQQAAPVQREINTTSSVGGTGLTPLYGDYTPVGTMAKYFHPFAGDDAE	>Planktocyclin 1828m/z (915, 2+)
PCC7805_02765	pagE1	Cyanobactin peptide	156	MIKKNIRPQQSAPVQRQVTTTSCQGEKALFASTECDILTRQCTPFAGDDAE	?
PCC7805_02768	pagE2	Cyanobactin peptide	237	MTKKNLKPQQAAPVQRENTATVARATVARDGAIAPSSWLSMGRKGSSFCGRRRRVIPLILTLTSKSVKSLFLSPLAHG	?
PCC7805_02775	pagE4	Cyanobactin peptide	198	MTKKNLKPQQAAPVQREINTTSSVGGTGLTPQIGFSINKIRDDSAGLFSWYDPFSFDSNIRLKKY	?
PCC7805_02776	pagE5	Cyanobactin peptide	147	MTKKNLKPQQAAPVQREINTTSSEAGTGLTPLRSIGDFRHPFAGDDAE	>not detected
PCC7805_02777	pagE6	PrenylagaramideB peptide	147	MTKKNLKPQQAAPVQREINTTSSESGTSTGLTPHINPYLYPFAGDDAE	>PrenylagaramideB 929m/z
PCC7805_02778	pagE7	PrenylagaramideC peptide	153	MTKKNLKPQQAAPVQREINTTSSESGTSTGLTPHQAYLGIPLPFAGDDAE	>PrenylagaramideC 1021m/z
PCC7811_03147	pagE1	Cyanobactin peptide	156	MIKKNIRPQQSAPVQRQVTTTSGQGEKALFASTECDILTRQCTPFAGDDAE	?
PCC7811_03155	pagE	Cyanobactin peptide	150	MTKKNLKPQQAAPVQREINTTSSEGGTGLTPLFSWGDGFYIPFAGDDAE	>not detected
PCC7811_03156	pagE5	Cyanobactin peptide	147	MTKKNLKPQQAAPVQREINTTSSEAGTGLTPLRSIGDFRHPFAGDDAE	>not detected
PCC7811_03157	pagE6	PrenylagaramideB peptide	147	MTKKNLKPQQAAPVQREINTTSSESGTSTGLTPHINPYLYPFAGDDAE	>PrenylagaramideB 929m/z
PCC7811_03158	pagE6	PrenylagaramideB peptide	147	MTKKNLKPQQAAPVQREINTTSSESGTSTGLTPHINPYLLTNPDFFKF	?
No365_03108	pagE1	Cyanobactin peptide	156	MIKKNIRPQQSAPVQRQVTTTSGQGEKALFASTECDILTRQCTPFAGDDAE	?
No365_03117	pagE	hypothetical protein	141	MLKIIANNLTQDSKTSNKLLKIIANNLTQDSKHNDNEQSNLIFNLE	?
No365_03118	pagE	hypothetical protein	153	MTKKNLKPKQAAPVQRENTATVARDGAIAPLYCECDRDGAWDPFAGDDAE	>not detected
No365_03124	acyP2	AcyP2	147	MTKKNLKPQQAAPVQREINTTSSVGGTGLTPLYSTFSLSNPFAGDDAE	>Prenylagaramide 1065m/z
No82_03219	pagE	Cyanobactin peptide	156	MIKKNIRPQQSAPVQRQVTTTSCQGEKALFASTECDILTRQCTPFAGDNAE
No82_03224	pagE	Uncharacterized protein	288	MKFEWDEGKNQTNLIKHGFDFTDAYRIFNLPMVVELDERENYGEDRFVAIGLLDGRVVVIVYTEPDDQTIRIISLRKALSYEQKSYEQYIKNRLE	?
No82_03225	pagE	Uncharacterized protein	279	MSNISKTDWNRIDAMKDEDIDTSDIPALSEGFWTKAQLRIPKPPVTVEVEVDSETFAWFQAQGETAQQQMSVALKIYVQANKAFSSSATTNR	?
No82_03226	pagE	Uncharacterized protein	123	MTNIPGLKKLWSETRGDPKICVAVLDSAIAYNLQEHFVKL	?
No82_03229	pagE4	Cyanobactin peptide	195	MTKKNLKPQQAAPVQREINTTSSVGGTGLTPVRMGSSYDPIPEGTTYQQLLESNDTPFAGDDAE	>not detected
No82_03230	pagE	Cyanobactin peptide	153	MTKKNLKPQQAAPVQREINTTSSVGGTGLTPLGVEGYPNRGVPFAGDDAE	>Planktocyclin 1126m/z (563,2+)
No108_04832	pagE	Uncharacterized protein	123	MTNIPGLKKLWSETRGDPKICVAVLDSAIAYNLQEHFVKL	?
No108_04833	pagE	Uncharacterized protein	279	MSNISKTDWNRIDAMKDEDIDTSDIPALSEGFWTKAQLRIPKPPVTVEVEVDSETFAWFQAQGETAQQQMSVALKIYVQANKAFSSSATTNR	?
No108_04834	pagE	Uncharacterized protein	288	MKFEWDEGKNQTNLIKHGFDFTDAYRIFNLPMVVELDERENYGEDRFVAIGLLDGRVVVIVYTEPDDQTIRIISLRKALSYEQKSYEQYIKNRLE	?
No108_04839	pagE1	Cyanobactin peptide	156	MIKKNIRPQQSAPVQRQVTTTSCQGEKALFASTECDILTRQCTPFAGDNAE	?
PCC7821_03287	pagE	Cyanobactin peptide	156	MIKKNIRPQQSAPVQRQVTTTSCQGEKALFASTECDILTRQCTPFAGDNAE	?
PCC7821_03299	pagE5	Cyanobactin peptide	144	MTKKNLKPQQTAPVQREINTTSSEAGTGLTPLLRSVGFNPFAGDDAE	>not detected
PCC7821_03300	pagE	Cyanobactin peptide	165	MTKKNLKPQQAAPVQREINTTSSEGGTGLAPLQNNRERGSDWFWMPPFAGDDAE	>Prenylagaramide 1969m/z (985.6,2+)
PCC7821_03301	pagE	Cyanobactin peptide	150	MTKKNLKPQQAAPVQREINTTSSEGGTGLTPLNERGYGLWVPFAGDDAE	>Prenylagaramide 1240m/z
No758_01180	pagE	Cyanobactin peptide	159	MTKKNLKPQQAAPVQREINTTSSVGGTGLTPLIINQFYGSIGQDPFAGDDAE	>Prenylagaramide 1501m/z (751,2+)
No758_01181	pagE	Cyanobactin peptide	165	MTNDQMTKKNLKPQQAAPVQREINTASSVGGTGLTPTIEHRYSETRPFAGDDAE	>not detected
No758_01182	pagE	Cyanobactin peptide	144	MTKKNLKPQQAAPVQREINTTSSEAGTGLTPLGLVMWGVPFAGDDAE	>Planktocyclin 840m/z
