# Supplementary material for: Toxic/Bioactive Peptide Synthesis Genes Rearranged by Insertion Sequence Elements Among the Bloom-Forming Cyanobacteria Planktothrix
Source: Front Microbiol. 2022 Jul 28;13:901762. doi: 10.3389/fmicb.2022.901762 (PMC9366434; doi:10.3389/fmicb.2022.901762)
Supplement: Supplementary file 4 [file Data_Sheet_4.xlsx]

## Sheet: Additional File 4
Toxic/Bioactive Peptide Synthesis Genes Rearranged by Insertion Sequence Elements Among the Bloom-forming Cyanobacteria Planktothrix
Front. Microbiol.
Sec. Evolutionary and Genomic Microbiology
doi: 10.3389/fmicb.2022.901762
Elisabeth Entfellner1†, Ruibao Li1,2,3†, Yiming Jiang2, Jinlong Ru2, Jochen Blom4, Li Deng2, Rainer Kurmayer1*
1 Research Department for Limnology, University of Innsbruck, Mondsee, Austria
2 Institute of Virology, Helmholtz Zentrum München, München, Germany
3 Department of Ecology and Institute of Hydrobiology, Jinan University, Guangzhou, China
4 Bioinformatics and Systems Biology, Justus-Liebig-University, Giessen, Germany
† These authors have contributed equally to this work and share first authorship
* Correspondence:
Rainer Kurmayer
rainer.kurmayer@uibk.ac.at
Additional File 4:
Table S8. Breaking regions of chromosomal rearrangement A
Table S9. Breaking regions of chromosomal rearrangement B
Table S10. Breaking regions of chromosomal rearrangement C
Table S11. Breaking regions of chromosomal rearrangement D
Table S12. Breaking regions of chromosomal rearrangement E
Table S13. Breaking regions of chromosomal rearrangement F
Table S14. Breaking regions of chromosomal rearrangement G
Table S15. Breaking regions of chromosomal rearrangement H
Table S16. Breaking regions of chromosomal rearrangement I and J

## Sheet: Table S8 chrom-rearr A
Table S8. Breaking regions of chromosomal rearrangement A
Breaking region	Gene ID	Start	Stop	Length in bp	Gene name	Gene product	IS Group	Full/Fragment	Gene ID	Start	Stop	Length in bp	Frame	Gene name	Gene product	IS Group	Full/Fragment	Gene ID	Start	Stop	Length in bp	Frame	Gene name	Gene product	IS Group	Full/Fragment	Gene ID	Start	Stop	Length in bp	Frame	Gene name	Gene product	IS Group	Full/Fragment	Gene ID	Start	Stop	Length in bp	Frame	Gene name	Gene product	IS Group	Full/Fragment	Gene ID	Start	Stop	Length in bp	Frame
first																		No66_00226	269334	268333	1002	-1	pheS	Phenylalanine--tRNA ligase alpha subunit																					No365_00631	719312	718311	1002	-3
first	NIVA-CYA126_8_04012	4441496	4440495	1002	pheS	Phenylalanine--tRNA ligase alpha subunit			No2A_00901	1019327	1018326	1002	-3	pheS	Phenylalanine--tRNA ligase alpha subunit			No66_00227	269711	270505	795	2	surE	5'-nucleotidase SurE												PCC7805_00225	270033	269032	1002	-1	pheS	Phenylalanine--tRNA ligase alpha subunit			No365_00632	719689	720495	807	1
first	NIVA-CYA126_8_04013	4441873	4442667	795	surE	5'-nucleotidase SurE			No2A_00902	1019704	1020498	795	1	surE	5'-nucleotidase SurE			No66_00228	271267	270734	534	-2	infC	Translation initiation factor IF-3			No976_03797	4113110	4112109	1002	-3	pheS	Phenylalanine--tRNA ligase alpha subunit			PCC7805_00226	270410	271204	795	2	surE	5'-nucleotidase SurE			No365_00633	721155	720622	534	-1
first	NIVA-CYA126_8_04014	4443429	4442896	534	infC	Translation initiation factor IF-3			No2A_00903	1021260	1020727	534	-1	infC	Translation initiation factor IF-3			No66_00229	271420	272343	924	1		Uncharacterized protein MT2788			No976_03798	4113487	4114293	807	1	surE	5'-nucleotidase SurE			PCC7805_00227	271966	271433	534	-2	infC	Translation initiation factor IF-3			No365_00634	721308	722231	924	3
first	NIVA-CYA126_8_04015	4443582	4444505	924		Uncharacterized protein MT2788			No2A_00904	1021413	1022336	924	3		Uncharacterized protein MT2788			No66_00230	272478	272374	105	-1		hypothetical protein			No976_03799	4114953	4114420	534	-1	infC	Translation initiation factor IF-3			PCC7805_00228	272119	273042	924	1		Uncharacterized protein MT2788			No365_00635	723152	722415	738	-3
first	NIVA-CYA126_8_04016	4445426	4444689	738		Uncharacterized oxidoreductase SAS2370			No2A_00905	1023257	1022520	738	-3		3-oxoacyl-[acyl-carrier-protein] reductase			No66_00231	273263	272526	738	-3		Uncharacterized oxidoreductase SAS2370			No976_03800	4115106	4116029	924	3		Uncharacterized protein MT2788			PCC7805_00229	273962	273225	738	-3		Short chain dehydrogenase			No365_00636	723772	723626	147	-2
first	NIVA-CYA126_8_04017	4446045	4445899	147	mvdE	MvdE			No2A_00906	1023993	1023847	147	-1	mvdE	MvdE			No66_00232	273999	273853	147	-1	mvdE	MvdE			No976_03801	4116950	4116213	738	-3		Short chain dehydrogenase			PCC7805_00230	274242	274090	153	-1	mdnA	MdnA protein			No365_00637	724251	724105	147	-1
first	NIVA-CYA126_8_04018	4447154	4446162	993	mvdD	MvdD			No2A_00907	1025102	1024110	993	-3	mvdD	MvdD			No66_00233	275108	274116	993	-3	mvdD	MvdD			No976_03802	4118338	4117346	993	-2	mvdD	MvdD			PCC7805_00231	275350	274358	993	-2	mvdD	MvdD			No365_00638	725353	724361	993	-2
first	NIVA-CYA126_8_04019	4448164	4447190	975	mvdC	MvdC			No2A_00908	1026112	1025138	975	-2	mdnB	MdnB protein			No66_00234	276118	275144	975	-2	mvdC	MvdC			No976_03803	4119348	4118374	975	-1	mdnB	MdnB protein			PCC7805_00232	276360	275386	975	-1	mdnB	MdnB protein			No365_00639	726363	725389	975	-1
first	NIVA-CYA126_8_04020	4448770	4448231	540	ynaD	Uncharacterized N-acetyltransferase YnaD			No2A_00909	1026723	1026151	573	-1	ynaD	Uncharacterized N-acetyltransferase YnaD			No66_00235	276729	276157	573	-1	ynaD	Uncharacterized N-acetyltransferase YnaD			No976_03804	4119959	4119420	540	-3	ynaD	Uncharacterized N-acetyltransferase YnaD			PCC7805_00233	276971	276399	573	-3	ynaD	Uncharacterized N-acetyltransferase YnaD			No365_00640	726962	726423	540	-3
first	NIVA-CYA126_8_04021	4450659	4448866	1794		Uncharacterized ABC transporter ATP-binding protein sll0182			No2A_00910	1028612	1026819	1794	-3		Uncharacterized ABC transporter ATP-binding protein sll0182			No66_00236	278618	276825	1794	-3		Uncharacterized ABC transporter ATP-binding protein sll0182			No976_03805	4121848	4120055	1794	-2		Uncharacterized ABC transporter ATP-binding protein sll0182			PCC7805_00234	278860	277067	1794	-2		Uncharacterized ABC transporter ATP-binding protein sll0182			No365_00641	728851	727058	1794	-2
first	NIVA-CYA126_8_04022	4451500	4450703	798	eryG	Erythromycin 3''-O-methyltransferase			No2A_00911	1029453	1028656	798	-1	eryG	Erythromycin 3''-O-methyltransferase			No66_00237	279459	278662	798	-1	eryG	Erythromycin 3''-O-methyltransferase			No976_03806	4122689	4121892	798	-3	eryG	Erythromycin 3''-O-methyltransferase			PCC7805_00235	279701	278904	798	-3	eryG	Erythromycin 3''-O-methyltransferase			No365_00642	729692	728895	798	-3
first	NIVA-CYA126_8_04023	4452747	4451578	1170	NC126_4147	McnG protein			No2A_00912	1030700	1029531	1170	-3	N365_4243	McnG protein			No66_00238	280706	279537	1170	-3	N365_4243	McnG protein			No976_03807	4123936	4122767	1170	-2	N365_4243	McnG protein			PCC7805_00236	280948	279779	1170	-2	P7805_287	McnG protein			No365_00643	730939	729770	1170	-2
first	NIVA-CYA126_8_04024	4454831	4452795	2037		Uncharacterized ABC transporter ATP-binding protein sll0182			No2A_00913	1031395	1031054	342	-2		Uncharacterized ABC transporter ATP-binding protein sll0182			No66_00239	281401	281060	342	-2		Uncharacterized ABC transporter ATP-binding protein sll0182			No976_03808	4124467	4124922	456	1		Transposase IS4 family protein	Group 2	Fragment	PCC7805_00237	281643	281302	342	-1		Uncharacterized ABC transporter ATP-binding protein sll0182			No365_00644	731470	731925	456	1
first	NIVA-CYA126_8_04025	4459142	4454880	4263	lgrB	Linear gramicidin synthase subunit B			No2A_00914	1031614	1031838	225	1	P7805_289	Uncharacterized protein			No66_00240	283962	281665	2298	-1	N66_1655	Helix-turn-helix domain protein			No976_03809	4125986	4125111	876	-3	TGD3	Protein TRIGALACTOSYLDIACYLGLYCEROL 3, chloroplastic			PCC7805_00238	281862	282086	225	3	P7805_289	Uncharacterized protein			No365_00645	732989	732114	876	-3
first	NIVA-CYA126_8_04026	4466863	4459139	7725	lgrC	Linear gramicidin synthase subunit C			No2A_00915	1031842	1032201	360	1	P7805_290	Uncharacterized protein			No66_00241	284203	284487	285	1		Uncharacterized protein			No976_03810	4126242	4127585	1344	3		Putative gluconeogenesis factor			PCC7805_00239	282090	282449	360	3	P7805_290	Uncharacterized protein			No365_00646	733245	734588	1344	3
first	NIVA-CYA126_8_04027	4470238	4467002	3237	lgrC	Linear gramicidin synthase subunit C			No2A_00916	1032842	1032333	510	-3		Uncharacterized protein			No66_00242	285371	284496	876	-3	TGD3	Protein TRIGALACTOSYLDIACYLGLYCEROL 3, chloroplastic			No976_03811	4127666	4128139	474	2	tsaE	tRNA threonylcarbamoyladenosine biosynthesis protein TsaE			PCC7805_00240	282553	282783	231	1		Uncharacterized protein			No365_00647	734669	735142	474	2
first	NIVA-CYA126_8_04028	4476744	4470244	6501	lgrC	Linear gramicidin synthase subunit C			No2A_00917	1033018	1033722	705	1		Uncharacterized protein			No66_00243	285627	286970	1344	3		Putative gluconeogenesis factor			No976_03812	4128248	4128718	471	2	N365_4238	Uncharacterized protein			PCC7805_00241	282776	283162	387	2	P7805_292	PilT protein domain protein			No365_00648	735251	735721	471	2
first	NIVA-CYA126_8_04029	4476995	4478173	1179		Putative homocitrate synthase			No2A_00918	1033719	1034333	615	3		Uncharacterized protein			No66_00244	287051	287524	474	2	tsaE	tRNA threonylcarbamoyladenosine biosynthesis protein TsaE			No976_03813	4129034	4128780	255	-3	NC126_4340	Uncharacterized protein			PCC7805_00242	283550	283296	255	-3	P7805_293	Uncharacterized protein			No365_00649	736052	735783	270	-3
first	NIVA-CYA126_8_04030	4478157	4479221	1065	leuB	3-isopropylmalate dehydrogenase			No2A_00919	1034372	1035121	750	2		Uncharacterized protein			No66_00245	287633	288103	471	2	NC126_4341	Uncharacterized protein			No976_03814	4131528	4129087	2442	-1	pheT	Phenylalanine--tRNA ligase beta subunit			PCC7805_00243	283809	283525	285	-1	P7805_294	Uncharacterized protein			No365_00650	738585	736090	2496	-1
first	NIVA-CYA126_8_04031	4479234	4480943	1710	leuC	3-isopropylmalate dehydratase large subunit			No2A_00920	1035165	1035452	288	3		Uncharacterized protein			No66_00246	288419	288165	255	-3	NC126_4340	Uncharacterized protein			No976_03815	4131861	4133537	1677	3	spkB	Serine/threonine-protein kinase B			PCC7805_00244	284258	284605	348	2		Uncharacterized protein			No365_00651	738918	740594	1677	3
first	NIVA-CYA126_8_04032	4481063	4481200	138		Putative RhoGAP			No2A_00921	1036336	1035461	876	-2	TGD3	Protein TRIGALACTOSYLDIACYLGLYCEROL 3, chloroplastic			No66_00247	290967	288472	2496	-1	pheT	Phenylalanine--tRNA ligase beta subunit			No976_03816	4133609	4133797	189	2		Uncharacterized protein			PCC7805_00245	284615	285073	459	2		Uncharacterized protein			No365_00652	740666	740854	189	2
first	NIVA-CYA126_8_04033	4483298	4481235	2064		Uncharacterized ABC transporter ATP-binding protein sll0182			No2A_00922	1036592	1037935	1344	2		Putative gluconeogenesis factor			No66_00248	291300	292976	1677	3	spkB	Serine/threonine-protein kinase B			No976_03817	4133815	4134624	810	1	menH	Putative 2-succinyl-6-hydroxy-2,4-cyclohexadiene-1-carboxylate synthase			PCC7805_00246	285344	285625	282	2		Uncharacterized protein			No365_00653	740872	741681	810	1
first	NIVA-CYA126_8_04034	4483583	4490854	7272	dhbF	Dimodular nonribosomal peptide synthase			No2A_00923	1038016	1038489	474	1	tsaE	tRNA threonylcarbamoyladenosine biosynthesis protein TsaE			No66_00249	293048	293236	189	2		Uncharacterized protein			No976_03818	4134621	4135571	951	3	menC	o-succinylbenzoate synthase			PCC7805_00247	285622	286041	420	1	P7805_298	Uncharacterized protein			No365_00654	741678	742628	951	3
first	NIVA-CYA126_8_04035	4490851	4504995	14145	srfAA	Surfactin synthase subunit 1			No2A_00924	1038598	1039068	471	1	NC126_4341	Uncharacterized protein			No66_00250	293254	294063	810	1	menH	Putative 2-succinyl-6-hydroxy-2,4-cyclohexadiene-1-carboxylate synthase			No976_03819	4136612	4135800	813	-3	nit1	Deaminated glutathione amidase			PCC7805_00248	287021	286146	876	-3	TGD3	Protein TRIGALACTOSYLDIACYLGLYCEROL 3, chloroplastic			No365_00655	743669	742857	813	-3
first	NIVA-CYA126_8_04036	4504992	4509245	4254	lgrC	Linear gramicidin synthase subunit C			No2A_00925	1039384	1039130	255	-2	NC126_4340	Uncharacterized protein			No66_00251	294060	295010	951	3	menC	o-succinylbenzoate synthase			No976_03820	4136887	4136759	129	-2	psaJ	Photosystem I reaction center subunit IX			PCC7805_00249	287277	288620	1344	3		Putative gluconeogenesis factor			No365_00656	743944	743816	129	-2
first									No2A_00926	1041932	1039437	2496	-3	pheT	Phenylalanine--tRNA ligase beta subunit			No66_00252	296051	295239	813	-3	nit1	Deaminated glutathione amidase			No976_03821	4137553	4137062	492	-2	psaF	Photosystem I reaction center subunit III			PCC7805_00250	288701	289174	474	2	tsaE	tRNA threonylcarbamoyladenosine biosynthesis protein TsaE			No365_00657	744610	744119	492	-2
first									No2A_00927	1042265	1043941	1677	2	spkB	Serine/threonine-protein kinase B			No66_00253	296326	296198	129	-2	psaJ	Photosystem I reaction center subunit IX												PCC7805_00251	289283	289753	471	2	P7805_302	Uncharacterized protein
first									No2A_00928	1044013	1044201	189	1		Uncharacterized protein			No66_00254	296992	296501	492	-2	psaF	Photosystem I reaction center subunit III												PCC7805_00252	290069	289815	255	-3	NC126_4340	Uncharacterized protein
first									No2A_00929	1044219	1045028	810	3	menH	Putative 2-succinyl-6-hydroxy-2,4-cyclohexadiene-1-carboxylate synthase																					PCC7805_00253	292617	290122	2496	-1	pheT	Phenylalanine--tRNA ligase beta subunit
first									No2A_00930	1045025	1045975	951	2	menC	o-succinylbenzoate synthase																					PCC7805_00254	292950	294626	1677	3	spkB	Serine/threonine-protein kinase B
first									No2A_00931	1047017	1046205	813	-3	nit1	Deaminated glutathione amidase																					PCC7805_00255	294698	294886	189	2		Uncharacterized protein
first									No2A_00932	1047292	1047164	129	-2	psaJ	Photosystem I reaction center subunit IX																					PCC7805_00256	294904	295713	810	1	menH	Putative 2-succinyl-6-hydroxy-2,4-cyclohexadiene-1-carboxylate synthase
first									No2A_00933	1047959	1047510	450	-3	psaF	Photosystem I reaction center subunit III																					PCC7805_00257	295710	296660	951	3	menC	o-succinylbenzoate synthase
first																																				PCC7805_00258	297701	296889	813	-3	nit1	Deaminated glutathione amidase
first																																				PCC7805_00259	297976	297848	129	-2	psaJ	Photosystem I reaction center subunit IX
first																																				PCC7805_00260	298642	298151	492	-2	psaF	Photosystem I reaction center subunit III
second
second
second
second
second
second
second
second
second
second
second
second
second
second																																													No365_00836	960714	956461	4254	-1
second	NIVA-CYA126_8_04208	4711528	4712019	492	psaF	Photosystem I reaction center subunit III												No66_00419	491337	487084	4254	-1	lgrC	Linear gramicidin synthase subunit C																					No365_00837	975125	960711	14415	-3
second	NIVA-CYA126_8_04209	4712194	4712322	129	psaJ	Photosystem I reaction center subunit IX			No2A_01097	1239313	1235060	4254	-2	lgrC	Linear gramicidin synthase subunit C			No66_00420	505484	491334	14151	-3	srfAA	Surfactin synthase subunit 1																					No365_00838	978403	975122	3282	-2
second	NIVA-CYA126_8_04210	4712469	4713281	813	nit1	Deaminated glutathione amidase			No2A_01098	1253496	1239310	14187	-1	tycC	Tyrocidine synthase 3			No66_00421	515911	505481	10431	-2	tycC	Tyrocidine synthase 3																					No365_00839	986967	978400	8568	-1
second	NIVA-CYA126_8_04211	4714461	4713511	951	menC	o-succinylbenzoate synthase			No2A_01099	1263923	1253493	10431	-3	tycC	Tyrocidine synthase 3			No66_00422	516196	518259	2064	1		Uncharacterized ABC transporter ATP-binding protein sll0182																					No365_00840	987252	989315	2064	3
second	NIVA-CYA126_8_04212	4715267	4714458	810	menH	Putative 2-succinyl-6-hydroxy-2,4-cyclohexadiene-1-carboxylate synthase			No2A_01100	1264208	1266271	2064	2		Uncharacterized ABC transporter ATP-binding protein sll0182			No66_00423	518244	518384	141	3		Uncharacterized protein																					No365_00841	989487	989350	138	-1
second	NIVA-CYA126_8_04213	4715473	4715285	189		Uncharacterized protein			No2A_01101	1266443	1266306	138	-3		Putative RhoGAP			No66_00424	520330	518687	1644	-2		Transposase	Group 4	Full length																			No365_00842	991337	989607	1731	-3
second	NIVA-CYA126_8_04214	4717221	4715545	1677	spkB	Serine/threonine-protein kinase B			No2A_01102	1268293	1266563	1731	-2	hacA	Probable methanogen homoaconitase large subunit			No66_00425	522344	520614	1731	-3	hacA	Probable methanogen homoaconitase large subunit																					No365_00843	992414	991350	1065	-3
second	NIVA-CYA126_8_04215	4717554	4719995	2442	pheT	Phenylalanine--tRNA ligase beta subunit			No2A_01103	1269370	1268306	1065	-2	leuB	3-isopropylmalate dehydrogenase			No66_00426	523421	522357	1065	-3	leuB	3-isopropylmalate dehydrogenase																					No365_00844	993576	992398	1179	-1
second	NIVA-CYA126_8_04216	4720033	4720302	270	NC126_4340	Uncharacterized protein			No2A_01104	1270532	1269354	1179	-3		Putative homocitrate synthase			No66_00427	524583	523405	1179	-1		Putative homocitrate synthase																					No365_00845	993827	1000327	6501	2
second	NIVA-CYA126_8_04217	4720834	4720364	471	NC126_4341	Uncharacterized protein			No2A_01105	1270788	1277285	6498	3	lgrC	Linear gramicidin synthase subunit C			No66_00428	524839	531336	6498	1	lgrC	Linear gramicidin synthase subunit C			No976_03987	4334011	4329758	4254	-2	lgrC	Linear gramicidin synthase subunit C			PCC7805_00446	522374	518121	4254	-3	lgrC	Linear gramicidin synthase subunit C			No365_00846	1000333	1003569	3237	1
second	NIVA-CYA126_8_04218	4721416	4720943	474	tsaE	tRNA threonylcarbamoyladenosine biosynthesis protein TsaE			No2A_01106	1277291	1280527	3237	2	lgrC	Linear gramicidin synthase subunit C			No66_00429	531342	534578	3237	3	lgrC	Linear gramicidin synthase subunit C			No976_03988	4348137	4334008	14130	-1	grsB	Gramicidin S synthase 2			PCC7805_00447	536557	522371	14187	-2	tycC	Tyrocidine synthase 3			No365_00847	1003709	1011436	7728	2
second	NIVA-CYA126_8_04219	4722840	4721497	1344		Putative gluconeogenesis factor			No2A_01107	1280667	1288394	7728	3	lgrD	Linear gramicidin synthase subunit D			No66_00430	534724	542451	7728	1	lgrD	Linear gramicidin synthase subunit D			No976_03989	4351409	4348134	3276	-3	lgrC	Linear gramicidin synthase subunit C			PCC7805_00448	539835	536554	3282	-1	lgrC	Linear gramicidin synthase subunit C			No365_00848	1011433	1015671	4239	1
second	NIVA-CYA126_8_04220	4723096	4723971	876	TGD3	Protein TRIGALACTOSYLDIACYLGLYCEROL 3, chloroplastic			No2A_01108	1288391	1292629	4239	2	lgrC	Linear gramicidin synthase subunit C			No66_00431	542448	546659	4212	3	lgrC	Linear gramicidin synthase subunit C			No976_03990	4359982	4351406	8577	-2	lgrD	Linear gramicidin synthase subunit D			PCC7805_00449	548408	539832	8577	-3	lgrC	Linear gramicidin synthase subunit C			No365_00849	1015720	1017783	2064	1
second	NIVA-CYA126_8_04221	4724615	4724160	456		Transposase IS4 family protein	Group 2	Fragment	No2A_01109	1292678	1294714	2037	2		Uncharacterized ABC transporter ATP-binding protein sll0182			No66_00432	546735	548771	2037	3		Uncharacterized ABC transporter ATP-binding protein sll0182			No976_03991	4360267	4362330	2064	1		Uncharacterized ABC transporter ATP-binding protein sll0182			PCC7805_00450	548693	550756	2064	2		Uncharacterized ABC transporter ATP-binding protein sll0182			No365_00850	1017955	1017818	138	-2
second	NIVA-CYA126_8_04222	4725146	4726087	942	NC126_4346	McnG protein			No2A_01110	1294762	1295703	942	1	N66_3288	McnG protein			No66_00433	548819	549760	942	2	N66_3288	McnG protein			No976_03992	4362502	4362365	138	-2		Uncharacterized protein			PCC7805_00451	550928	550791	138	-3		Uncharacterized protein			No365_00851	1019325	1018075	1251	-1
second	NIVA-CYA126_8_04223	4726457	4726047	411	leuD2	3-isopropylmalate dehydratase small subunit 2			No2A_01111	1296073	1295663	411	-2	leuD2	3-isopropylmalate dehydratase small subunit 2			No66_00434	550130	549720	411	-3	leuD2	3-isopropylmalate dehydratase small subunit 2			No976_03993	4364352	4362622	1731	-1	hacA	Probable methanogen homoaconitase large subunit			PCC7805_00452	552778	551048	1731	-2	hacA	Probable methanogen homoaconitase large subunit			No365_00852	1019804	1019322	483	-3
second	NIVA-CYA126_8_04224	4727534	4726470	1065	leuB	3-isopropylmalate dehydrogenase			No2A_01112	1297150	1296086	1065	-2	leuB	3-isopropylmalate dehydrogenase			No66_00435	551207	550143	1065	-3	leuB	3-isopropylmalate dehydrogenase			No976_03994	4365429	4364365	1065	-1	leuB	3-isopropylmalate dehydrogenase			PCC7805_00453	553855	552791	1065	-2	leuB	3-isopropylmalate dehydrogenase			No365_00853	1020881	1019817	1065	-3
second	NIVA-CYA126_8_04225	4728696	4727518	1179	aksA	Probable homocitrate synthase AksA			No2A_01113	1298312	1297134	1179	-3		Putative homocitrate synthase			No66_00436	552369	551191	1179	-1		Putative homocitrate synthase			No976_03995	4366591	4365413	1179	-2		Putative homocitrate synthase			PCC7805_00454	555017	553839	1179	-3		Putative homocitrate synthase			No365_00854	1022043	1020865	1179	-1
second	NIVA-CYA126_8_04226	4729282	4728752	531		Transposase IS4 family protein	Group 2	Fragment	No2A_01114	1298898	1298368	531	-1		Transposase IS4 family protein	Group 2	Fragment	No66_00437	552955	552425	531	-2		Transposase IS4 family protein	Group 2	Fragment	No976_03996	4367177	4366647	531	-3		Transposase IS4 family protein	Group 2	Fragment	PCC7805_00455	555603	555073	531	-1		Transposase IS4 family protein	Group 2	Fragment	No365_00855	1022629	1022099	531	-2
second	NIVA-CYA126_8_04227	4729364	4730536	1173	aspC	Aspartate aminotransferase			No2A_01115	1298980	1300152	1173	1	aspC	Aspartate aminotransferase			No66_00438	553037	554209	1173	2	aspC	Aspartate aminotransferase			No976_03997	4367259	4368431	1173	3	aspC	Aspartate aminotransferase			PCC7805_00456	555685	556857	1173	1	aspC	Aspartate aminotransferase			No365_00856	1022711	1023883	1173	2
second	NIVA-CYA126_8_04228	4732595	4730541	2055		Uncharacterized protein sll0005			No2A_01116	1302211	1300157	2055	-2		Uncharacterized protein sll0005			No66_00439	556268	554214	2055	-3		Uncharacterized protein sll0005			No976_03998	4370490	4368436	2055	-1		Uncharacterized protein sll0005			PCC7805_00457	558916	556862	2055	-2		Uncharacterized protein sll0005			No365_00857	1025942	1023888	2055	-3
second	NIVA-CYA126_8_04229	4733201	4732767	435		Uncharacterized protein			No2A_01117	1302817	1302383	435	-2		Uncharacterized protein			No66_00440	556874	556440	435	-3		Uncharacterized protein			No976_03999	4371096	4370662	435	-1		Uncharacterized protein			PCC7805_00458	559522	559088	435	-2		Uncharacterized protein			No365_00858	1026548	1026114	435	-3
second	NIVA-CYA126_8_04230	4733906	4735180	1275	sqor	Sulfide:quinone oxidoreductase, mitochondrial			No2A_01118	1303521	1304795	1275	3	sqor	Sulfide:quinone oxidoreductase, mitochondrial			No66_00441	557579	558853	1275	2	sqor	Sulfide:quinone oxidoreductase, mitochondrial			No976_04000	4371801	4373075	1275	3	sqor	Sulfide:quinone oxidoreductase, mitochondrial			PCC7805_00459	560227	561501	1275	1	sqor	Sulfide:quinone oxidoreductase, mitochondrial			No365_00859	1027253	1028527	1275	2
second	NIVA-CYA126_8_04231	4736640	4735249	1392	asnS	Asparagine--tRNA ligase			No2A_01119	1306255	1304864	1392	-2	asnS	Asparagine--tRNA ligase			No66_00442	560313	558922	1392	-1	asnS	Asparagine--tRNA ligase			No976_04001	4374535	4373144	1392	-2	asnS	Asparagine--tRNA ligase			PCC7805_00460	562961	561570	1392	-3	asnS	Asparagine--tRNA ligase			No365_00860	1029987	1028596	1392	-1
second	NIVA-CYA126_8_04232	4737746	4737024	723	ribE	Riboflavin synthase			No2A_01120	1307361	1306639	723	-1	ribE	Riboflavin synthase			No66_00443	561419	560697	723	-3	ribE	Riboflavin synthase			No976_04002	4375641	4374919	723	-1	ribE	Riboflavin synthase			PCC7805_00461	564066	563344	723	-1	ribE	Riboflavin synthase			No365_00861	1031093	1030371	723	-3
second	NIVA-CYA126_8_04233	4737940	4738449	510		Uncharacterized protein MT1877			No2A_01121	1307555	1308064	510	2		Uncharacterized protein MT1877			No66_00444	561613	562122	510	1		Uncharacterized protein MT1877			No976_04003	4375835	4376344	510	2		Uncharacterized protein MT1877			PCC7805_00462	564260	564769	510	2		Uncharacterized protein MT1877			No365_00862	1031287	1031796	510	1
second	NIVA-CYA126_8_04234	4738519	4739646	1128	LGALDH	L-galactose dehydrogenase			No2A_01122	1308134	1309261	1128	2	LGALDH	L-galactose dehydrogenase			No66_00445	562192	563319	1128	1	LGALDH	L-galactose dehydrogenase			No976_04004	4376414	4377541	1128	2	LGALDH	L-galactose dehydrogenase			PCC7805_00463	564839	565966	1128	2	LGALDH	L-galactose dehydrogenase			No365_00863	1031866	1032993	1128	1
second	NIVA-CYA126_8_04235	4739697	4740212	516		Uncharacterized protein			No2A_01123	1309312	1309827	516	1		Uncharacterized protein			No66_00446	563370	563885	516	3		Uncharacterized protein			No976_04005	4377592	4378107	516	1		Uncharacterized protein			PCC7805_00464	566017	566532	516	1		Uncharacterized protein			No365_00864	1033044	1033559	516	3
second	NIVA-CYA126_8_04236	4740309	4740890	582		Uncharacterized protein sll1609			No2A_01124	1309924	1310505	582	1		Uncharacterized protein sll1609			No66_00447	563982	564563	582	3		Uncharacterized protein sll1609			No976_04006	4378204	4378785	582	1		Uncharacterized protein sll1609			PCC7805_00465	566629	567210	582	1		Uncharacterized protein sll1609			No365_00865	1033656	1034237	582	3
second	NIVA-CYA126_8_04237	4742583	4740931	1653		Uncharacterized protein			No2A_01125	1312198	1310546	1653	-2		Uncharacterized protein			No66_00448	566256	564604	1653	-1		Uncharacterized protein			No976_04007	4380478	4378826	1653	-2		Uncharacterized protein			PCC7805_00466	568635	567388	1248	-1		Uncharacterized protein			No365_00866	1035930	1034278	1653	-1
second	NIVA-CYA126_8_04238	4744924	4742819	2106		Uncharacterized protein YEL023C			No2A_01126	1314539	1312434	2106	-3		Uncharacterized protein YEL023C			No66_00449	568597	566492	2106	-2		Uncharacterized protein YEL023C			No976_04008	4382819	4380714	2106	-3		Uncharacterized protein YEL023C			PCC7805_00467	570976	568871	2106	-2		Uncharacterized protein YEL023C			No365_00867	1038271	1036166	2106	-2
second	NIVA-CYA126_8_04239	4748153	4745010	3144		Uncharacterized protein Rv2569c			No2A_01127	1317768	1314625	3144	-1		Uncharacterized protein Rv2569c			No66_00450	571826	568683	3144	-3		Uncharacterized protein Rv2569c			No976_04009	4386048	4382905	3144	-1		Uncharacterized protein Rv2569c			PCC7805_00468	574205	571062	3144	-3		Uncharacterized protein Rv2569c			No365_00868	1041500	1038357	3144	-3
second	NIVA-CYA126_8_04240	4748755	4748234	522		Uncharacterized protein			No2A_01128	1318370	1317849	522	-3		Uncharacterized protein			No66_00451	572428	571907	522	-2		Uncharacterized protein			No976_04010	4386650	4386129	522	-3		Uncharacterized protein			PCC7805_00469	574807	574286	522	-2		Uncharacterized protein			No365_00869	1042109	1041567	543	-3
second	NIVA-CYA126_8_04241	4749229	4748864	366		Uncharacterized protein			No2A_01129	1318844	1318479	366	-3		Uncharacterized protein			No66_00452	572902	572537	366	-2		Uncharacterized protein			No976_04011	4387124	4386759	366	-3		Uncharacterized protein			PCC7805_00470	575281	574916	366	-2		Uncharacterized protein			No365_00870	1042583	1042218	366	-3
second	NIVA-CYA126_8_04242	4750331	4749315	1017	tilS	tRNA(Ile)-lysidine synthase			No2A_01130	1319946	1318930	1017	-1	tilS	tRNA(Ile)-lysidine synthase			No66_00453	574004	572988	1017	-3	tilS	tRNA(Ile)-lysidine synthase			No976_04012	4388226	4387210	1017	-1	tilS	tRNA(Ile)-lysidine synthase			PCC7805_00471	576383	575367	1017	-3	tilS	tRNA(Ile)-lysidine synthase			No365_00871	1043685	1042669	1017	-1
second	NIVA-CYA126_8_04243	4751124	4750606	519		Uncharacterized protein			No2A_01131	1320697	1320179	519	-2		Uncharacterized protein			No66_00454	574760	574242	519	-3		Uncharacterized protein			No976_04013	4389013	4388495	519	-2		Uncharacterized protein			PCC7805_00472	577140	576622	519	-1		Uncharacterized protein			No365_00872	1044472	1043954	519	-2
second	NIVA-CYA126_8_04244	4751291	4752283	993	pyrB	Aspartate carbamoyltransferase			No2A_01132	1320864	1321856	993	3	pyrB	Aspartate carbamoyltransferase			No66_00455	574927	575919	993	1	pyrB	Aspartate carbamoyltransferase			No976_04014	4389180	4390172	993	3	pyrB	Aspartate carbamoyltransferase			PCC7805_00473	577307	578299	993	2	pyrB	Aspartate carbamoyltransferase			No365_00873	1044639	1045631	993	3
second	NIVA-CYA126_8_04245	4753133	4752537	597	rluE	Ribosomal large subunit pseudouridine synthase E			No2A_01133	1322693	1322097	597	-3	rluE	Ribosomal large subunit pseudouridine synthase E			No66_00456	576751	576155	597	-2	rluE	Ribosomal large subunit pseudouridine synthase E			No976_04015	4390955	4390359	597	-3	rluE	Ribosomal large subunit pseudouridine synthase E			PCC7805_00474	579103	578507	597	-2	rluE	Ribosomal large subunit pseudouridine synthase E			No365_00874	1046453	1045857	597	-3
second	NIVA-CYA126_8_04246	4753371	4754459	1089	recA	Protein RecA			No2A_01134	1322931	1324019	1089	3	recA	Protein RecA			No66_00457	576989	578077	1089	2	recA	Protein RecA			No976_04016	4391193	4392281	1089	3	recA	Protein RecA			PCC7805_00475	579341	580429	1089	2	recA	Protein RecA			No365_00875	1046691	1047779	1089	3
second
[truncated: 49 more columns]

## Sheet: Table S9 chrom-rearr B
Table S9. Breaking regions of chromosomal rearrangement B
Breaking region	Gene ID	Start	Stop	Length in bp	Frame	Gene name	Gene product	IS Group	Full/Fragment	Gene ID	Start	Stop	Length in bp	Frame	Gene name	Gene product	IS Group	Full/Fragment	Gene ID	Start	Stop	Length in bp	Frame	Gene name	Gene product	IS Group	Full/Fragment	Gene ID	Start	Stop	Length in bp	Frame	Gene name	Gene product	IS Group	Full/Fragment	Gene ID	Start	Stop	Length in bp	Frame	Gene name	Gene product	IS Group	Full/Fragment	Gene ID	Start	Stop	Length in bp
first	NIVA-CYA126_8_01852	2025817	2024198	1620	-2	leuA	2-isopropylmalate synthase			No2A_03054	3405734	3404115	1620	-3	leuA	2-isopropylmalate synthase			No66_02369	2635630	2634011	1620	-2	leuA	2-isopropylmalate synthase			No976_01651	1764529	1762910	1620	-2	leuA	2-isopropylmalate synthase			PCC7805_00610	734931	736550	1620	3	leuA	2-isopropylmalate synthase			PCC7811_02845	3163621	3162002	1620
first	NIVA-CYA126_8_01853	2026440	2025919	522	-1		NYN domain-containing protein			No2A_03055	3406414	3405893	522	-2		NYN domain-containing protein			No66_02370	2636253	2635732	522	-1		NYN domain-containing protein			No976_01652	1765203	1764682	522	-1	other	NYN domain-containing protein			PCC7805_00609	734257	734778	522	1		NYN domain-containing protein			PCC7811_02846	3164295	3163774	522
first	NIVA-CYA126_8_01854	2026851	2026513	339	-1		Transposase	Group 6	fragment	No2A_03056	3406825	3406487	339	-2		Transposase	Group 6	fragment	No66_02371	2636664	2636326	339	-1		Transposase	Group 6	fragment	No976_01653	1765614	1765276	339	-1	Tpn	Transposase	Group 6	fragment	PCC7805_00608	733846	734184	339	1		Transposase	Group 6	fragment	PCC7811_02847	3164706	3164368	339
first	NIVA-CYA126_8_01855	2027392	2026829	564	-2		Uncharacterized protein	Group 6	fragment	No2A_03057	3407366	3406803	564	-3		Uncharacterized protein	Group 6	fragment	No66_02372	2637205	2636642	564	-2		Uncharacterized protein	Group 6	fragment	No976_01654	1765684	1766604	921	1	Tpn	Probable transposase for insertion sequence element IS702	Group 5	fragment	PCC7805_00607	733305	733868	564	3		Uncharacterized protein	Group 6	fragment	PCC7811_02848	3165247	3164684	564
first	NIVA-CYA126_8_01856	2028239	2027553	687	-3	ycf29	Probable transcriptional regulator ycf29			No2A_03058	3408214	3407498	717	-2	ycf29	Probable transcriptional regulator ycf29			No66_02373	2638052	2637366	687	-3	ycf29	Probable transcriptional regulator ycf29			No976_01655	1768954	1766756	2199	-2	other	Putative Hemolysin-type calcium-binding region			PCC7805_00606	732458	733144	687	2	ycf29	Probable transcriptional regulator ycf29			PCC7811_02849	3166094	3165408	687
first	NIVA-CYA126_8_01857	2028820	2028356	465	-2	fdx4	Ferredoxin, 2Fe-2S			No2A_03059	3408795	3408331	465	-1	fdx4	Ferredoxin, 2Fe-2S			No66_02374	2638633	2638169	465	-2	fdx4	Ferredoxin, 2Fe-2S			No976_01656	1769266	1769156	111	-2	other	Sulfotransferase			PCC7805_00605	731877	732341	465	3	fdx4	Ferredoxin, 2Fe-2S			PCC7811_02850	3166675	3166211	465
first	NIVA-CYA126_8_01858	2031009	2028991	2019	-1	frpC	Iron-regulated protein FrpC			No2A_03060	3415091	3408966	6126	-3	frpC	Iron-regulated protein FrpC			No66_02375	2644680	2638804	5877	-1		Nuclear pore complex protein DDB_G0274915			No976_01657	1769701	1770666	966	1	Tpn	Uncharacterized protein	ISNGY	full length	PCC7805_00604	730003	731706	1704	1	frpC	Iron-regulated protein FrpC			PCC7811_02851	3173730	3166846	6885
first	NIVA-CYA126_8_01859	2035755	2031205	4551	-1		Nuclear pore complex protein DDB_G0274915			No2A_03061	3416147	3415392	756	-3		Sulfotransferase			No66_02376	2645633	2644878	756	-3		Sulfotransferase			No976_01658	1770720	1771697	978	3	up	Uncharacterized protein			PCC7805_00603	729915	729595	321	-1		Transposase	ISNGY	fragment	PCC7811_02852	3174683	3173928	756
first	NIVA-CYA126_8_01860	2036067	2035957	111	-1		Sulfotransferase			No2A_03062	3416597	3417586	990	2		Uncharacterized protein			No66_02377	2646083	2647048	966	2		Uncharacterized protein	ISNGY	full length	No976_01659	1772258	1771767	492	-3	other	UPF0234 protein Npun_R4736			PCC7805_00602	729604	728987	618	-2		Transposase	ISNGY	fragment	PCC7811_02853	3175133	3176098	966
first	NIVA-CYA126_8_01861	2036502	2037491	990	3		Uncharacterized protein			No2A_03063	3417589	3418605	1017	1		Uncharacterized protein	ISNGY	full length	No66_02378	2647102	2648091	990	1		Uncharacterized protein			No976_01660	1772857	1772354	504	-2	up	Uncharacterized protein			PCC7805_00601	725937	728741	2805	3	treY	Maltooligosyl trehalose synthase			PCC7811_02854	3176152	3177117	966
first	NIVA-CYA126_8_01862	2037494	2038510	1017	2		Uncharacterized protein	ISNGY	full length	No2A_03064	3418659	3419660	1002	3		Uncharacterized protein			No66_02379	2648094	2649110	1017	3		Uncharacterized protein	ISNGY	full length	No976_01661	1772968	1774395	1428	1	other	Apocarotenoid-15,15'-oxygenase			PCC7805_00600	723712	725556	1845	1	treZ	Malto-oligosyltrehalose trehalohydrolase			PCC7811_02855	3177171	3178172	1002
first	NIVA-CYA126_8_01863	2038564	2039529	966	1		Uncharacterized protein	ISNGY	full length	No2A_03065	3420221	3419730	492	-3		UPF0234 protein Npun_R4736			No66_02380	2649164	2650165	1002	2		Uncharacterized protein			No976_01662	1774485	1777058	2574	3	leuS	Leucine--tRNA ligase			PCC7805_00599	722602	723693	1092	1		Uncharacterized transporter sll0355			PCC7811_02856	3178733	3178242	492
first	NIVA-CYA126_8_01864	2039583	2040560	978	3		Uncharacterized protein			No2A_03066	3420820	3420317	504	-2		Uncharacterized protein			No66_02381	2650726	2650235	492	-2		UPF0234 protein Npun_R4736			No976_01663	1777987	1777193	795	-2	other	Probable membrane transporter protein			PCC7805_00598	722239	721421	819	-2		Putative protease slr0021			PCC7811_02857	3179332	3178829	504
first	NIVA-CYA126_8_01865	2041121	2040630	492	-3		UPF0234 protein Npun_R4736			No2A_03067	3420931	3422358	1428	1		Apocarotenoid-15,15'-oxygenase			No66_02382	2651325	2650822	504	-1		Uncharacterized protein			No976_01664	1778276	1779478	1203	2	petH	Ferredoxin--NADP reductase			PCC7805_00597	721337	721047	291	-3		Uncharacterized protein MJ0128			PCC7811_02858	3179443	3180870	1428
first	NIVA-CYA126_8_01866	2041720	2041217	504	-2		Uncharacterized protein			No2A_03068	3422485	3422628	144	1		hypothetical protein			No66_02383	2651436	2652863	1428	3		Apocarotenoid-15,15'-oxygenase			No976_01665	1779792	1780763	972	3	other	Lipolytic enzyme, G-D-S-L			PCC7805_00596	721057	720707	351	-2		UPF0331 protein MJ0127			PCC7811_02859	3180960	3183533	2574
first	NIVA-CYA126_8_01867	2041831	2043258	1428	1		Apocarotenoid-15,15'-oxygenase			No2A_03069	3422625	3423779	1155	3		Uncharacterized protein			No66_02384	2652953	2655526	2574	2	leuS	Leucine--tRNA ligase			No976_01666	1780969	1780784	186	-2	up	Uncharacterized protein			PCC7805_00595	720529	719108	1422	-2		Uncharacterized protein			PCC7811_02860	3184468	3183668	801
first	NIVA-CYA126_8_01868	2043385	2043552	168	1		Uncharacterized protein			No2A_03070	3423799	3425598	1800	1		Uncharacterized protein			No66_02385	2656461	2655661	801	-1		Probable membrane transporter protein			No976_01667	1781383	1785738	4356	1	hlyA	Hemolysin, plasmid			PCC7805_00594	719053	718148	906	-2		Ycf92-like protein			PCC7811_02861	3184751	3185953	1203
first	NIVA-CYA126_8_01869	2043576	2044658	1083	3		Uncharacterized protein			No2A_03071	3425601	3426662	1062	3		Uncharacterized protein			No66_02386	2656744	2657946	1203	1	petH	Ferredoxin--NADP reductase			No976_01668	1786098	1785916	183	-1	up	Uncharacterized protein			PCC7805_00593	718046	717777	270	-3		PII interaction protein X			PCC7811_02862	3186242	3187210	969
first	NIVA-CYA126_8_01870	2044655	2046418	1764	2		Uncharacterized protein			No2A_03072	3427035	3429608	2574	3	leuS	Leucine--tRNA ligase			No66_02387	2658228	2659196	969	3		Isoamyl acetate-hydrolyzing esterase 1 like protein			No976_01669	1786807	1788729	1923	1	repeat-cont protein	Uncharacterized WD repeat-containing protein alr2800			PCC7805_00592	717746	717075	672	-3		Pyridoxal phosphate homeostasis protein			PCC7811_02863	3187416	3187231	186
first	NIVA-CYA126_8_01871	2046520	2047716	1197	1		Uncharacterized protein			No2A_03073	3430537	3429743	795	-2		Probable membrane transporter protein			No66_02388	2659402	2659217	186	-2		Uncharacterized protein			No976_01670	1797725	1789128	8598	-3	MUC21	Mucin-21			PCC7805_00591	716952	716344	609	-1	sepF	Cell division protein SepF			PCC7811_02864	3187830	3192185	4356
first	NIVA-CYA126_8_01872	2047868	2048689	822	2		Uncharacterized protein			No2A_03074	3430826	3432028	1203	2	petH	Ferredoxin--NADP reductase			No66_02389	2659816	2664171	4356	1	hlyA	Hemolysin, plasmid												PCC7805_00590	716181	715375	807	-1	proC	Pyrroline-5-carboxylate reductase			PCC7811_02865	3192545	3192363	183
first	NIVA-CYA126_8_01873	2049003	2051576	2574	3	leuS	Leucine--tRNA ligase			No2A_03075	3432331	3433299	969	1		Isoamyl acetate-hydrolyzing esterase 1 like protein			No66_02390	2664531	2664349	183	-1		Uncharacterized protein												PCC7805_00589	714696	715175	480	3		Uncharacterized protein			PCC7811_02866	3193254	3195176	1923
first	NIVA-CYA126_8_01874	2052505	2051711	795	-2		Probable membrane transporter protein			No2A_03076	3433505	3433320	186	-3		Uncharacterized protein			No66_02391	2664968	2664861	108	-3		hypothetical protein												PCC7805_00588	714110	714625	516	2		Uncharacterized protein			PCC7811_02867	3204169	3195575	8595
first	NIVA-CYA126_8_01875	2052794	2053996	1203	2	petH	Ferredoxin--NADP reductase			No2A_03077	3433919	3438274	4356	2	hlyA	Hemolysin, plasmid			No66_02392	2665240	2667162	1923	1		Uncharacterized WD repeat-containing protein alr2800												PCC7805_00587	713859	712555	1305	-1		Uncharacterized protein
first	NIVA-CYA126_8_01876	2054299	2055267	969	1		Isoamyl acetate-hydrolyzing esterase 1 like protein			No2A_03078	3438634	3438452	183	-2		Uncharacterized protein			No66_02393	2676158	2667561	8598	-3	MUC21	Mucin-21												PCC7805_00586	712523	709167	3357	-3		Uncharacterized WD repeat-containing protein slr0143
first	NIVA-CYA126_8_01877	2055473	2055288	186	-3		Uncharacterized protein			No2A_03079	3439071	3438964	108	-1		hypothetical protein																					PCC7805_00585	709059	708871	189	-1		hypothetical protein
first	NIVA-CYA126_8_01878	2055887	2060242	4356	2	hlyA	Hemolysin, plasmid			No2A_03080	3439343	3441265	1923	2		Uncharacterized WD repeat-containing protein alr2800																					PCC7805_00584	707382	708890	1509	3	lacG	6-phospho-beta-galactosidase
first	NIVA-CYA126_8_01879	2060602	2060420	183	-2		Uncharacterized protein			No2A_03081	3450261	3441664	8598	-1	MUC21	Mucin-21
first	NIVA-CYA126_8_01880	2061311	2063233	1923	2		Uncharacterized WD repeat-containing protein alr2800
first	NIVA-CYA126_8_01881	2065299	2063656	1644	-1		Transposase	Group 4	full length
first	NIVA-CYA126_8_01882	2069087	2065602	3486	-3		Uncharacterized protein
first	NIVA-CYA126_8_01883	2074804	2069822	4983	-2	MUC21	Mucin-21
second
second
second
second
second
second																																					PCC7805_00529	647672	639075	8598	-3	MUC21	Mucin-21
second																																					PCC7805_00528	636847	638769	1923	1		Uncharacterized WD repeat-containing protein alr2800
second																																					PCC7805_00527	636575	636468	108	-3		hypothetical protein
second	NIVA-CYA126_8_04293	4810188	4808680	1509	-1	lacG	6-phospho-beta-galactosidase																					No976_04065	4446322	4444814	1509	-2	lacG	6-phospho-beta-galactosidase			PCC7805_00526	636138	635956	183	-1		Uncharacterized protein
second	NIVA-CYA126_8_04292	4807218	4808522	1305	3		Uncharacterized protein																					No976_04064	4444645	4444833	189	1		hypothetical protein			PCC7805_00525	634987	635778	792	1		Putative aggregation factor core protein MAFp3, isoform C
second	NIVA-CYA126_8_04291	4803651	4807211	3561	3	spkB	Serine/threonine-protein kinase B																					No976_04063	4441187	4444537	3351	2		Uncharacterized WD repeat-containing protein slr0143			PCC7805_00524	631424	634990	3567	2	hlyA	Hemolysin, plasmid
second	NIVA-CYA126_8_04290	4803508	4803137	372	-2	ybeY	Endoribonuclease YbeY			No2A_01182	1377196	1375688	1509	-2	lacG	6-phospho-beta-galactosidase												No976_04062	4439836	4441140	1305	1		Uncharacterized protein			PCC7805_00523	631010	630825	186	-3		Uncharacterized protein			PCC7811_00918	1084426	1082918	1509
second	NIVA-CYA126_8_04289	4802145	4802951	807	3	proC	Pyrroline-5-carboxylate reductase			No2A_01181	1373895	1374740	846	3		Uncharacterized protein			No66_00502	631282	629774	1509	-2	lacG	6-phospho-beta-galactosidase			No976_04061	4439585	4439070	516	-3		Uncharacterized protein			PCC7805_00522	629851	630804	954	1		Lipolytic enzyme, G-D-S-L			PCC7811_00917	1082749	1082937	189
second	NIVA-CYA126_8_04288	4801374	4801982	609	3	sepF	Cell division protein SepF			No2A_01180	1372197	1373891	1695	3		Uncharacterized protein			No66_00501	628062	628907	846	3		Uncharacterized protein			No976_04060	4438999	4438520	480	-2		Uncharacterized protein			PCC7805_00521	628366	629568	1203	1	petH	Ferredoxin--NADP reductase			PCC7811_00916	1079264	1082641	3378
second	NIVA-CYA126_8_04287	4800580	4801251	672	1		Pyridoxal phosphate homeostasis protein			No2A_01179	1371535	1372203	669	1	cas5d	CRISPR pre-crRNA endoribonuclease Cas5d			No66_00500	626364	628058	1695	3		Uncharacterized protein			No976_04059	4438449	4438282	168	-1		Uncharacterized protein			PCC7805_00520	628083	627283	801	-1		Probable membrane transporter protein			PCC7811_00915	1077872	1079146	1275
second	NIVA-CYA126_8_04286	4800280	4800549	270	1		PII interaction protein X			No2A_01178	1371489	1369510	1980	-1	cas3	CRISPR-associated helicase Cas3			No66_00499	625702	626370	669	1	cas5d	CRISPR pre-crRNA endoribonuclease Cas5d			No976_04058	4437403	4438209	807	1	proC	Pyrroline-5-carboxylate reductase			PCC7805_00519	624575	627148	2574	2	leuS	Leucine--tRNA ligase			PCC7811_00914	1077605	1077126	480
second	NIVA-CYA126_8_04285	4799273	4800178	906	2		Ycf92-like protein			No2A_01177	1368626	1369432	807	2	proC	Pyrroline-5-carboxylate reductase			No66_00498	625656	623677	1980	-1	cas3	CRISPR-associated helicase Cas3			No976_04057	4436625	4437233	609	3	sepF	Cell division protein SepF			PCC7805_00518	623440	624261	822	1		Uncharacterized protein			PCC7811_00913	1077055	1076888	168
second	NIVA-CYA126_8_04284	4798676	4799218	543	2		Uncharacterized protein			No2A_01176	1368119	1368463	345	2	sepF	Cell division protein SepF			No66_00497	622793	623599	807	2	proC	Pyrroline-5-carboxylate reductase			No976_04056	4435831	4436502	672	1		Pyridoxal phosphate homeostasis protein			PCC7805_00517	622092	623288	1197	3		Uncharacterized protein			PCC7811_00912	1076009	1076815	807
second	NIVA-CYA126_8_04283	4798036	4796945	1092	-2		Uncharacterized transporter sll0355			No2A_01175	1367854	1368162	309	1	sepF	Cell division protein SepF			No66_00496	622015	622623	609	1	sepF	Cell division protein SepF			No976_04055	4435531	4435800	270	1		PII interaction protein X			PCC7805_00516	620251	621990	1740	1		Uncharacterized protein			PCC7811_00911	1075238	1075846	609
second	NIVA-CYA126_8_04282	4796926	4795082	1845	-2	treZ	Malto-oligosyltrehalose trehalohydrolase			No2A_01174	1367060	1367731	672	2		Pyridoxal phosphate homeostasis protein			No66_00495	621221	621892	672	2		Pyridoxal phosphate homeostasis protein			No976_04054	4434524	4435429	906	2		Ycf92-like protein			PCC7805_00515	619172	620254	1083	2		Uncharacterized protein			PCC7811_00910	1074444	1075115	672
second	NIVA-CYA126_8_04281	4794701	4791897	2805	-3	treY	Maltooligosyl trehalose synthase			No2A_01173	1366760	1367029	270	2		PII interaction protein X			No66_00494	620921	621190	270	2		PII interaction protein X			No976_04053	4433048	4434469	1422	2		Uncharacterized protein			PCC7805_00514	618981	619148	168	3		Uncharacterized protein			PCC7811_00909	1074144	1074413	270
second	NIVA-CYA126_8_04280	4791863	4791675	189	-3		Uncharacterized protein			No2A_01172	1365753	1366658	906	3		Ycf92-like protein			No66_00493	619914	620819	906	3		Ycf92-like protein			No976_04052	4432520	4432870	351	2		UPF0331 protein MJ0127			PCC7805_00513	617426	618853	1428	2		Apocarotenoid-15,15'-oxygenase			PCC7811_00908	1073137	1074042	906
second	NIVA-CYA126_8_04279	4791590	4791237	354	-3		Uncharacterized protein			No2A_01171	1364277	1365698	1422	3		Uncharacterized protein			No66_00492	618438	619859	1422	3		Uncharacterized protein			No976_04051	4432240	4432530	291	1		Uncharacterized protein MJ0128			PCC7805_00512	617315	616812	504	-3		Uncharacterized protein			PCC7811_00907	1071661	1073082	1422
second	NIVA-CYA126_8_04278	4791262	4790897	366	-2		Uncharacterized protein			No2A_01170	1363067	1363885	819	2		Putative protease slr0021			No66_00491	617228	618046	819	2		Putative protease slr0021			No976_04050	4431338	4432156	819	2		Putative protease slr0021			PCC7805_00511	616716	616225	492	-1		UPF0234 protein Npun_R4736			PCC7811_00906	1070451	1071269	819
second	NIVA-CYA126_8_04277	4790371	4790799	429	1		Uncharacterized protein			No2A_01169	1362681	1361590	1092	-1		Uncharacterized transporter sll0355			No66_00490	616863	615772	1092	-1		Uncharacterized transporter sll0355			No976_04049	4430974	4429883	1092	-2		Uncharacterized transporter sll0355			PCC7805_00510	615166	616155	990	1		Uncharacterized protein			PCC7811_00905	1070086	1068995	1092
second	NIVA-CYA126_8_04276	4789988	4790344	357	2		Uncharacterized protein			No2A_01168	1361571	1359727	1845	-1	treZ	Malto-oligosyltrehalose trehalohydrolase			No66_00489	615753	613909	1845	-1	treZ	Malto-oligosyltrehalose trehalohydrolase			No976_04048	4429864	4428020	1845	-2	treZ	Malto-oligosyltrehalose trehalohydrolase			PCC7805_00509	614269	614886	618	1		Transposase	ISNGY	fragment	PCC7811_00904	1068976	1067132	1845
second	NIVA-CYA126_8_04275	4785952	4789704	3753	1		Uncharacterized WD repeat-containing protein all2124			No2A_01167	1359346	1356542	2805	-2	treY	Maltooligosyl trehalose synthase			No66_00488	613528	610724	2805	-2	treY	Maltooligosyl trehalose synthase			No976_04047	4427639	4424835	2805	-3	treY	Maltooligosyl trehalose synthase			PCC7805_00508	613958	614278	321	2		Transposase	ISNGY	fragment	PCC7811_00903	1066751	1063947	2805
second	NIVA-CYA126_8_04274	4785450	4785830	381	3		Uncharacterized protein			No2A_01166	1356077	1356286	210	2		Uncharacterized protein			No66_00487	610259	610468	210	2		Uncharacterized protein			No976_04046	4424370	4424579	210	3		Uncharacterized protein			PCC7805_00507	613670	613918	249	2		Uncharacterized protein			PCC7811_00902	1063482	1063691	210
second	NIVA-CYA126_8_04273	4781670	4784990	3321	3	treS	Trehalose synthase/amylase TreS			No2A_01165	1352659	1355979	3321	1	treS	Trehalose synthase/amylase TreS			No66_00486	606841	610161	3321	1	treS	Trehalose synthase/amylase TreS			No976_04045	4420952	4424272	3321	2	treS	Trehalose synthase/amylase TreS			PCC7805_00506	610252	613572	3321	1	treS	Trehalose synthase/amylase TreS			PCC7811_00901	1060064	1063384	3321
second	NIVA-CYA126_8_04272	4781161	4780088	1074	-2		Uncharacterized protein			No2A_01164	1352150	1351077	1074	-3		Uncharacterized protein			No66_00485	606332	605259	1074	-3		Uncharacterized protein			No976_04044	4420443	4419370	1074	-1		Uncharacterized protein			PCC7805_00505	609743	608670	1074	-3		Uncharacterized protein			PCC7811_00900	1059555	1058482	1074
second	NIVA-CYA126_8_04271	4778870	4779901	1032	2		Uncharacterized protein			No2A_01163	1349859	1350890	1032	3		Uncharacterized protein			No66_00484	604041	605072	1032	3		Uncharacterized protein			No976_04043	4418152	4419183	1032	1		Uncharacterized protein			PCC7805_00504	607452	608483	1032	3		Uncharacterized protein			PCC7811_00899	1057264	1058295	1032
second	NIVA-CYA126_8_04270	4777749	4778603	855	3	axe2	Acetylxylan esterase			No2A_01162	1348635	1349489	855	3	axe2	Acetylxylan esterase			No66_00483	602817	603671	855	3	axe2	Acetylxylan esterase			No976_04042	4416907	4417761	855	1	axe2	Acetylxylan esterase			PCC7805_00503	606200	607054	855	2	axe2	Acetylxylan esterase			PCC7811_00898	1056040	1056894	855
second	NIVA-CYA126_8_04269	4777648	4777184	465	-2		Uncharacterized protein												No66_00482	602716	602252	465	-2		Uncharacterized protein												PCC7805_00502	606099	605635	465	-1		Uncharacterized protein			PCC7811_00897	1055939	1055475	465
second	NIVA-CYA126_8_04268	4777054	4775690	1365	-2	pknA	Serine/threonine-protein kinase PknA												No66_00481	602122	600758	1365	-2	pknA	Serine/threonine-protein kinase PknA												PCC7805_00501	605505	604141	1365	-1	pknA	Serine/threonine-protein kinase PknA			PCC7811_00896	1055345	1053981	1365
second	NIVA-CYA126_8_04266	4775394	4773661	1734	-1		Uncharacterized protein in mobD 3'region												No66_00479	600462	598729	1734	-1		Uncharacterized protein in mobD 3'region												PCC7805_00499	603845	602391	1455	-3		Uncharacterized protein in mobD 3'region			PCC7811_00894	1053685	1051952	1734
second	NIVA-CYA126_8_04265	4773193	4773588	396	1		Uncharacterized protein												No66_00478	598264	598656	393	1		Uncharacterized protein												PCC7805_00498	602331	601318	1014	-1		Transposase	Group 2		PCC7811_00893	1051487	1051879	393
second	NIVA-CYA126_8_04264	4772898	4771657	1242	-1	amaB	N-carbamoyl-L-amino acid hydrolase																																							PCC7811_00892	1051220	1049979	1242
second	NIVA-CYA126_8_04263	4771509	4770529	981	-1	PLR1	Pyridoxal reductase, chloroplastic																																							PCC7811_00891	1049831	1048851	981
second
second
[truncated: 50 more columns]

## Sheet: Table S10 chrom-rearr C
Table S10. Breaking regions of chromosomal rearrangement C
Breaking region	Gene ID	Start	Stop	Length in bp	Frame	Gene name	Gene product	IS Group	Full/Fragment	Gene ID	Start	Stop	Length in bp	Frame	Gene name	Gene product	IS Group	Full/Fragment	Gene ID	Start	Stop	Length in bp	Frame	Gene name	Gene product	IS Group	Full/Fragment	Gene ID	Start	Stop	Length in bp	Frame	Gene name	Gene product	IS Group	Full/Fragment	Gene ID	Start	Stop	Length in bp	Frame	Gene name	Gene product	IS Group	Full/Fragment	Gene ID	Start	Stop	Length in bp
first	NIVA-CYA126_8_04306	4824201	4822309	1893	-1	GET3	ATPase GET3			No66_00515	645316	643424	1893	-2	GET3	ATPase GET3			No2A_01195	1391183	1389291	1893	-3	GET3	ATPase GET3			No976_04078	4460342	4458450	1893	-3	GET3	ATPase GET3			PCC7811_00931	1098411	1096519	1893	-1	GET3	ATPase GET3			No365_00962	1153820	1155712	1893
first	NIVA-CYA126_8_04307	4824779	4825033	255	2		Uncharacterized protein			No66_00516	645894	646148	255	3		Uncharacterized protein			No2A_01196	1391761	1392015	255	1		Uncharacterized protein			No976_04079	4460920	4461174	255	1		Uncharacterized protein			PCC7811_00932	1098989	1099243	255	2		Uncharacterized protein			No365_00961	1153242	1152988	255
first	NIVA-CYA126_8_04308	4825127	4830223	5097	2		Uncharacterized WD repeat-containing protein all2124			No66_00517	646242	651338	5097	3		Uncharacterized WD repeat-containing protein all2124			No2A_01197	1392109	1397205	5097	1		Uncharacterized WD repeat-containing protein all2124			No976_04080	4461268	4466364	5097	1		Uncharacterized WD repeat-containing protein all2124			PCC7811_00933	1099337	1104433	5097	2		Uncharacterized WD repeat-containing protein all2124			No365_00960	1152894	1147798	5097
first	NIVA-CYA126_8_04309	4832086	4830245	1842	-2	yvgM	Putative molybdenum transport system permease protein YvgM			No66_00518	653201	651360	1842	-3	yvgM	Putative molybdenum transport system permease protein YvgM			No2A_01198	1399068	1397227	1842	-1	yvgM	Putative molybdenum transport system permease protein YvgM			No976_04081	4468227	4466386	1842	-1	yvgM	Putative molybdenum transport system permease protein YvgM			PCC7811_00934	1106296	1104455	1842	-2	yvgM	Putative molybdenum transport system permease protein YvgM			No365_00959	1145935	1147776	1842
first	NIVA-CYA126_8_04310	4832935	4832111	825	-2	yvgL	Putative ABC transporter substrate-binding lipoprotein YvgL			No66_00519	654050	653226	825	-3	yvgL	Putative ABC transporter substrate-binding lipoprotein YvgL			No2A_01199	1399917	1399093	825	-1	yvgL	Putative ABC transporter substrate-binding lipoprotein YvgL			No976_04082	4469076	4468252	825	-1	yvgL	Putative ABC transporter substrate-binding lipoprotein YvgL			PCC7811_00935	1107145	1106321	825	-2	yvgL	Putative ABC transporter substrate-binding lipoprotein YvgL			No365_00958	1145086	1145910	825
first	NIVA-CYA126_8_04311	4835040	4833031	2010	-1		Uncharacterized ribonuclease sll1290			No66_00520	656154	654145	2010	-1		Uncharacterized ribonuclease sll1290			No2A_01200	1402021	1400012	2010	-2		Uncharacterized ribonuclease sll1290			No976_04083	4471181	4469172	2010	-3		Uncharacterized ribonuclease sll1290			PCC7811_00936	1109250	1107241	2010	-1		Uncharacterized ribonuclease sll1290			No365_00957	1142981	1144990	2010
first	NIVA-CYA126_8_04312	4835264	4835049	216	-3	rpsR	30S ribosomal protein S18			No66_00521	656378	656163	216	-3	rpsR	30S ribosomal protein S18			No2A_01201	1402245	1402030	216	-1	rpsR	30S ribosomal protein S18			No976_04084	4471405	4471190	216	-2	rpsR	30S ribosomal protein S18			PCC7811_00937	1109474	1109259	216	-3	rpsR	30S ribosomal protein S18			No365_00956	1142757	1142972	216
first	NIVA-CYA126_8_04313	4835545	4835357	189	-2	rpmG	50S ribosomal protein L33			No66_00522	656659	656471	189	-2	rpmG	50S ribosomal protein L33			No2A_01202	1402526	1402338	189	-3	rpmG	50S ribosomal protein L33			No976_04085	4471686	4471498	189	-1	rpmG	50S ribosomal protein L33			PCC7811_00938	1109755	1109567	189	-2	rpmG	50S ribosomal protein L33			No365_00955	1142476	1142664	189
first	NIVA-CYA126_8_04314	4836118	4835582	537	-2		Uncharacterized protein			No66_00523	657232	656696	537	-2		Uncharacterized protein			No2A_01203	1403099	1402563	537	-3		Uncharacterized protein			No976_04086	4472259	4471723	537	-1		RDD			PCC7811_00939	1110328	1109792	537	-2		Uncharacterized protein			No365_00954	1141903	1142439	537
first							23S rRNA									23S rRNA									23S rRNA									23S rRNA									23S rRNA
first							tRNA									tRNA									tRNA									tRNA									tRNA
first							tRNA									tRNA									tRNA									tRNA									tRNA
first							16S rRNA									16S rRNA									16S rRNA									16S rRNA									16S rRNA
first	NIVA-CYA126_8_00004	5101	3809	1293	-2	ymxG	Uncharacterized zinc protease YmxG			No66_00528	664231	662939	1293	-2	ymxG	Uncharacterized zinc protease YmxG			No2A_01208	1410097	1408805	1293	-2	ymxG	Uncharacterized zinc protease YmxG			No976_04091	4479257	4477965	1293	-3	ymxG	Uncharacterized zinc protease YmxG			PCC7811_00944	1117328	1116036	1293	-3	ymxG	Uncharacterized zinc protease YmxG			No365_00949	1135837	1136523	687
first	NIVA-CYA126_8_00005	6380	5292	1089	-3	mnmA	tRNA-specific 2-thiouridylase MnmA			No66_00529	665524	664436	1089	-2	mnmA	tRNA-specific 2-thiouridylase MnmA			No2A_01209	1411369	1410281	1089	-2	mnmA	tRNA-specific 2-thiouridylase MnmA			No976_04092	4480522	4479434	1089	-2	mnmA	tRNA-specific 2-thiouridylase MnmA			PCC7811_00945	1118607	1117519	1089	-1	mnmA	tRNA-specific 2-thiouridylase MnmA			No365_00948	1133913	1135631	1719
first	NIVA-CYA126_8_00006	6517	7488	972	1		Uncharacterized protein			No66_00530	665661	666632	972	3		Uncharacterized protein			No2A_01210	1411506	1412477	972	3		Uncharacterized protein			No976_04093	4480659	4481630	972	3		Uncharacterized protein			PCC7811_00946	1118744	1119715	972	2		Uncharacterized protein			No365_00947	1131994	1133916	1923
first	NIVA-CYA126_8_00007	9484	7805	1680	-2	arnT	Undecaprenyl phosphate-alpha-4-amino-4-deoxy-L-arabinose arabinosyl transferase			No66_00531	668628	666949	1680	-1	arnT	Undecaprenyl phosphate-alpha-4-amino-4-deoxy-L-arabinose arabinosyl transferase			No2A_01211	1414473	1412794	1680	-1	arnT	Undecaprenyl phosphate-alpha-4-amino-4-deoxy-L-arabinose arabinosyl transferase			No976_04094	4483626	4481947	1680	-1	arnT	Undecaprenyl phosphate-alpha-4-amino-4-deoxy-L-arabinose arabinosyl transferase			PCC7811_00947	1121711	1120032	1680	-3	arnT	Undecaprenyl phosphate-alpha-4-amino-4-deoxy-L-arabinose arabinosyl transferase			No365_00946	1131903	1131598	306
first	NIVA-CYA126_8_00008	9492	9647	156	3		Uncharacterized protein			No66_00532	668636	668791	156	2		Uncharacterized protein			No2A_01212	1414481	1414636	156	2		Uncharacterized protein			No976_04095	4483634	4483789	156	2		Uncharacterized protein			PCC7811_00948	1121719	1121874	156	1		Uncharacterized protein			No365_00945	1131435	1130944	492
first	NIVA-CYA126_8_00009	9769	10695	927	1	prfB	Peptide chain release factor 2			No66_00533	668913	669839	927	3	prfB	Peptide chain release factor 2			No2A_01213	1414758	1415684	927	3	prfB	Peptide chain release factor 2			No976_04096	4483911	4484837	927	3	prfB	Peptide chain release factor 2			PCC7811_00949	1121996	1122922	927	2	prfB	Peptide chain release factor 2			No365_00944	1129532	1130695	1164
first	NIVA-CYA126_8_00010	10748	12022	1275	2		Uncharacterized protein			No66_00534	669892	671157	1266	1		WD-40 repeat protein			No2A_01214	1415737	1417014	1278	1		Uncharacterized protein			No976_04097	4484890	4486164	1275	1		Uncharacterized protein			PCC7811_00950	1122975	1124240	1266	3		WD-40 repeat protein			No365_00943	1128790	1129443	654
first	NIVA-CYA126_8_00011	12140	16105	3966	2		Uncharacterized WD repeat-containing protein all2124			No66_00535	671407	675384	3978	1		Uncharacterized WD repeat-containing protein all2124			No2A_01215	1417178	1421131	3954	2		Uncharacterized WD repeat-containing protein all2124			No976_04098	4486282	4490262	3981	1		Uncharacterized WD repeat-containing protein all2124			PCC7811_00951	1124490	1128476	3987	3		Uncharacterized WD repeat-containing protein all2124			No365_00942	1128209	1128670	462
first	NIVA-CYA126_8_00012	16260	18950	2691	3		Uncharacterized peptidase C1-like protein L477			No66_00536	675431	675853	423	2		hypothetical protein			No2A_01216	1421302	1424046	2745	1		Uncharacterized peptidase C1-like protein L477			No976_04099	4490243	4491835	1593	2		Uncharacterized protein			PCC7811_00952	1128607	1131483	2877	1		Uncharacterized peptidase C1-like protein L477			No365_00941	1127794	1128060	267
first	NIVA-CYA126_8_00013	20405	18996	1410	-3		Uncharacterized protein			No66_00537	677273	675864	1410	-3		Uncharacterized protein			No2A_01217	1425586	1424177	1410	-2		Uncharacterized protein			No976_04100	4491931	4492452	522	1		Uncharacterized protein			PCC7811_00953	1132958	1131543	1416	-3		Uncharacterized protein			No365_00940	1127096	1127797	702
first	NIVA-CYA126_8_00014	20825	20559	267	-3		Uncharacterized protein			No66_00538	677693	677427	267	-3		Uncharacterized protein			No2A_01218	1426006	1425740	267	-2		Uncharacterized protein			No976_04101	4493902	4492493	1410	-2		Uncharacterized protein			PCC7811_00954	1133378	1133112	267	-3		Uncharacterized protein			No365_00939	1126347	1126745	399
first	NIVA-CYA126_8_00015	21154	22386	1233	1	moeA	Molybdopterin molybdenumtransferase			No66_00539	678022	679254	1233	1	moeA	Molybdopterin molybdenumtransferase			No2A_01219	1426335	1426907	573	3	moeA	Molybdopterin molybdenumtransferase			No976_04102	4494322	4494056	267	-2		Uncharacterized protein			PCC7811_00955	1133707	1134939	1233	1	moeA	Molybdopterin molybdenumtransferase			No365_00938	1124829	1126331	1503
first																			No2A_01220	1426882	1427568	687	1	moeA	Molybdopterin molybdenumtransferase			No976_04103	4494651	4495883	1233	3	moeA	Molybdopterin molybdenumtransferase
second										No66_02411	2692790	2694292	1503	2	aslA	Arylsulfatase
second										No66_02412	2694308	2694706	399	2		Uncharacterized protein
second	NIVA-CYA126_8_01901	2091435	2092937	1503	3	aslA	Arylsulfatase			No66_02413	2695057	2695758	702	1		Uncharacterized protein MJ1642			No2A_03099	3466893	3468395	1503	3	aslA	Arylsulfatase			No976_01687	1814238	1815740	1503	3	aslA	Arylsulfatase			PCC7811_02885	3220816	3222318	1503	1	aslA	Arylsulfatase			No365_02848	3166500	3165268	1233
second	NIVA-CYA126_8_01902	2092953	2093351	399	3		Uncharacterized protein			No66_02414	2695755	2696021	267	3		Uncharacterized protein			No2A_03100	3468411	3468809	399	3		Uncharacterized protein			No976_01688	1815756	1816016	261	3		Uncharacterized protein			PCC7811_02886	3222334	3222732	399	1		Uncharacterized protein			No365_02849	3166829	3167095	267
second	NIVA-CYA126_8_01903	2093702	2094403	702	2		Uncharacterized protein MJ1642			No66_02415	2696177	2696638	462	2		Uncharacterized protein			No2A_03101	3469160	3469861	702	2		Uncharacterized protein MJ1642			No976_01689	1816933	1817634	702	1		Uncharacterized protein MJ1642			PCC7811_02887	3223083	3223784	702	3		Uncharacterized protein MJ1642			No365_02850	3167249	3168658	1410
second	NIVA-CYA126_8_01904	2094400	2094666	267	1		Uncharacterized protein			No66_02416	2696758	2697411	654	1	bchJ	BchJ			No2A_03102	3469858	3470124	267	1		Uncharacterized protein			No976_01690	1817631	1817897	267	3		Uncharacterized protein			PCC7811_02888	3223781	3224047	267	2		Uncharacterized protein			No365_02851	3171482	3168672	2811
second	NIVA-CYA126_8_01905	2094822	2095283	462	3		Uncharacterized protein			No66_02417	2697500	2697751	252	2		Uncharacterized protein			No2A_03103	3470287	3470748	462	1		Uncharacterized protein			No976_01691	1818053	1818514	462	2		Uncharacterized protein			PCC7811_02889	3224203	3224664	462	1		Uncharacterized protein			No365_02852	3175564	3171617	3948
second	NIVA-CYA126_8_01906	2095403	2096056	654	2	bchJ	BchJ			No66_02418	2698854	2697841	1014	-1		Transposase	Group 2	Full length	No2A_03104	3470868	3471521	654	3	bchJ	BchJ			No976_01692	1818634	1819287	654	1	bchJ	BchJ			PCC7811_02890	3224784	3225437	654	3	bchJ	BchJ			No365_02853	3177087	3175813	1275
second	NIVA-CYA126_8_01907	2096145	2097308	1164	3		Uncharacterized protein in mobD 3'region			No66_02419	2699009	2699974	966	2		Uncharacterized protein in mobD 3'region			No2A_03105	3471610	3472773	1164	1		Uncharacterized protein in mobD 3'region			No976_01693	1819376	1820539	1164	2		Uncharacterized protein in mobD 3'region			PCC7811_02891	3225526	3226689	1164	1		Uncharacterized protein in mobD 3'region			No365_02854	3178066	3177140	927
second	NIVA-CYA126_8_01908	2098048	2097557	492	-2	fdx	2Fe-2S ferredoxin			No66_02420	2700714	2700223	492	-1	fdx	2Fe-2S ferredoxin			No2A_03106	3473513	3473022	492	-3	fdx	2Fe-2S ferredoxin			No976_01694	1821201	1820788	414	-1	camB	Putidaredoxin			PCC7811_02892	3227429	3226938	492	-3	fdx	2Fe-2S ferredoxin			No365_02855	3178343	3178188	156
second	NIVA-CYA126_8_01909	2098516	2098211	306	-2		Uncharacterized protein			No66_02421	2701182	2700877	306	-1		Uncharacterized protein			No2A_03107	3473981	3473676	306	-3		Uncharacterized protein			No976_01695	1821748	1821443	306	-2		Uncharacterized protein			PCC7811_02893	3227897	3227592	306	-3		Uncharacterized protein			No365_02856	3178351	3180030	1680
second	NIVA-CYA126_8_01910	2098607	2100529	1923	2		Probable serine/threonine-protein kinase CPE1738			No66_02422	2701273	2703195	1923	1		Probable serine/threonine-protein kinase CPE1738			No2A_03108	3474072	3475994	1923	3		Probable serine/threonine-protein kinase CPE1738			No976_01696	1821839	1823761	1923	2		Probable serine/threonine-protein kinase CPE1738			PCC7811_02894	3227988	3229910	1923	3		Probable serine/threonine-protein kinase CPE1738			No365_02857	3181319	3180348	972
second	NIVA-CYA126_8_01911	2100526	2102244	1719	1		Uncharacterized protein			No66_02423	2703192	2704910	1719	3		Uncharacterized protein			No2A_03109	3475991	3477709	1719	2		Uncharacterized protein			No976_01697	1823758	1825476	1719	1		Uncharacterized protein			PCC7811_02895	3229907	3231625	1719	2		Uncharacterized protein			No365_02858	3181456	3182544	1089
second	NIVA-CYA126_8_01912	2102450	2103136	687	2	gvpW	GvpW			No66_02424	2705116	2705541	426	1	gvpW	GvpW			No2A_03110	3477915	3478424	510	3	gvpW	GvpW			No976_01698	1825682	1826368	687	2	gvpW	GvpW			PCC7811_02896	3231831	3232517	687	3	gvpW	GvpW			No365_02859	3182728	3184020	1293
second							16S rRNA									16S rRNA									16S rRNA									16S rRNA									16S rRNA
second							tRNA									tRNA									tRNA									tRNA									tRNA
second							tRNA									tRNA									tRNA									tRNA									tRNA
second							23S rRNA									23S rRNA									23S rRNA									23S rRNA									23S rRNA
second	NIVA-CYA126_8_01917	2109570	2108512	1059	-1		Putative transferase At1g60990, chloroplastic			No66_02429	2712234	2711176	1059	-1		Putative transferase At1g60990, chloroplastic			No2A_03115	3485036	3483978	1059	-3		Putative transferase At1g60990, chloroplastic			No976_01703	1832802	1831744	1059	-1		Putative transferase At1g60990, chloroplastic			PCC7811_02901	3238951	3237893	1059	-2		Putative transferase At1g60990, chloroplastic			No365_02864	3190778	3189720	1059
second	NIVA-CYA126_8_01918	2110026	2109628	399	-1		Uncharacterized protein			No66_02430	2712690	2712292	399	-1		Uncharacterized protein			No2A_03116	3485492	3485094	399	-3		Uncharacterized protein			No976_01704	1833258	1832860	399	-1		Uncharacterized protein			PCC7811_02902	3239407	3239009	399	-2		Uncharacterized protein			No365_02865	3191234	3190836	399
second	NIVA-CYA126_8_01919	2110592	2110212	381	-3	zur	Zinc uptake regulation protein			No66_02431	2713242	2712862	381	-1	zur	Zinc uptake regulation protein			No2A_03117	3486044	3485664	381	-3	zur	Zinc uptake regulation protein			No976_01705	1833810	1833430	381	-1	zur	Zinc uptake regulation protein			PCC7811_02903	3239987	3239607	381	-3	zur	Zinc uptake regulation protein			No365_02866	3191800	3191420	381
second	NIVA-CYA126_8_01920	2111053	2110697	357	-2		Uncharacterized protein			No66_02432	2713703	2713347	357	-3		Uncharacterized protein			No2A_03118	3486505	3486149	357	-2		Uncharacterized protein			No976_01706	1834271	1833915	357	-3		Uncharacterized protein			PCC7811_02904	3240448	3240092	357	-2		Uncharacterized protein			No365_02867	3192261	3191905	357
second	NIVA-CYA126_8_01921	2111849	2111475	375	-3		Uncharacterized protein			No66_02433	2714499	2714125	375	-1		Uncharacterized protein			No2A_03119	3487301	3486927	375	-3		Uncharacterized protein			No976_01707	1835067	1834693	375	-1		Uncharacterized protein			PCC7811_02905	3241244	3240870	375	-3		Uncharacterized protein			No365_02868	3193057	3192683	375
second	NIVA-CYA126_8_01922	2111912	2113966	2055	2	ndhF	NAD(P)H-quinone oxidoreductase chain 5			No66_02434	2714562	2716616	2055	3	ndhF	NAD(P)H-quinone oxidoreductase chain 5			No2A_03120	3487364	3489418	2055	2	ndhF	NAD(P)H-quinone oxidoreductase chain 5			No976_01708	1835130	1837184	2055	3	ndhF	NAD(P)H-quinone oxidoreductase chain 5			PCC7811_02906	3241307	3243361	2055	2	ndhF	NAD(P)H-quinone oxidoreductase chain 5			No365_02869	3193120	3195174	2055
second	NIVA-CYA126_8_01923	2114071	2115654	1584	1	ndhD1	NAD(P)H-quinone oxidoreductase chain 4 1			No66_02435	2716721	2718304	1584	2	ndhD1	NAD(P)H-quinone oxidoreductase chain 4 1			No2A_03121	3489523	3491106	1584	1	ndhD1	NAD(P)H-quinone oxidoreductase chain 4 1			No976_01709	1837289	1838872	1584	2	ndhD1	NAD(P)H-quinone oxidoreductase chain 4 1			PCC7811_02907	3243466	3245049	1584	1	ndhD1	NAD(P)H-quinone oxidoreductase chain 4 1			No365_02870	3195279	3196862	1584
second	NIVA-CYA126_8_01924	2115911	2115780	132	-3		hypothetical protein			No66_02436	2718810	2718379	432	-1		Uncharacterized protein			No2A_03122	3491612	3491181	432	-3		Uncharacterized protein			No976_01710	1839129	1838998	132	-1		hypothetical protein			PCC7811_02908	3245311	3245520	210	1		Uncharacterized protein			No365_02871	3197368	3196937	432
second	NIVA-CYA126_8_01925	2116285	2115908	378	-2		Uncharacterized protein			No66_02437	2719253	2718810	444	-3		Uncharacterized protein			No2A_03123	3492055	3491612	444	-2		Uncharacterized protein			No976_01711	1839503	1839126	378	-3		Uncharacterized protein			PCC7811_02909	3245688	3246899	1212	3		Uncharacterized protein			No365_02872	3197811	3197368	444
second	NIVA-CYA126_8_01926	2116360	2116578	219	1		Uncharacterized protein			No66_02438	2719414	2720070	657	1		Uncharacterized protein			No2A_03124	3492216	3492872	657	3		Uncharacterized protein			No976_01712	1839578	1839796	219	2		Uncharacterized protein			PCC7811_02910	3246878	3247216	339	2		Uncharacterized protein			No365_02873	3197972	3198628	657
second	NIVA-CYA126_8_01927	2116871	2116653	219	-3		Uncharacterized protein			No66_02439	2720086	2720601	516	1		Uncharacterized protein			No2A_03125	3492888	3493403	516	3		Uncharacterized protein			No976_01713	1840089	1839871	219	-1		Uncharacterized protein			PCC7811_02911	3247248	3247718	471	3		Uncharacterized protein			No365_02874	3198644	3199159	516
second	NIVA-CYA126_8_01928	2117004	2117474	471	3		Uncharacterized protein			No66_02440	2720601	2721083	483	3		Uncharacterized protein			No2A_03126	3493403	3493885	483	2		Uncharacterized protein			No976_01714	1840222	1840692	471	1		Uncharacterized protein			PCC7811_02912	3247793	3248134	342	2		Uncharacterized protein			No365_02875	3199159	3199641	483
second	NIVA-CYA126_8_01929	2117549	2117890	342	2		Uncharacterized protein			No66_02441	2721146	2721616	471	2		Uncharacterized protein			No2A_03127	3493948	3494418	471	1		Uncharacterized protein			No976_01715	1840786	1841109	324	1		Uncharacterized protein			PCC7811_02913	3249914	3248166	1749	-3	yloA	Uncharacterized protein YloA			No365_02876	3199704	3200174	471
second	NIVA-CYA126_8_01930	2119670	2117922	1749	-3	yloA	Uncharacterized protein YloA			No66_02442	2721691	2722032	342	1		Uncharacterized protein			No2A_03128	3494493	3494834	342	3		Uncharacterized protein			No976_01716	1842889	1841141	1749	-2	yloA	Uncharacterized protein YloA			PCC7811_02914	3251948	3250026	1923	-3	mnmE	tRNA modification GTPase MnmE			No365_02877	3200249	3200590	342
second	NIVA-CYA126_8_01931	2121704	2119782	1923	-3	mnmE	tRNA modification GTPase MnmE			No66_02443	2723939	2722221	1719	-3	yloA	Uncharacterized protein YloA			No2A_03129	3496741	3495023	1719	-2	yloA	Uncharacterized protein YloA			No976_01717	1844923	1843001	1923	-2	mnmE	tRNA modification GTPase MnmE												No365_02878	3202370	3200622	1749
[truncated: 50 more columns]

## Sheet: Table S11 chrom-rearr D
Table S11. Breaking regions of chromosomal rearrangement D
Breaking region	Gene ID	Start	Stop	Length in bp	Frame	Gene name	Gene product	IS Group	Full/Fragment	Gene ID	Start	Stop	Length in bp	Frame	Gene name	Gene product	IS Group	Full/Fragment	Gene ID	Start	Stop	Length in bp	Frame	Gene name	Gene product	IS Group	Full/Fragment	Gene ID	Start	Stop	Length in bp	Frame	Gene name	Gene product	IS Group	Full/Fragment	Gene ID	Start	Stop	Length in bp	Frame	Gene name	Gene product	IS Group	Full/Fragment	Gene ID	Start	Stop	Length in bp
first																																					PCC7805_02074	2277760	2276924	837	-2	psbO	Photosystem II manganese-stabilizing polypeptide
first										No2A_01639	1890457	1891293	837	1	psbO	Photosystem II manganese-stabilizing polypeptide																					PCC7805_02073	2276451	2275678	774	-1	sigB	RNA polymerase sigma-B factor
first	NIVA-CYA126_8_00435	493596	494432	837	3	psbO	Photosystem II manganese-stabilizing polypeptide			No2A_01640	1891766	1892539	774	2	sigB	RNA polymerase sigma-B factor			No66_00957	1127605	1128441	837	1	psbO	Photosystem II manganese-stabilizing polypeptide			No976_00192	206721	207557	837	3	psbO	Photosystem II manganese-stabilizing polypeptide			PCC7805_02072	2275127	2275570	444	2	panD	Aspartate 1-decarboxylase
first	NIVA-CYA126_8_00436	494905	495678	774	1	sigB	RNA polymerase sigma-B factor			No2A_01641	1893090	1892647	444	-1	panD	Aspartate 1-decarboxylase			No66_00958	1128914	1129687	774	2	sigB	RNA polymerase sigma-B factor			No976_00193	208030	208803	774	1	sigB	RNA polymerase sigma-B factor			PCC7805_02071	2274179	2274844	666	2		Uncharacterized protein			PCC7811_01386	1602397	1603233	837
first	NIVA-CYA126_8_00437	496229	495786	444	-3	panD	Aspartate 1-decarboxylase			No2A_01642	1894041	1893373	669	-1		Uncharacterized protein			No66_00959	1130238	1129795	444	-1	panD	Aspartate 1-decarboxylase			No976_00194	209354	208911	444	-3	panD	Aspartate 1-decarboxylase			PCC7805_02070	2273206	2273889	684	1		Putative PHA accumulation regulator DNA-binding-like protein			PCC7811_01387	1603706	1604479	774
first	NIVA-CYA126_8_00438	497189	496512	678	-3		Fimbrial protein			No2A_01643	1894871	1894305	567	-3		Fimbrial protein			No66_00960	1131186	1130521	666	-1		Uncharacterized protein			No976_00195	210305	209637	669	-3		Uncharacterized protein			PCC7805_02069	2272156	2273169	1014	1		Uncharacterized protein			PCC7811_01388	1605030	1604587	444
first	NIVA-CYA126_8_00439	498022	497453	570	-2	pilA	Fimbrial protein			No2A_01644	1895926	1894913	1014	-2		Uncharacterized protein			No66_00961	1132119	1131478	642	-1		Uncharacterized protein			No976_00196	211207	210593	615	-2	fimA	Fimbrial protein			PCC7805_02068	2271435	2272064	630	3		Uncharacterized protein			PCC7811_01389	1605981	1605313	669
first	NIVA-CYA126_8_00440	499092	498064	1029	-1		Uncharacterized protein			No2A_01645	1896638	1895994	645	-3		Uncharacterized protein			No66_00962	1133290	1132208	1083	-2		Uncharacterized protein			No976_00197	212205	211249	957	-1		Uncharacterized protein			PCC7805_02067	2266518	2271377	4860	3		Uncharacterized protein			PCC7811_01390	1606814	1606245	570
first	NIVA-CYA126_8_00441	499810	499160	651	-2		Uncharacterized protein			No2A_01646	1902084	1896688	5397	-1		Uncharacterized protein			No66_00963	1134033	1133347	687	-1		Uncharacterized protein			No976_00198	212911	212267	645	-2		Putative Prepilin-type N-terminal cleavage/methylation domain protein			PCC7805_02066	2266059	2265154	906	-1	kil1	Membrane-associated sulfotransferase kil1			PCC7811_01391	1607815	1606856	960
first	NIVA-CYA126_8_00442	505029	499834	5196	-1		Uncharacterized protein			No2A_01647	1902782	1902546	237	-3	rpmB	50S ribosomal protein L28			No66_00964	1138761	1134070	4692	-1		Uncharacterized protein			No976_00199	217768	212933	4836	-2		Uncharacterized protein			PCC7805_02065	2265105	2264113	993	-1		Uncharacterized glycosyltransferase RF_0543			PCC7811_01392	1608533	1607877	657
first	NIVA-CYA126_8_00443	505711	505475	237	-2	rpmB	50S ribosomal protein L28			No2A_01648	1904460	1903252	1209	-1	lysS	Lysine--tRNA ligase			No66_00965	1139162	1140022	861	2	sfl	Bifunctional heparan sulfate N-deacetylase/N-sulfotransferase			No976_00200	218466	218230	237	-1	rpmB	50S ribosomal protein L28			PCC7805_02064	2263777	2264013	237	1	rpmB	50S ribosomal protein L28			PCC7811_01393	1613387	1608555	4833
first	NIVA-CYA126_8_00444	507740	506181	1560	-3	lysS	Lysine--tRNA ligase			No2A_01649	1904812	1904684	129	-2		hypothetical protein			No66_00966	1140354	1140118	237	-1	rpmB	50S ribosomal protein L28			No976_00201	220495	218936	1560	-2	lysS	Lysine--tRNA ligase			PCC7805_02063	2261847	2263406	1560	3	lysS	Lysine--tRNA ligase			PCC7811_01394	1614085	1613849	237
first	NIVA-CYA126_8_00445	508037	508279	243	2		Uncharacterized protein			No2A_01650	1905109	1905351	243	1		Uncharacterized protein			No66_00967	1142382	1140823	1560	-1	lysS	Lysine--tRNA ligase			No976_00202	220703	220945	243	2		Uncharacterized protein			PCC7805_02062	2261639	2261397	243	-3		Uncharacterized protein			PCC7811_01395	1616115	1614556	1560
first	NIVA-CYA126_8_00446	508272	508529	258	3		Uncharacterized protein			No2A_01651	1905344	1905601	258	2		Uncharacterized protein			No66_00968	1142590	1142853	264	1		Uncharacterized protein			No976_00203	220938	221195	258	3		Uncharacterized protein			PCC7805_02061	2261404	2261147	258	-2		Uncharacterized protein			PCC7811_01396	1616323	1616586	264
first	NIVA-CYA126_8_00447	508725	509861	1137	3		RutC family protein slr0709			No2A_01652	1905797	1906933	1137	2		RutC family protein slr0709			No66_00969	1142874	1144010	1137	3		RutC family protein slr0709			No976_00204	221391	222527	1137	3		RutC family protein slr0709			PCC7805_02060	2260951	2259815	1137	-2		RutC family protein slr0709			PCC7811_01397	1616607	1617743	1137
first	NIVA-CYA126_8_00448	511315	509933	1383	-2	ampG1	Putative transporter AmpG 1			No2A_01653	1908387	1907005	1383	-1	ampG1	Putative transporter AmpG 1			No66_00970	1145464	1144082	1383	-2	ampG1	Putative transporter AmpG 1			No976_00205	223981	222599	1383	-2	ampG1	Putative transporter AmpG 1			PCC7805_02059	2258361	2259743	1383	3	ampG1	Putative transporter AmpG 1			PCC7811_01398	1619197	1617815	1383
first	NIVA-CYA126_8_00449	511551	512318	768	3	tarA	N-acetylglucosaminyldiphosphoundecaprenol N-acetyl-beta-D-mannosaminyltransferase			No2A_01654	1908623	1909390	768	2	tarA	N-acetylglucosaminyldiphosphoundecaprenol N-acetyl-beta-D-mannosaminyltransferase			No66_00971	1145700	1146467	768	3	tarA	N-acetylglucosaminyldiphosphoundecaprenol N-acetyl-beta-D-mannosaminyltransferase			No976_00206	224217	224984	768	3	tarA	N-acetylglucosaminyldiphosphoundecaprenol N-acetyl-beta-D-mannosaminyltransferase			PCC7805_02058	2258125	2257358	768	-2	tarA	N-acetylglucosaminyldiphosphoundecaprenol N-acetyl-beta-D-mannosaminyltransferase			PCC7811_01399	1619433	1620200	768
first	NIVA-CYA126_8_00450	513217	512564	654	-2		Uncharacterized protein in mobD 3'region			No2A_01655	1910289	1909636	654	-1		Uncharacterized protein in mobD 3'region			No66_00972	1147365	1146712	654	-1		Uncharacterized protein in mobD 3'region			No976_00207	225883	225230	654	-2		Uncharacterized protein in mobD 3'region			PCC7805_02057	2256459	2257112	654	3		Uncharacterized protein in mobD 3'region			PCC7811_01400	1621099	1620446	654
first	NIVA-CYA126_8_00451	513384	513259	126	-1		hypothetical protein			No2A_01656	1910457	1910320	138	-1		Four helix bundle protein			No66_00973	1147533	1147396	138	-1		Four helix bundle protein			No976_00208	226051	225914	138	-2		Four helix bundle protein			PCC7805_02056	2256292	2256417	126	1		hypothetical protein			PCC7811_01401	1621266	1621141	126
first	NIVA-CYA126_8_00452	513797	514810	1014	2		Transposase	Group 2	Full length	No2A_01657	1910870	1911883	1014	2		Transposase	Group 2	Full length	No66_00974	1147939	1148952	1014	1		Transposase	Group 2	Full length	No976_00209	226457	227395	939	2		Transposase	Group 2	Fragment	PCC7805_02055	2253938	2256226	2289	2	hsdM	Type I restriction enzyme EcoEI M protein	ISNGY	Full length	PCC7811_01402	1621672	1622127	456
first	NIVA-CYA126_8_00453	515406	516008	603	3	sodB	Superoxide dismutase [Fe]			No2A_01658	1912256	1912858	603	2	sodB	Superoxide dismutase [Fe]			No66_00975	1149112	1149792	681	1		Transposase	Group 919	Fragment	No976_00210	228652	227684	969	-2		Uncharacterized glycosyltransferase RT0329			PCC7805_02054	2253501	2253911	411	3		Predicted nucleic acid-binding protein, contains PIN domain			PCC7811_01403	1622805	1623650	846
first	NIVA-CYA126_8_00454	516661	516218	444	-2		Uncharacterized protein	ISNGY	Fragment	No2A_01659	1913511	1913068	444	-1		Uncharacterized protein	ISNGY	Fragment	No66_00976	1150260	1150862	603	3	sodB	Superoxide dismutase [Fe]			No976_00211	229071	230321	1251	3		Transposase	Group 919	Full length	PCC7805_02053	2253262	2253504	243	1		Uncharacterized protein			PCC7811_01404	1624118	1624720	603
first	NIVA-CYA126_8_00455	517058	518518	1461	2	gatA	Glutamyl-tRNA(Gln) amidotransferase subunit A			No2A_01660	1913905	1915365	1461	1	gatA	Glutamyl-tRNA(Gln) amidotransferase subunit A			No66_00977	1151515	1151072	444	-2		Uncharacterized protein	ISNGY	Fragment	No976_00212	230515	231117	603	1	sodB	Superoxide dismutase [Fe]			PCC7805_02052	2250635	2253181	2547	2		Type III restriction protein res subunit			PCC7811_01405	1625373	1624930	444
first	NIVA-CYA126_8_00456	518582	518884	303	2		Uncharacterized protein			No2A_01661	1915429	1915731	303	1		Uncharacterized protein			No66_00978	1151905	1153365	1461	1	gatA	Glutamyl-tRNA(Gln) amidotransferase subunit A			No976_00213	231770	231327	444	-3		Uncharacterized protein	ISNGY	Fragment	PCC7805_02051	2249266	2250567	1302	1	XK1	D-ribulose kinase			PCC7811_01406	1625506	1625736	231
first	NIVA-CYA126_8_00457	518881	519291	411	1		Uncharacterized protein			No2A_01662	1915728	1916138	411	3		Uncharacterized protein			No66_00979	1153429	1153731	303	1		Uncharacterized protein			No976_00214	232152	233612	1461	3	gatA	Glutamyl-tRNA(Gln) amidotransferase subunit A			PCC7805_02050	2249038	2248385	654	-2		Probable N-acetylmuramoyl-L-alanine amidase			PCC7811_01407	1625750	1627210	1461
first	NIVA-CYA126_8_00458	523350	519424	3927	-1		Uncharacterized protein			No2A_01663	1919456	1916271	3186	-3		Uncharacterized protein			No66_00980	1153728	1154138	411	3		Uncharacterized protein			No976_00215	233676	233978	303	3		Uncharacterized protein			PCC7805_02049	2245696	2248098	2403	1	HET-E1	Vegetative incompatibility protein HET-E-1			PCC7811_01408	1627274	1627576	303
first	NIVA-CYA126_8_00459	523493	523753	261	2		Uncharacterized protein			No2A_01664	1919630	1919890	261	2		Uncharacterized protein			No66_00981	1154259	1154555	297	3		Uncharacterized protein			No976_00216	233975	234385	411	2		Uncharacterized protein			PCC7805_02048	2244236	2245642	1407	2	glcF	Probable glycolate oxidase iron-sulfur subunit			PCC7811_01409	1627647	1627943	297
first	NIVA-CYA126_8_00460	523830	524357	528	3		Uncharacterized protein			No2A_01665	1919967	1920494	528	3		Uncharacterized protein			No66_00982	1154686	1156548	1863	1		Uncharacterized protein			No976_00217	238483	234518	3966	-2		Uncharacterized protein			PCC7805_02047	2242893	2244203	1311	3	glcD	Glycolate oxidase subunit GlcD			PCC7811_01410	1631125	1627949	3177
first	NIVA-CYA126_8_00461	524672	524445	228	-3	secG	SecG			No2A_01666	1920808	1920581	228	-2		Preprotein translocase, SecG subunit			No66_00983	1156924	1156697	228	-2		Preprotein translocase, SecG subunit			No976_00218	238678	238938	261	1		Uncharacterized protein			PCC7805_02046	2242765	2242052	714	-2		Uncharacterized protein			PCC7811_01411	1631266	1631526	261
first	NIVA-CYA126_8_00462	526348	524750	1599	-2	gpmI	2,3-bisphosphoglycerate-independent phosphoglycerate mutase			No2A_01667	1922484	1920886	1599	-1	gpmI	2,3-bisphosphoglycerate-independent phosphoglycerate mutase			No66_00984	1158600	1157002	1599	-1	gpmI	2,3-bisphosphoglycerate-independent phosphoglycerate mutase			No976_00219	239004	239609	606	3		Uncharacterized protein			PCC7805_02045	2241319	2241894	576	1	hisI	Histidine biosynthesis bifunctional protein HisIE			PCC7811_01412	1631603	1632130	528
first	NIVA-CYA126_8_00463	526434	527435	1002	3		Uncharacterized protein			No2A_01668	1922570	1923571	1002	2		Uncharacterized protein			No66_00985	1158686	1159687	1002	2		Uncharacterized protein			No976_00220	239923	239696	228	-2		Preprotein translocase, SecG subunit			PCC7805_02044	2241178	2239883	1296	-2	hemL	Glutamate-1-semialdehyde 2,1-aminomutase			PCC7811_01413	1632444	1632217	228
first	NIVA-CYA126_8_00464	528097	527408	690	-2	nanE	Putative N-acetylmannosamine-6-phosphate 2-epimerase			No2A_01669	1924233	1923544	690	-1	nanE	Putative N-acetylmannosamine-6-phosphate 2-epimerase			No66_00986	1160349	1159660	690	-1	nanE	Putative N-acetylmannosamine-6-phosphate 2-epimerase			No976_00221	241599	240001	1599	-1	gpmI	2,3-bisphosphoglycerate-independent phosphoglycerate mutase			PCC7805_02043	2238960	2239628	669	3		Uncharacterized protein			PCC7811_01414	1634120	1632522	1599
first	NIVA-CYA126_8_00465	528772	528170	603	-2		Uncharacterized protein			No2A_01670	1924908	1924306	603	-1		Uncharacterized protein			No66_00987	1161024	1160422	603	-1		Uncharacterized protein			No976_00222	241685	242686	1002	2		Uncharacterized protein			PCC7805_02042	2238624	2236948	1677	-1		Histidine Kinase			PCC7811_01415	1634206	1635207	1002
first	NIVA-CYA126_8_00466	528930	530246	1317	3	rimO	Ribosomal protein S12 methylthiotransferase RimO			No2A_01671	1925066	1926382	1317	2	rimO	Ribosomal protein S12 methylthiotransferase RimO			No66_00988	1161182	1162498	1317	2	rimO	Ribosomal protein S12 methylthiotransferase RimO			No976_00223	243348	242659	690	-1	nanE	Putative N-acetylmannosamine-6-phosphate 2-epimerase			PCC7805_02041	2235121	2236380	1260	1	metK	S-adenosylmethionine synthase			PCC7811_01416	1635869	1635180	690
first	NIVA-CYA126_8_00467	530605	532011	1407	1	crhR	RNA helicase CrhR			No2A_01672	1926741	1928147	1407	3	crhR	RNA helicase CrhR			No66_00989	1162857	1164263	1407	3	crhR	RNA helicase CrhR			No976_00224	244023	243421	603	-1		Uncharacterized protein			PCC7805_02040	2234550	2234876	327	3	frp	Fluorescence recovery protein			PCC7811_01417	1636544	1635942	603
first																												No976_00225	244181	245497	1317	2	rimO	Ribosomal protein S12 methylthiotransferase RimO			PCC7805_02039	2233352	2234311	960	2		Orange carotenoid-binding protein			PCC7811_01418	1636702	1638018	1317
first																												No976_00226	245856	247262	1407	3	crhR	RNA helicase CrhR			PCC7805_02038	2232324	2233094	771	3		Phosphatase			PCC7811_01419	1638377	1639783	1407
first																																					PCC7805_02037	2231123	2232169	1047	2	rpsA	30S ribosomal protein S1
first
first
first
first
first
first
first
first
first
first
first
first
first
first
first
first
second
second
second																																					PCC7805_01935	2119969	2121375	1407	1	crhR	RNA helicase CrhR
second																																					PCC7805_01934	2118294	2119610	1317	3	rimO	Ribosomal protein S12 methylthiotransferase RimO
second																																					PCC7805_01933	2115791	2118142	2352	2	mjaIIM	Modification methylase MjaII
second																																					PCC7805_01932	2115584	2114982	603	-3		Uncharacterized protein
second	NIVA-CYA126_8_00565	642259	643305	1047	1	rpsA	30S ribosomal protein S1			No2A_01772	2037733	2038779	1047	1	rpsA	30S ribosomal protein S1			No66_01090	1274494	1275540	1047	1	rpsA	30S ribosomal protein S1			No976_00326	359137	360183	1047	1	rpsA	30S ribosomal protein S1			PCC7805_01931	2114909	2114220	690	-3	nanE	Putative N-acetylmannosamine-6-phosphate 2-epimerase			PCC7811_01524	1757962	1759008	1047
second	NIVA-CYA126_8_00566	643460	644230	771	2		Phosphatase			No2A_01773	2038934	2039704	771	2		Phosphatase			No66_01091	1275695	1276465	771	2		Phosphatase			No976_00327	360338	361108	771	2		Phosphatase			PCC7805_01930	2113246	2114247	1002	1		Uncharacterized protein			PCC7811_01525	1759163	1759933	771
second	NIVA-CYA126_8_00567	644470	645429	960	1		Orange carotenoid-binding protein			No2A_01774	2039944	2040903	960	1		Orange carotenoid-binding protein			No66_01092	1276705	1277664	960	1		Orange carotenoid-binding protein			No976_00328	361348	362307	960	1		Orange carotenoid-binding protein			PCC7805_01929	2113160	2111562	1599	-3	gpmI	2,3-bisphosphoglycerate-independent phosphoglycerate mutase			PCC7811_01526	1760173	1761132	960
second	NIVA-CYA126_8_00568	645668	645994	327	2	frp	Fluorescence recovery protein			No2A_01775	2041142	2041468	327	2	frp	Fluorescence recovery protein			No66_01093	1277903	1278229	327	2	frp	Fluorescence recovery protein			No976_00329	362546	362872	327	2	frp	Fluorescence recovery protein			PCC7805_01928	2111484	2111257	228	-1		Preprotein translocase, SecG subunit			PCC7811_01527	1761371	1761697	327
second	NIVA-CYA126_8_00569	646239	647498	1260	3	metK	S-adenosylmethionine synthase			No2A_01776	2041713	2042972	1260	3	metK	S-adenosylmethionine synthase			No66_01094	1278474	1279733	1260	3	metK	S-adenosylmethionine synthase			No976_00330	363117	364376	1260	3	metK	S-adenosylmethionine synthase			PCC7805_01927	2109246	2111108	1863	3		Uncharacterized protein			PCC7811_01528	1761942	1763201	1260
second	NIVA-CYA126_8_00570	649742	648066	1677	-3		Histidine Kinase			No2A_01777	2045216	2043540	1677	-3		Histidine Kinase			No66_01095	1281977	1280301	1677	-3		Histidine Kinase			No976_00331	366620	364944	1677	-3		Histidine Kinase			PCC7805_01926	2108819	2109115	297	2		Uncharacterized protein			PCC7811_01529	1765445	1763769	1677
second	NIVA-CYA126_8_00571	650078	650746	669	2		Uncharacterized protein			No2A_01778	2045552	2046220	669	2		Uncharacterized protein			No66_01096	1282313	1282981	669	2		Uncharacterized protein			No976_00332	366956	367624	669	2		Uncharacterized protein			PCC7805_01925	2108288	2108698	411	2		Uncharacterized protein			PCC7811_01530	1765781	1766449	669
second	NIVA-CYA126_8_00572	652296	651001	1296	-1	hemL	Glutamate-1-semialdehyde 2,1-aminomutase			No2A_01779	2047770	2046475	1296	-1	hemL	Glutamate-1-semialdehyde 2,1-aminomutase			No66_01097	1284531	1283236	1296	-1	hemL	Glutamate-1-semialdehyde 2,1-aminomutase			No976_00333	369174	367879	1296	-1	hemL	Glutamate-1-semialdehyde 2,1-aminomutase			PCC7805_01924	2107989	2108291	303	3		Uncharacterized protein			PCC7811_01531	1767999	1766704	1296
second	NIVA-CYA126_8_00573	652437	653012	576	3	hisI	Histidine biosynthesis bifunctional protein HisIE			No2A_01780	2047911	2048486	576	3	hisI	Histidine biosynthesis bifunctional protein HisIE			No66_01098	1284672	1285247	576	3	hisI	Histidine biosynthesis bifunctional protein HisIE			No976_00334	369315	369890	576	3	hisI	Histidine biosynthesis bifunctional protein HisIE			PCC7805_01923	2106465	2107925	1461	3	gatA	Glutamyl-tRNA(Gln) amidotransferase subunit A			PCC7811_01532	1768140	1768715	576
second	NIVA-CYA126_8_00574	653890	653177	714	-2		Uncharacterized protein			No2A_01781	2049357	2048644	714	-1		Uncharacterized protein			No66_01099	1286111	1285398	714	-3		Uncharacterized protein			No976_00335	370775	370062	714	-3		Uncharacterized protein			PCC7805_01922	2106085	2105642	444	-2		Uncharacterized protein	ISNGY	Fragment	PCC7811_01533	1769832	1769119	714
second	NIVA-CYA126_8_00575	654018	655328	1311	3	glcD	Glycolate oxidase subunit GlcD			No2A_01782	2049485	2050795	1311	2	glcD	Glycolate oxidase subunit GlcD			No66_01100	1286239	1287549	1311	1	glcD	Glycolate oxidase subunit GlcD			No976_00336	370903	372213	1311	1	glcD	Glycolate oxidase subunit GlcD			PCC7805_01921	2104830	2105432	603	3	sodB	Superoxide dismutase [Fe]			PCC7811_01534	1769960	1771270	1311
second	NIVA-CYA126_8_00576	655361	656767	1407	2	glcF	Probable glycolate oxidase iron-sulfur subunit			No2A_01783	2050828	2052234	1407	1	glcF	Probable glycolate oxidase iron-sulfur subunit			No66_01101	1287582	1288988	1407	3	glcF	Probable glycolate oxidase iron-sulfur subunit			No976_00337	372246	373652	1407	3	glcF	Probable glycolate oxidase iron-sulfur subunit			PCC7805_01920	2104510	2103539	972	-2		Uncharacterized glycosyltransferase RT0329			PCC7811_01535	1771303	1772709	1407
second	NIVA-CYA126_8_00577	656821	659223	2403	1	HET-E1	Vegetative incompatibility protein HET-E-1			No2A_01784	2052288	2054690	2403	3	HET-E1	Vegetative incompatibility protein HET-E-1			No66_01102	1289042	1291444	2403	2	HET-E1	Vegetative incompatibility protein HET-E-1			No976_00338	373706	376108	2403	2	HET-E1	Vegetative incompatibility protein HET-E-1			PCC7805_01919	2103509	2102955	555	-3	gyaR	Glyoxylate reductase			PCC7811_01536	1772763	1775165	2403
second	NIVA-CYA126_8_00578	660163	659510	654	-2		Probable N-acetylmuramoyl-L-alanine amidase			No2A_01785	2055630	2054977	654	-1		Probable N-acetylmuramoyl-L-alanine amidase			No66_01103	1292384	1291731	654	-3		Probable N-acetylmuramoyl-L-alanine amidase			No976_00339	377048	376395	654	-3		Probable N-acetylmuramoyl-L-alanine amidase			PCC7805_01918	2102920	2102432	489	-2		Uncharacterized protein			PCC7811_01537	1775865	1775212	654
second	NIVA-CYA126_8_00579	660391	661692	1302	1	XK1	D-ribulose kinase			No2A_01786	2055858	2057159	1302	3	XK1	D-ribulose kinase			No66_01104	1292612	1293913	1302	2	XK1	D-ribulose kinase			No976_00340	377276	378577	1302	2	XK1	D-ribulose kinase			PCC7805_01917	2102445	2102248	198	-1		Uncharacterized protein			PCC7811_01538	1776093	1777394	1302
second	NIVA-CYA126_8_00580	662036	662272	237	2	cpnA	CpnA			No2A_01787	2057503	2057739	237	1	cpnA	CpnA			No66_01105	1294257	1294493	237	3	cpnA	CpnA			No976_00341	378921	379157	237	3	cpnA	CpnA			PCC7805_01916	2102205	2101777	429	-1	cpnA	Cyclopentanol dehydrogenase			PCC7811_01539	1777738	1777974	237
second	NIVA-CYA126_8_00581	662317	662886	570	1		Uncharacterized protein			No2A_01788	2057784	2058353	570	3		Uncharacterized protein			No66_01106	1294538	1295107	570	2		Uncharacterized protein			No976_00342	379202	379771	570	2		Uncharacterized protein			PCC7805_01915	2101732	2101163	570	-2		Uncharacterized protein			PCC7811_01540	1778019	1778588	570
second	NIVA-CYA126_8_00582	663501	663037	465	-1		Uncharacterized protein			No2A_01789	2058707	2058504	204	-3		Uncharacterized protein			No66_01107	1295977	1295258	720	-2		Uncharacterized protein			No976_00343	380386	379922	465	-2		Uncharacterized protein			PCC7805_01914	2100548	2101042	495	2		Uncharacterized protein			PCC7811_01541	1779203	1778739	465
second	NIVA-CYA126_8_00583	663840	664085	246	3		Uncharacterized protein			No2A_01790	2061179	2058714	2466	-3	rfbC	O-antigen biosynthesis protein RfbC			No66_01108	1296276	1297241	966	3		Uncharacterized glycosyltransferase RT0329			No976_00344	380725	380967	243	1		Uncharacterized protein			PCC7805_01913	2100209	2099937	273	-3		Uncharacterized protein			PCC7811_01542	1779542	1779787	246
second	NIVA-CYA126_8_00584	664247	664480	234	2		Uncharacterized glycosyltransferase MG025 homolog			No2A_01791	2064098	2061420	2679	-3	Ogt	UDP-N-acetylglucosamine--peptide N-acetylglucosaminyltransferase 110 kDa subunit			No66_01109	1298929	1297694	1236	-2		Uncharacterized protein			No976_00345	381037	381156	120	1		Uncharacterized protein			PCC7805_01912	2099953	2099807	147	-2		Uncharacterized protein			PCC7811_01543	1779949	1780908	960
second	NIVA-CYA126_8_00585	664667	666847	2181	2		Uncharacterized glycosyltransferase RBE_0706			No2A_01792	2064883	2064206	678	-2		Uncharacterized protein			No66_01110	1302111	1299016	3096	-1	Ogt	UDP-N-acetylglucosamine--peptide N-acetylglucosaminyltransferase 110 kDa subunit			No976_00346	381178	381972	795	1		Uncharacterized protein			PCC7805_01911	2099787	2098975	813	-1		Uncharacterized protein			PCC7811_01544	1780962	1782287	1326
second	NIVA-CYA126_8_00586	666918	667640	723	3		Uncharacterized protein			No2A_01793	2065748	2064906	843	-3		Uncharacterized protein y4gI			No66_01111	1307282	1302144	5139	-3	SEC	Probable UDP-N-acetylglucosamine--peptide N-acetylglucosaminyltransferase SEC			No976_00347	384446	381987	2460	-3	rfbC	O-antigen biosynthesis protein RfbC			PCC7805_01910	2096501	2098960	2460	2	rfbC	O-antigen biosynthesis protein RfbC			PCC7811_01545	1782284	1783228	945
second	NIVA-CYA126_8_00587	668390	667689	702	-3	noeI	NoeI			No2A_01794	2069678	2065755	3924	-3	wxcX	Uncharacterized protein WxcX			No66_01112	1308720	1307521	1200	-1	ltxA	Leukotoxin			No976_00348	386126	385077	1050	-3		Uncharacterized protein			PCC7805_01909	2094057	2096351	2295	3	Ogt	UDP-N-acetylglucosamine--peptide N-acetylglucosaminyltransferase 110 kDa subunit			PCC7811_01546	1783221	1783799	579
second	NIVA-CYA126_8_00588	669334	668411	924	-2		Uncharacterized protein			No2A_01795	2074849	2069711	5139	-2	SEC	Probable UDP-N-acetylglucosamine--peptide N-acetylglucosaminyltransferase SEC			No66_01113	1310644	1309442	1203	-2	argG	Argininosuccinate synthase			No976_00349	386959	386147	813	-2		Uncharacterized protein			PCC7805_01908	2093281	2093997	717	1		Methyltransferase type 11			PCC7811_01547	1783818	1784918	1101
second	NIVA-CYA126_8_00589	670225	669410	816	-2		Uncharacterized protein			No2A_01796	2076287	2075088	1200	-3	ltxA	Leukotoxin												No976_00350	388346	387036	1311	-3	wgeD	Glycosyltransferase, group 1			PCC7805_01907	2092476	2093162	687	3		Uncharacterized protein			PCC7811_01548	1784997	1787375	2379
second	NIVA-CYA126_8_00590	671442	670318	1125	-1	kil1	Membrane-associated sulfotransferase kil1			No2A_01797	2076402	2076611	210	3		Transposase	ISNGY	Fragment										No976_00351	391709	388389	3321	-3	Ogt	UDP-N-acetylglucosamine--peptide N-acetylglucosaminyltransferase 110 kDa subunit			PCC7805_01906	2091544	2092386	843	1		Methyltransferase type 11			PCC7811_01549	1787421	1788728	1308
second	NIVA-CYA126_8_00591	674109	671446	2664	-1	ogt-1	UDP-N-acetylglucosamine--peptide N-acetylglucosaminyltransferase			No2A_01798	2078003	2076801	1203	-3	argG	Argininosuccinate synthase												No976_00352	396880	391742	5139	-2	SEC	Probable UDP-N-acetylglucosamine--peptide N-acetylglucosaminyltransferase SEC			PCC7805_01905	2090595	2091494	900	3	tuaG	Putative teichuronic acid biosynthesis glycosyltransferase TuaG			PCC7811_01550	1789110	1788799	312
second	NIVA-CYA126_8_00592	679280	674142	5139	-3	SEC	Probable UDP-N-acetylglucosamine--peptide N-acetylglucosaminyltransferase SEC																					No976_00353	398318	397119	1200	-3	frpC	Iron-regulated protein FrpC			PCC7805_01904	2087658	2090564	2907	3	wxcX	Uncharacterized protein WxcX			PCC7811_01551	1789350	1789192	159
second	NIVA-CYA126_8_00593	680238	679519	720	-1	frpC	Iron-regulated protein FrpC																					No976_00354	400140	398938	1203	-1	argG	Argininosuccinate synthase			PCC7805_01903	2082487	2087625	5139	1	SEC	Probable UDP-N-acetylglucosamine--peptide N-acetylglucosaminyltransferase SEC			PCC7811_01552	1791921	1789663	2259
second	NIVA-CYA126_8_00594	680927	681307	381	2		Transposase	Group 22	Fragment																												PCC7805_01902	2081212	2082411	1200	1	frpC	Iron-regulated protein FrpC			PCC7811_01553	1797092	1791954	5139
second	NIVA-CYA126_8_00595	681255	681530	276	3		Uncharacterized protein	Group 2	Fragment																												PCC7805_01901	2081097	2080879	219	-1		Transposase	ISNGY	Fragment	PCC7811_01554	1798367	1797168	1200
second	NIVA-CYA126_8_00596	682919	681717	1203	-3	argG	Argininosuccinate synthase																														PCC7805_01900	2079487	2080689	1203	1	argG	Argininosuccinate synthase			PCC7811_01555	1800291	1799089	1203
second
second
second
[truncated: 50 more columns]

## Sheet: Table S12 chrom-rearr E
Table S12. Breaking regions of chromosomal rearrangement E
Breaking region	Gene ID	Start	Stop	Length in bp	Frame	Gene name	Gene product	IS Group	Full/Fragment	Gene ID	Start	Stop	Length in bp	Frame	Gene name	Gene product	IS Group	Full/Fragment	Gene ID	Start	Stop	Length in bp	Frame	Gene name	Gene product	IS Group	Full/Fragment	Gene ID	Start	Stop	Length in bp	Frame	Gene name	Gene product	IS Group	Full/Fragment	Gene ID	Start	Stop	Length in bp	Frame	Gene name	Gene product	IS Group	Full/Fragment	Gene ID	Start	Stop	Length in bp
first
first
first
first
first																			No66_00727	891162	890149	1014	-1		Transposase	Group 2	Full length										PCC7805_02321	2537882	2536158	1725	-3	recN	DNA repair protein RecN
first	NIVA-CYA126_8_00207	237750	239474	1725	3	recN	DNA repair protein RecN												No66_00728	891351	892775	1425	3		Uncharacterized protein												PCC7805_02320	2536037	2535462	576	-3		Uncharacterized protein			PCC7811_01152	1353612	1355336	1725
first	NIVA-CYA126_8_00208	239595	240170	576	3		Uncharacterized protein												No66_00729	892882	894606	1725	1	recN	DNA repair protein RecN												PCC7805_02319	2534749	2535333	585	1		Uncharacterized protein	ISNGY	Fragment	PCC7811_01153	1355457	1356032	576
first	NIVA-CYA126_8_00209	240883	240299	585	-2		Uncharacterized protein	IS630	Fragment	No2A_01412	1636837	1638561	1725	1	recN	DNA repair protein RecN			No66_00730	894727	895302	576	1		Uncharacterized protein												PCC7805_02318	2534654	2534755	102	2		hypothetical protein			PCC7811_01154	1356413	1356090	324
first	NIVA-CYA126_8_00210	240978	240877	102	-1		hypothetical protein			No2A_01413	1638682	1639257	576	1		Uncharacterized protein			No66_00731	895339	895566	228	1		Uncharacterized protein												PCC7805_02317	2533938	2533705	234	-1		Uncharacterized protein			PCC7811_01155	1356712	1356428	285
first	NIVA-CYA126_8_00211	241694	241927	234	2		Uncharacterized protein			No2A_01414	1639294	1639521	228	1		Uncharacterized protein			No66_00732	895563	895832	270	3	relE2	Putative toxin RelE2			No976_04293	4703243	4704967	1725	2	recN	DNA repair protein RecN			PCC7805_02316	2533708	2533367	342	-2		Putative Transcriptional modulator of MazE/toxin, MazF			PCC7811_01156	1356978	1358708	1731
first	NIVA-CYA126_8_00212	241924	242265	342	1		Uncharacterized protein			No2A_01415	1639518	1639787	270	3	relE2	Putative toxin RelE2			No66_00733	896001	896576	576	3		Uncharacterized protein			No976_04294	4705088	4705663	576	2		Putative restriction nuclease			PCC7805_02315	2533252	2532677	576	-2		Uncharacterized protein			PCC7811_01157	1359037	1359612	576
first	NIVA-CYA126_8_00213	242380	242955	576	1		Uncharacterized protein			No2A_01416	1639956	1640531	576	3		Uncharacterized protein			No66_00734	896956	896642	315	-2	vapI	Virulence-associated protein I			No976_04295	4706043	4705729	315	-1	vapI	Virulence-associated protein I			PCC7805_02314	2532297	2532611	315	3	vapI	Virulence-associated protein I			PCC7811_01158	1359993	1359670	324
first	NIVA-CYA126_8_00214	243335	243021	315	-3	vapI	Virulence-associated protein I			No2A_01417	1640911	1640597	315	-2	vapI	Virulence-associated protein I			No66_00735	898119	897208	912	-1	ACT1	Actin			No976_04296	4707206	4706295	912	-3	ACT1	Actin			PCC7805_02313	2531998	2532282	285	1	higB-1	Toxin HigB-1			PCC7811_01159	1360157	1359957	201
first	NIVA-CYA126_8_00215	244108	243530	579	-2		Uncharacterized protein			No2A_01418	1641210	1640863	348	-1	higB-1	Toxin HigB-1			No66_00736	898414	898289	126	-2	up	Uncharacterized protein			No976_04297	4707501	4707376	126	-1		Uncharacterized protein			PCC7805_02312	2531282	2531860	579	2		Uncharacterized protein			PCC7811_01160	1360766	1360188	579
first	NIVA-CYA126_8_00216	245336	244098	1239	-3		Uncharacterized protein			No2A_01419	1641488	1643014	1527	2		Uncharacterized protein			No66_00737	898591	900291	1701	1	up	Uncharacterized protein			No976_04298	4707678	4709378	1701	3		Uncharacterized protein			PCC7805_02311	2530054	2531292	1239	1		Uncharacterized protein			PCC7811_01161	1361994	1360756	1239
first	NIVA-CYA126_8_00217	245657	245379	279	-3		Uncharacterized protein			No2A_01420	1643630	1643289	342	-3		Plasmid stabilization system			No66_00738	900781	900440	342	-2	up	Plasmid stabilization system			No976_04299	4709868	4709527	342	-1		Plasmid stabilization system			PCC7805_02310	2529733	2530011	279	1		Plasmid stabilization system			PCC7811_01162	1362315	1362037	279
first	NIVA-CYA126_8_00218	245926	245657	270	-2		Antitoxin			No2A_01421	1643899	1643630	270	-2		Antitoxin			No66_00739	901098	900781	318	-1	up	Antitoxin			No976_04300	4710137	4709868	270	-3		Antitoxin			PCC7805_02309	2529416	2529733	318	2		Antitoxin			PCC7811_01163	1362632	1362315	318
first	NIVA-CYA126_8_00219	246320	246108	213	-3		Uncharacterized protein			No2A_01422	1644293	1644081	213	-3		Uncharacterized protein			No66_00740	901444	901232	213	-2	up	Uncharacterized protein			No976_04301	4710531	4710319	213	-1		Uncharacterized protein			PCC7805_02308	2529070	2529282	213	1		Uncharacterized protein			PCC7811_01164	1362978	1362766	213
first	NIVA-CYA126_8_00220	246464	246342	123	-3		Uncharacterized protein			No2A_01423	1644437	1644315	123	-3		Uncharacterized protein			No66_00741	901588	901466	123	-2	up	Uncharacterized protein			No976_04302	4710774	4710553	222	-1		Uncharacterized protein			PCC7805_02307	2528827	2529048	222	1		Uncharacterized protein			PCC7811_01165	1363122	1363000	123
first	NIVA-CYA126_8_00221	249325	246572	2754	-2	yeeA	Putative DNA methyltransferase YeeA			No2A_01424	1647298	1644545	2754	-2	yeeA	Putative DNA methyltransferase YeeA			No66_00742	904446	901696	2751	-1	yeeA	Putative DNA methyltransferase YeeA			No976_04303	4713533	4710783	2751	-3	yeeA	Putative DNA methyltransferase YeeA			PCC7805_02306	2526065	2528818	2754	2	yeeA	Putative DNA methyltransferase YeeA			PCC7811_01166	1365980	1363230	2751
first	NIVA-CYA126_8_00222	249842	252937	3096	2	cyaA	Adenylate cyclase 1			No2A_01425	1647815	1650910	3096	2	cyaA	Adenylate cyclase 1			No66_00743	904964	908059	3096	2	cyaA	Adenylate cyclase 1			No976_04304	4714050	4717145	3096	3	cyaA	Adenylate cyclase 1			PCC7805_02305	2525548	2522453	3096	-2	cyaA	Adenylate cyclase 1			PCC7811_01167	1366497	1369592	3096
first	NIVA-CYA126_8_00223	253802	253005	798	-3		Uncharacterized protein			No2A_01426	1651775	1650978	798	-3		Uncharacterized protein			No66_00744	908924	908127	798	-3	up	Uncharacterized protein			No976_04305	4718010	4717213	798	-1		Uncharacterized protein			PCC7805_02304	2521588	2522385	798	1		Uncharacterized protein			PCC7811_01168	1370457	1369660	798
first	NIVA-CYA126_8_00224	254092	254415	324	1		Uncharacterized protein			No2A_01427	1652065	1652388	324	1		Uncharacterized protein			No66_00745	909214	909537	324	1	up	Uncharacterized protein			No976_04306	4718300	4718623	324	2		Uncharacterized protein			PCC7805_02303	2521298	2520975	324	-3		Uncharacterized protein			PCC7811_01169	1370747	1371070	324
first	NIVA-CYA126_8_00225	254533	256347	1815	1	lepA	Elongation factor 4			No2A_01428	1652506	1654320	1815	1	lepA	Elongation factor 4			No66_00746	909655	911469	1815	1	lepA	Elongation factor 4			No976_04307	4718741	4720555	1815	2	lepA	Elongation factor 4			PCC7805_02302	2520857	2519043	1815	-3	lepA	Elongation factor 4			PCC7811_01170	1371188	1373002	1815
first	NIVA-CYA126_8_00226	256560	256784	225	3		Uncharacterized protein			No2A_01429	1654491	1654757	267	3		Uncharacterized protein			No66_00747	911640	911906	267	3	up	Uncharacterized protein			No976_04308	4720726	4720992	267	1		Uncharacterized protein			PCC7805_02301	2518872	2518606	267	-1		Uncharacterized protein			PCC7811_01171	1373173	1373439	267
first	NIVA-CYA126_8_00227	256846	257778	933	1	UXS6	UDP-glucuronic acid decarboxylase 6			No2A_01430	1654819	1655751	933	1	UXS6	UDP-glucuronic acid decarboxylase 6			No66_00748	911968	912900	933	1	UXS6	UDP-glucuronic acid decarboxylase 6			No976_04309	4721054	4721986	933	2	UXS6	UDP-glucuronic acid decarboxylase 6			PCC7805_02300	2518544	2517612	933	-3	UXS6	UDP-glucuronic acid decarboxylase 6			PCC7811_01172	1373501	1374433	933
first	NIVA-CYA126_8_00228	257863	259230	1368	1	rkpK	UDP-glucose 6-dehydrogenase			No2A_01431	1655836	1657203	1368	1	rkpK	UDP-glucose 6-dehydrogenase			No66_00749	912985	914352	1368	1	rkpK	UDP-glucose 6-dehydrogenase			No976_04310	4722071	4723438	1368	2	rkpK	UDP-glucose 6-dehydrogenase			PCC7805_02299	2517527	2516649	879	-3	rkpK	UDP-glucose 6-dehydrogenase			PCC7811_01173	1374518	1375885	1368
first	NIVA-CYA126_8_00229	259789	259271	519	-2		Uncharacterized protein			No2A_01432	1658248	1657244	1005	-2		Uncharacterized protein			No66_00750	915397	914393	1005	-2	up	Uncharacterized protein			No976_04311	4724489	4723479	1011	-3		Uncharacterized protein			PCC7805_02298	2516688	2516161	528	-1	tuaD	UDP-glucose 6-dehydrogenase TuaD			PCC7811_01174	1376438	1375926	513
first	NIVA-CYA126_8_00230	260370	260080	291	-1		Uncharacterized protein			No2A_01433	1658505	1659803	1299	3		Uncharacterized protein			No66_00751	915654	916952	1299	3	up	Uncharacterized protein			No976_04312	4724746	4726044	1299	1		Uncharacterized protein			PCC7805_02297	2515110	2516141	1032	3		Uncharacterized protein			PCC7811_01175	1377019	1376729	291
first	NIVA-CYA126_8_00231	262935	262639	297	-1	cas2-1	CRISPR-associated endoribonuclease Cas2 1			No2A_01434	1660779	1660489	291	-1		Uncharacterized protein			No66_00752	917928	917638	291	-1	up	Uncharacterized protein			No976_04313	4727020	4726730	291	-2		Uncharacterized protein			PCC7805_02296	2514853	2513555	1299	-2		Uncharacterized protein			PCC7811_01176	1380198	1379902	297
first	NIVA-CYA126_8_00232	263909	262932	978	-3	cas1-3	CRISPR-associated endonuclease Cas1 3			No2A_01435	1662544	1662248	297	-2	cas2-1	CRISPR-associated endoribonuclease Cas2 1			No66_00753	920210	919914	297	-3	cas2-1	CRISPR-associated endoribonuclease Cas2 1			No976_04314	4730637	4730341	297	-1	cas2-1	CRISPR-associated endoribonuclease Cas2 1			PCC7805_02295	2510912	2511208	297	2	cas2-1	CRISPR-associated endoribonuclease Cas2 1			PCC7811_01177	1381172	1380195	978
first	NIVA-CYA126_8_00233	264494	263916	579	-3	cas4-cas1	CRISPR-associated exonuclease Cas4/endonuclease Cas1 fusion			No2A_01436	1663679	1662666	1014	-3		Transposase	Group 2	Full length	No66_00754	920731	920207	525	-2	cas4-cas1	CRISPR-associated exonuclease Cas4/endonuclease Cas1 fusion			No976_04315	4731611	4730634	978	-3	cas1-3	CRISPR-associated endonuclease Cas1 3			PCC7805_02294	2509938	2510915	978	3	cas1-3	CRISPR-associated endonuclease Cas1 3			PCC7811_01178	1381757	1381179	579
first	NIVA-CYA126_8_00234	265956	265135	822	-1		Uncharacterized protein			No2A_01437	1664829	1663825	1005	-1	cas1-3	CRISPR-associated endonuclease Cas1 3			No66_00755	920997	920680	318	-1	up	CRISPR-associated exonuclease Cas4			No976_04316	4732196	4731618	579	-3	cas4-cas1	CRISPR-associated exonuclease Cas4/endonuclease Cas1 fusion			PCC7805_02293	2509338	2509931	594	3	cas4-cas1	CRISPR-associated exonuclease Cas4/endonuclease Cas1 fusion			PCC7811_01179	1383220	1382399	822
first	NIVA-CYA126_8_00235	266710	265931	780	-2		CRISPR-associated protein Csc1			No2A_01438	1665414	1664836	579	-1	cas4-cas1	CRISPR-associated exonuclease Cas4/endonuclease Cas1 fusion			No66_00756	922461	921640	822	-1	up	Uncharacterized protein			No976_04317	4733377	4732556	822	-2		Uncharacterized protein			PCC7805_02292	2508894	2509271	378	3		Uncharacterized protein			PCC7811_01180	1383974	1383195	780
first	NIVA-CYA126_8_00236	267896	266889	1008	-3		Uncharacterized protein			No2A_01439	1666596	1665775	822	-1		Uncharacterized protein			No66_00757	923215	922436	780	-2	up	CRISPR-associated protein Csc1			No976_04318	4734131	4733352	780	-3		CRISPR-associated protein Csc1			PCC7805_02291	2507868	2508689	822	3		CRISPR-associated protein Cas6			PCC7811_01181	1385208	1384174	1035
first	NIVA-CYA126_8_00237	270891	267931	2961	-1		Uncharacterized protein			No2A_01440	1667350	1666571	780	-2		CRISPR-associated protein Csc1			No66_00758	924401	923394	1008	-3	up	Uncharacterized protein			No976_04319	4735317	4734310	1008	-1		Uncharacterized protein			PCC7805_02290	2507114	2507893	780	2		CRISPR-associated protein Csc1			PCC7811_01182	1388203	1385231	2973
first	NIVA-CYA126_8_00238	273022	270896	2127	-2		ATP-dependent RNA helicase			No2A_01441	1668536	1667529	1008	-3		Uncharacterized protein			No66_00759	927396	924436	2961	-1	up	Uncharacterized protein			No976_04320	4738312	4735352	2961	-2		Uncharacterized protein			PCC7805_02289	2505928	2506935	1008	1		CRISPR-associated protein Csc2			PCC7811_01183	1390334	1388208	2127
first	NIVA-CYA126_8_00239	273113	273955	843	2		Uncharacterized protein			No2A_01442	1671531	1668571	2961	-1		CRISPR-associated protein Csc3			No66_00760	929527	927401	2127	-2	up	CRISPR-associated helicase, Cyano-type			No976_04321	4740443	4738317	2127	-3		ATP-dependent RNA helicase			PCC7805_02288	2502933	2505893	2961	3		CRISPR-associated protein Csc3			PCC7811_01184	1390425	1391267	843
first										No2A_01443	1673662	1671536	2127	-2		ATP-dependent RNA helicase			No66_00761	929618	930460	843	2	up	Uncharacterized protein			No976_04322	4740534	4741376	843	3		Transcriptional regulator			PCC7805_02287	2500802	2502928	2127	2		CRISPR-associated helicase, Cyano-type
second
second
second	NIVA-CYA126_8_00335	371814	370171	1644	-1		Uncharacterized protein	Group 4	Full length
second	NIVA-CYA126_8_00336	373029	372019	1011	-1		Uncharacterized protein																														PCC7805_02180	2399005	2399214	210	1		Uncharacterized protein
second	NIVA-CYA126_8_00337	375818	373026	2793	-3		Uncharacterized protein			No2A_01535	1763168	1762326	843	-3	cadD	CadD			No66_00859	1019774	1018932	843	-3	cadD	CadD			No976_00089	85380	84538	843	-1	cadD	CadD			PCC7805_02178	2398390	2397602	789	-2		Uncharacterized protein
second	NIVA-CYA126_8_00338	377097	375868	1230	-1	xorIIM	Modification methylase XorII			No2A_01536	1763687	1763478	210	-3		Uncharacterized protein			No66_00860	1020293	1020084	210	-3		Uncharacterized protein			No976_00090	85899	85690	210	-1		Uncharacterized protein			PCC7805_02177	2397570	2396575	996	-1		Uncharacterized protein			PCC7811_01286	1483831	1483622	210
second	NIVA-CYA126_8_00339	378641	377538	1104	-3	thrC	Threonine synthase			No2A_01538	1765757	1764654	1104	-3	thrC	Threonine synthase			No66_00862	1022363	1021260	1104	-3	thrC	Threonine synthase			No976_00092	87969	86866	1104	-1	thrC	Threonine synthase			PCC7805_02176	2395475	2396578	1104	2	thrC	Threonine synthase			PCC7811_01288	1485900	1484797	1104
second	NIVA-CYA126_8_00340	378894	379142	249	3		Uncharacterized protein			No2A_01539	1766010	1766258	249	3		Uncharacterized protein			No66_00863	1022616	1022864	249	3		Uncharacterized protein			No976_00093	88222	88470	249	1		Uncharacterized protein			PCC7805_02175	2395222	2394974	249	-2		Uncharacterized protein			PCC7811_01289	1486153	1486401	249
second	NIVA-CYA126_8_00341	379423	380472	1050	1	desA	Delta(12)-fatty-acid desaturase			No2A_01540	1766539	1767588	1050	1	desA	Delta(12)-fatty-acid desaturase			No66_00864	1023145	1024194	1050	1	desA	Delta(12)-fatty-acid desaturase			No976_00094	88751	89800	1050	2	desA	Delta(12)-fatty-acid desaturase			PCC7805_02174	2394693	2393644	1050	-1	desA	Delta(12)-fatty-acid desaturase			PCC7811_01290	1486682	1487731	1050
second	NIVA-CYA126_8_00342	380586	382073	1488	3		Uncharacterized protein MJECL24			No2A_01541	1767838	1769334	1497	1		Uncharacterized protein MT1749			No66_00865	1024308	1025795	1488	3		Uncharacterized protein MJECL24			No976_00095	90050	91552	1503	2		Uncharacterized protein MT1749			PCC7805_02173	2393394	2391892	1503	-1		Uncharacterized protein MT1749			PCC7811_01291	1487845	1489332	1488
second	NIVA-CYA126_8_00343	382073	382708	636	2		Uncharacterized protein			No2A_01542	1769340	1770128	789	3		Uncharacterized protein			No66_00866	1025795	1026442	648	2		Uncharacterized protein			No976_00096	91558	92370	813	1		Uncharacterized protein			PCC7805_02172	2391886	2391185	702	-2		Uncharacterized protein			PCC7811_01292	1489332	1489967	636
second	NIVA-CYA126_8_00344	383209	382775	435	-2		Uncharacterized protein			No2A_01543	1770649	1770215	435	-2		Putative lipoprotein			No66_00867	1026943	1026509	435	-2		Putative lipoprotein			No976_00097	92879	92445	435	-3		Uncharacterized protein			PCC7805_02171	2390684	2391118	435	2		Putative lipoprotein			PCC7811_01293	1490468	1490034	435
second	NIVA-CYA126_8_00345	384874	383219	1656	-2	gsiB	Glutathione-binding protein GsiB			No2A_01544	1772326	1770659	1668	-2	gsiB	Glutathione-binding protein GsiB			No66_00868	1028608	1026953	1656	-2	gsiB	Glutathione-binding protein GsiB			No976_00098	94544	92889	1656	-3	gsiB	Glutathione-binding protein GsiB			PCC7805_02170	2389019	2390674	1656	2	gsiB	Glutathione-binding protein GsiB			PCC7811_01294	1492133	1490478	1656
second	NIVA-CYA126_8_00346	386451	384931	1521	-1	mdtA	Multidrug resistance protein MdtA			No2A_01545	1773904	1772384	1521	-2	mdtA	Multidrug resistance protein MdtA			No66_00869	1030194	1028665	1530	-1	mdtA	Multidrug resistance protein MdtA			No976_00099	96121	94601	1521	-2	mdtA	Multidrug resistance protein MdtA			PCC7805_02169	2387442	2388962	1521	3	mdtA	Multidrug resistance protein MdtA			PCC7811_01295	1493719	1492190	1530
second	NIVA-CYA126_8_00347	386725	387084	360	1		Uncharacterized protein			No2A_01546	1774178	1774537	360	2		Uncharacterized protein			No66_00870	1030469	1030876	408	2	mprA	Response regulator MprA			No976_00100	96395	96754	360	2		Uncharacterized protein			PCC7805_02168	2387168	2386809	360	-3		Uncharacterized protein			PCC7811_01296	1493994	1494353	360
second	NIVA-CYA126_8_00348	387252	390023	2772	3	cckA	Sensor kinase CckA			No2A_01547	1774705	1777476	2772	1	cckA	Sensor kinase CckA			No66_00871	1030977	1033748	2772	3	cckA	Sensor kinase CckA			No976_00101	96922	99693	2772	1	cckA	Sensor kinase CckA			PCC7805_02167	2386641	2383870	2772	-1	cckA	Sensor kinase CckA			PCC7811_01297	1494521	1497292	2772
second	NIVA-CYA126_8_00349	390793	390086	708	-2		Cobalamin (Vitamin B12) biosynthesis CbiX protein			No2A_01548	1778246	1777539	708	-3		Cobalamin (Vitamin B12) biosynthesis CbiX protein			No66_00872	1034518	1033811	708	-2		Cobalamin (Vitamin B12) biosynthesis CbiX protein			No976_00102	100463	99756	708	-3		Cobalamin (Vitamin B12) biosynthesis CbiX protein			PCC7805_02166	2383100	2383807	708	2		Cobalamin (Vitamin B12) biosynthesis CbiX protein			PCC7811_01298	1498062	1497355	708
second	NIVA-CYA126_8_00350	391136	390942	195	-3		Uncharacterized protein			No2A_01549	1778589	1778395	195	-1		Uncharacterized protein			No66_00873	1034861	1034667	195	-3		Uncharacterized protein			No976_00103	100806	100612	195	-1		Uncharacterized protein			PCC7805_02165	2382757	2382951	195	1		Uncharacterized protein			PCC7811_01299	1498405	1498211	195
second	NIVA-CYA126_8_00351	392266	391346	921	-2		Uncharacterized protein slr0245			No2A_01550	1779719	1778799	921	-3		Uncharacterized protein slr0245			No66_00874	1035991	1035071	921	-2		Uncharacterized protein slr0245			No976_00104	101936	101016	921	-3		Uncharacterized protein slr0245			PCC7805_02164	2381627	2382547	921	2		Uncharacterized protein slr0245			PCC7811_01300	1499535	1498615	921
second	NIVA-CYA126_8_00352	392447	395104	2658	2	gyrA	DNA gyrase subunit A			No2A_01551	1779900	1782557	2658	3	gyrA	DNA gyrase subunit A			No66_00875	1036172	1038829	2658	2	gyrA	DNA gyrase subunit A			No976_00105	102117	104774	2658	3	gyrA	DNA gyrase subunit A			PCC7805_02163	2381446	2378789	2658	-2	gyrA	DNA gyrase subunit A			PCC7811_01301	1499716	1502373	2658
second	NIVA-CYA126_8_00354	395421	395939	519	3	moaC	Cyclic pyranopterin monophosphate synthase			No2A_01553	1782874	1783395	522	1	moaC	Cyclic pyranopterin monophosphate synthase			No66_00877	1039146	1039664	519	3	moaC	Cyclic pyranopterin monophosphate synthase			No976_00107	105091	105609	519	1	moaC	Cyclic pyranopterin monophosphate synthase			PCC7805_02161	2378472	2377954	519	-1	moaC	Cyclic pyranopterin monophosphate synthase			PCC7811_01303	1502690	1503211	522
second	NIVA-CYA126_8_00355	395979	396233	255	3		Uncharacterized protein			No2A_01554	1783435	1783689	255	1		Uncharacterized protein			No66_00878	1039704	1039958	255	3		Uncharacterized protein			No976_00108	105649	105903	255	1		Uncharacterized protein			PCC7805_02160	2377914	2377660	255	-1		Uncharacterized protein			PCC7811_01304	1503251	1503505	255
second	NIVA-CYA126_8_00356	396286	396591	306	1		Thylakoid-associated protein slr0729			No2A_01555	1783742	1784047	306	2		Thylakoid-associated protein slr0729			No66_00879	1040011	1040316	306	1		Thylakoid-associated protein slr0729			No976_00109	105955	106260	306	1		Thylakoid-associated protein slr0729			PCC7805_02159	2377607	2377302	306	-3		Thylakoid-associated protein slr0729			PCC7811_01305	1503558	1503863	306
second	NIVA-CYA126_8_00357	397427	396750	678	-3	purQ	Phosphoribosylformylglycinamidine synthase subunit PurQ			No2A_01556	1784883	1784206	678	-1	purQ	Phosphoribosylformylglycinamidine synthase subunit PurQ			No66_00880	1041152	1040475	678	-3	purQ	Phosphoribosylformylglycinamidine synthase subunit PurQ			No976_00110	112755	111835	921	-1		Probable transposase for insertion sequence element IS702	Group 5	Full length	PCC7805_02158	2376466	2377143	678	1	purQ	Phosphoribosylformylglycinamidine synthase subunit PurQ			PCC7811_01306	1504699	1504022	678
second	NIVA-CYA126_8_00358	397831	397517	315	-2	purS	Phosphoribosylformylglycinamidine synthase subunit PurS			No2A_01557	1785287	1784973	315	-3	purS	Phosphoribosylformylglycinamidine synthase subunit PurS			No66_00881	1041556	1041242	315	-2	purS	Phosphoribosylformylglycinamidine synthase subunit PurS			No976_00111	112818	113279	462	3		Uncharacterized protein			PCC7805_02157	2376062	2376376	315	2	purS	Phosphoribosylformylglycinamidine synthase subunit PurS			PCC7811_01307	1505103	1504789	315
second	NIVA-CYA126_8_00359	397914	398330	417	3		Uncharacterized protein Synpcc7942_2126			No2A_01558	1785370	1785786	417	1		Uncharacterized protein Synpcc7942_2126			No66_00882	1041639	1042055	417	3		Uncharacterized protein Synpcc7942_2126			No976_00112	114087	113410	678	-1	purQ	Phosphoribosylformylglycinamidine synthase subunit PurQ			PCC7805_02156	2375979	2375563	417	-1		Uncharacterized protein Synpcc7942_2126			PCC7811_01308	1505186	1505602	417
second	NIVA-CYA126_8_00360	399485	398511	975	-3	psbA1	Photosystem II protein D1 1			No2A_01559	1786941	1785967	975	-1	psbA1	Photosystem II protein D1 1			No66_00883	1043210	1042236	975	-3	psbA1	Photosystem II protein D1 1			No976_00113	114449	114177	273	-3	purS	Phosphoribosylformylglycinamidine synthase subunit PurS			PCC7805_02155	2374408	2375382	975	1	psbA1	Photosystem II protein D1 1			PCC7811_01309	1506757	1505783	975
																												No976_00115	116145	115171	975	-1	psbA1	Photosystem II protein D1 1												PCC7811_01311	1507699	1507274	426
																																														PCC7811_01312	1508634	1507780	855
[truncated: 50 more columns]

## Sheet: Table S13 chrom-rearr F
Table S13. Breaking regions of chromosomal rearrangement F
Breaking region	Gene ID	Start	Stop	Length in bp	Frame	Gene name	Gene product	IS Group	Full/Fragment	Gene ID	Start	Stop	Length in bp	Frame	Gene name	Gene product	IS Group	Full/Fragment	Gene ID	Start	Stop	Length in bp	Frame	Gene name	Gene product	IS Group	Full/Fragment	Gene ID	Start	Stop	Length in bp	Frame	Gene name	Gene product	IS Group	Full/Fragment	Gene ID	Start	Stop	Length in bp	Frame	Gene name	Gene product	IS Group	Full/Fragment	Gene ID	Start	Stop	Length in bp
first																			No66_03905	4273974	4273558	417	-1		GPW/gp25 family protein
first																			No66_03906	4276249	4274288	1962	-2		Uncharacterized protein
first																			No66_03907	4277205	4276348	858	-1		Uncharacterized protein
first																			No66_03908	4278102	4277284	819	-1		Uncharacterized protein
first																			No66_03909	4278428	4278691	264	2		hypothetical protein
first																			No66_03910	4278803	4279021	219	2		hypothetical protein
first																			No66_03911	4279763	4280305	543	2		hypothetical protein
first																			No66_03912	4280564	4280821	258	2		hypothetical protein
first	NIVA-CYA126_8_03373	3720276	3719860	417	-1		GPW/gp25 family protein												No66_03913	4280933	4281151	219	2		hypothetical protein
first	NIVA-CYA126_8_03374	3722551	3720590	1962	-2		Uncharacterized protein												No66_03914	4281263	4281481	219	2		hypothetical protein
first	NIVA-CYA126_8_03375	3723507	3722650	858	-1		Uncharacterized protein												No66_03915	4282244	4282576	333	2		hypothetical protein
first	NIVA-CYA126_8_03376	3724404	3723586	819	-1		Uncharacterized protein												No66_03916	4282613	4282831	219	2		hypothetical protein
first	NIVA-CYA126_8_03377	3724475	3724882	408	2		hypothetical protein												No66_03917	4283339	4283596	258	2		hypothetical protein
first	NIVA-CYA126_8_03378	3724886	3725062	177	2		hypothetical protein												No66_03918	4283708	4283926	219	2		hypothetical protein
first	NIVA-CYA126_8_03379	3725066	3725173	108	2		hypothetical protein												No66_03919	4283963	4284151	189	2		hypothetical protein
first	NIVA-CYA126_8_03380	3725321	3725497	177	2		hypothetical protein												No66_03920	4284518	4285111	594	2		hypothetical protein
first	NIVA-CYA126_8_03381	3725501	3725608	108	2		hypothetical protein												No66_03921	4285148	4285480	333	2		hypothetical protein
first	NIVA-CYA126_8_03382	3725720	3726283	564	2		hypothetical protein												No66_03922	4285814	4286515	702	2		hypothetical protein
first	NIVA-CYA126_8_03383	3726545	3727108	564	2		hypothetical protein												No66_03923	4287113	4287301	189	2		hypothetical protein
first	NIVA-CYA126_8_03384	3727370	3727702	333	2		hypothetical protein			No2A_00244	271987	271571	417	-2		GPW/gp25 family protein			No66_03924	4287338	4287526	189	2		hypothetical protein
first	NIVA-CYA126_8_03385	3727850	3728107	258	2		hypothetical protein			No2A_00245	274262	272301	1962	-3		Uncharacterized protein			No66_03925	4287863	4288471	609	2		hypothetical protein
first	NIVA-CYA126_8_03386	3728111	3728368	258	2		hypothetical protein			No2A_00246	275221	274361	861	-2		Uncharacterized protein			No66_03926	4290149	4288323	1827	-3		Uncharacterized protein			No976_03153	3366195	3365779	417	-1		GPW/gp25 family protein			PCC7805_03935	4281405	4280989	417	-1		GPW/gp25 family protein			PCC7811_04326	4755648	4755232	417
first	NIVA-CYA126_8_03387	3731390	3728823	2568	-3	MUC17	Mucin-17			No2A_00247	287445	275299	12147	-1	MUC17	Mucin-17			No66_03927	4290671	4290177	495	-3		Uncharacterized protein			No976_03154	3368463	3366502	1962	-1		Uncharacterized protein			PCC7805_03936	4283680	4281719	1962	-2		Uncharacterized protein			PCC7811_04327	4757924	4755963	1962
first	NIVA-CYA126_8_03388	3731912	3731418	495	-3		Uncharacterized protein			No2A_00248	287967	287473	495	-1		Uncharacterized protein			No66_03928	4290968	4290717	252	-3		Uncharacterized protein			No976_03155	3369429	3368569	861	-1		Uncharacterized protein			PCC7805_03937	4284646	4283786	861	-2		Uncharacterized protein			PCC7811_04328	4758887	4758030	858
first	NIVA-CYA126_8_03389	3732209	3731958	252	-3		Uncharacterized protein			No2A_00249	288264	288013	252	-1		Uncharacterized protein			No66_03929	4293468	4291066	2403	-1		Putative serine/threonine kinase			No976_03156	3383183	3369507	13677	-3	ALS9	Agglutinin-like protein 9			PCC7805_03938	4296930	4284724	12207	-1	ALS9	Agglutinin-like protein 9			PCC7811_04329	4773962	4758966	14997
first	NIVA-CYA126_8_03390	3734709	3732307	2403	-1		Uncharacterized protein			No2A_00250	290764	288362	2403	-2		Uncharacterized protein			No66_03930	4294776	4293622	1155	-1		Uncharacterized protein			No976_03157	3383705	3383211	495	-3		Uncharacterized protein			PCC7805_03939	4297452	4296958	495	-1		Uncharacterized protein			PCC7811_04330	4774484	4773990	495
first	NIVA-CYA126_8_03391	3736008	3734854	1155	-1		Uncharacterized protein			No2A_00251	292063	290909	1155	-2		Uncharacterized protein			No66_03931	4297376	4294824	2553	-3		Putative uncharacterized protein DDB_G0287113			No976_03158	3383995	3383744	252	-2		Uncharacterized protein			PCC7805_03940	4297742	4297491	252	-3		Uncharacterized protein			PCC7811_04331	4774781	4774530	252
first	NIVA-CYA126_8_03392	3738500	3736056	2445	-3		Putative uncharacterized protein DDB_G0287113			No2A_00252	294501	292111	2391	-1		Putative uncharacterized protein DDB_G0287113			No66_03932	4303736	4297518	6219	-3		Uncharacterized protein			No976_03159	3386495	3384093	2403	-3		Uncharacterized protein			PCC7805_03941	4300242	4297840	2403	-1		Putative serine/threonine kinase			PCC7811_04332	4777281	4774879	2403
first	NIVA-CYA126_8_03393	3745616	3738642	6975	-3		Uncharacterized protein			No2A_00253	301635	294643	6993	-1		Uncharacterized protein			No66_03933	4304509	4304096	414	-2		Uncharacterized protein			No976_03160	3387800	3386649	1152	-3		Uncharacterized protein			PCC7805_03942	4301547	4300396	1152	-1		Uncharacterized protein			PCC7811_04333	4778580	4777426	1155
first	NIVA-CYA126_8_03394	3745890	3745687	204	-1		Uncharacterized protein			No2A_00254	301909	301706	204	-2		Uncharacterized protein			No66_03934	4304783	4304580	204	-3		Uncharacterized protein			No976_03161	3390215	3387897	2319	-3		Putative uncharacterized protein DDB_G0287113			PCC7805_03943	4304070	4301644	2427	-1	xnp-1	Transcriptional regulator ATRX homolog			PCC7811_04334	4781042	4778628	2415
first	NIVA-CYA126_8_03395	3746363	3745890	474	-3		Uncharacterized protein			No2A_00255	302142	301909	234	-1		Uncharacterized protein			No66_03935	4305256	4304783	474	-2		Uncharacterized protein			No976_03162	3397349	3390357	6993	-3		Uncharacterized protein			PCC7805_03944	4311039	4304212	6828	-1		Uncharacterized protein			PCC7811_04335	4788177	4781185	6993
first	NIVA-CYA126_8_03396	3746582	3746439	144	-3		Uncharacterized protein			No2A_00256	302485	302216	270	-2		Uncharacterized protein			No66_03936	4305475	4305332	144	-2		Uncharacterized protein			No976_03163	3397623	3397420	204	-1		Uncharacterized protein			PCC7805_03945	4311313	4311110	204	-2		Uncharacterized protein			PCC7811_04336	4788743	4788219	525
first	NIVA-CYA126_8_03397	3749871	3746629	3243	-1		Uncharacterized protein			No2A_00257	302704	302561	144	-2		Uncharacterized protein			No66_03937	4308813	4305475	3339	-1		Uncharacterized protein			No976_03164	3398295	3397771	525	-1		Uncharacterized protein			PCC7805_03946	4311985	4311461	525	-2		Uncharacterized protein			PCC7811_04337	4792424	4788795	3630
first	NIVA-CYA126_8_03398	3750551	3750015	537	-3		Uncharacterized protein			No2A_00258	306029	302751	3279	-3	Rtl1	Retrotransposon-like protein 1			No66_03938	4309493	4308957	537	-3		Uncharacterized protein			No976_03165	3401619	3398347	3273	-1		Uncharacterized protein			PCC7805_03947	4315714	4312037	3678	-2		Uncharacterized protein			PCC7811_04338	4793104	4792568	537
first	NIVA-CYA126_8_03399	3753296	3750942	2355	-3	GARP	Glutamic acid-rich protein			No2A_00259	306709	306173	537	-2		Uncharacterized protein			No66_03939	4311605	4309884	1722	-3		Uncharacterized protein			No976_03166	3402299	3401763	537	-3		Uncharacterized protein			PCC7805_03948	4316394	4315858	537	-1		Uncharacterized protein			PCC7811_04339	4795576	4793495	2082
first	NIVA-CYA126_8_03400	3753714	3754715	1002	3	mprA	Response regulator MprA	ISNGY	Full length	No2A_00260	309283	307100	2184	-2		Uncharacterized protein			No66_03940	4312408	4311602	807	-2		Transcriptional regulator ICP22 homolog			No976_03167	3404137	3402689	1449	-2	Wdr66	Cilia- and flagella-associated protein 251			PCC7805_03949	4318809	4316785	2025	-1		Uncharacterized protein			PCC7811_04340	4795995	4796996	1002
first	NIVA-CYA126_8_03401	3754865	3756136	1272	2		Transposase	Group 6	Full length	No2A_00261	309681	310703	1023	3	mprA	Response regulator MprA	ISNGY	Full length	No66_03941	4312805	4313827	1023	2	mprA	Response regulator MprA	ISNGY	Full length	No976_03168	3404555	3405556	1002	2	mprA	Response regulator MprA	ISNGY	Full length	PCC7805_03950	4319227	4320228	1002	1	mprA	Response regulator MprA	ISNGY	Full length	PCC7811_04341	4797146	4798417	1272
first	NIVA-CYA126_8_03402	3757377	3756190	1188	-1	cefD	Isopenicillin N epimerase			No2A_00262	311915	310728	1188	-3	cefD	Isopenicillin N epimerase			No66_03942	4315039	4313852	1188	-2	cefD	Isopenicillin N epimerase			No976_03169	3406768	3405581	1188	-2	cefD	Isopenicillin N epimerase			PCC7805_03951	4321440	4320253	1188	-1	cefD	Isopenicillin N epimerase			PCC7811_00011	14291	13104	1188
first	NIVA-CYA126_8_03403	3757500	3758621	1122	3	yfkH	Putative ribonuclease-like protein YfkH			No2A_00263	312116	313237	1122	2	yfkH	Putative ribonuclease-like protein YfkH			No66_03943	4315240	4316361	1122	1	yfkH	Putative ribonuclease-like protein YfkH			No976_03170	3406969	3408090	1122	1	yfkH	Putative ribonuclease-like protein YfkH			PCC7805_03952	4321641	4322762	1122	3	yfkH	Putative ribonuclease-like protein YfkH			PCC7811_00012	14492	15613	1122
first	NIVA-CYA126_8_03404	3761279	3758847	2433	-3	prtB	Serralysin B			No2A_00264	315895	313463	2433	-2	prtB	Serralysin B			No66_03944	4319019	4316587	2433	-1	prtB	Serralysin B			No976_03171	3410748	3408316	2433	-1	prtB	Serralysin B			PCC7805_03953	4325249	4322988	2262	-3	prtB	Serralysin B			PCC7811_00013	18271	15839	2433
first	NIVA-CYA126_8_03405	3761502	3761603	102	3		Uncharacterized protein			No2A_00265	316118	316219	102	2		Uncharacterized protein			No66_03945	4319242	4319343	102	1		Uncharacterized protein			No976_03172	3410971	3411072	102	1		Uncharacterized protein			PCC7805_03954	4325472	4325573	102	3		Uncharacterized protein			PCC7811_00014	18494	18595	102
first	NIVA-CYA126_8_03406	3761543	3762484	942	2	yqhH	Uncharacterized ATP-dependent helicase YqhH			No2A_00266	316159	318423	2265	1	yqhH	Uncharacterized ATP-dependent helicase YqhH			No66_03946	4319283	4321547	2265	3	yqhH	Uncharacterized ATP-dependent helicase YqhH			No976_03173	3411012	3412319	1308	3	yqhH	Uncharacterized ATP-dependent helicase YqhH			PCC7805_03955	4325513	4326820	1308	2	yqhH	Uncharacterized ATP-dependent helicase YqhH			PCC7811_00015	18535	20799	2265
first	NIVA-CYA126_8_03407	3762537	3763187	651	3		Adenine-specific methylase			No2A_00267	319809	319084	726	-1		Uncharacterized protein			No66_03947	4322933	4322208	726	-3		Uncharacterized protein			No976_03174	3412651	3413265	615	1		Type I restriction enzyme R protein N terminal domain protein			PCC7805_03956	4327240	4327440	201	1		Uncharacterized protein			PCC7811_00016	22185	21460	726
first	NIVA-CYA126_8_03408	3764573	3763848	726	-3		Uncharacterized protein			No2A_00269	320466	321137	672	3		Uncharacterized protein			No66_03949	4323590	4324261	672	2		Uncharacterized protein			No976_03175	3413441	3414694	1254	2		Uncharacterized protein			PCC7805_03957	4327465	4328079	615	1		Type I restriction enzyme R protein N terminal domain protein			PCC7811_00018	22842	23513	672
first	NIVA-CYA126_8_03410	3765230	3765901	672	2		Uncharacterized protein			No2A_00270	321272	322306	1035	2		Uncharacterized protein			No66_03950	4324396	4325430	1035	1		Uncharacterized protein			No976_03176	3414734	3415003	270	2		Uncharacterized protein			PCC7805_03958	4328255	4329508	1254	2		Uncharacterized protein			PCC7811_00019	23648	24682	1035
first	NIVA-CYA126_8_03411	3766036	3767070	1035	1		Uncharacterized protein			No2A_00271	322460	323434	975	2		Uncharacterized protein			No66_03951	4325584	4326558	975	1		Uncharacterized protein			No976_03177	3416371	3415646	726	-2		Uncharacterized protein			PCC7805_03959	4329548	4329817	270	2		Uncharacterized protein			PCC7811_00020	24836	25810	975
first	NIVA-CYA126_8_03412	3768299	3767379	921	-3		Probable transposase for insertion sequence element IS702	Group 5	Full length	No2A_00272	324336	323461	876	-1	VTE4	Tocopherol O-methyltransferase, chloroplastic			No66_03952	4327460	4326585	876	-3	VTE4	Tocopherol O-methyltransferase, chloroplastic			No976_03179	3417028	3417699	672	1		Uncharacterized protein			PCC7805_03960	4331185	4330460	726	-2		Uncharacterized protein			PCC7811_00021	26712	25837	876
first	NIVA-CYA126_8_03413	3768369	3769343	975	3		Uncharacterized protein			No2A_00273	324485	325819	1335	2	ktrB	Ktr system potassium uptake protein B			No66_03953	4327609	4328943	1335	1	ktrB	Ktr system potassium uptake protein B			No976_03180	3417834	3418868	1035	3		Uncharacterized protein			PCC7805_03962	4331842	4332513	672	1		Uncharacterized protein			PCC7811_00022	26861	28195	1335
first	NIVA-CYA126_8_03414	3770245	3769370	876	-2	VTE4	Tocopherol O-methyltransferase, chloroplastic			No2A_00274	325844	326542	699	2	ktrC	Ktr system potassium uptake protein C			No66_03954	4328968	4329666	699	1	ktrC	Ktr system potassium uptake protein C			No976_03181	3419022	3419996	975	3		Uncharacterized protein			PCC7805_03963	4332648	4333682	1035	3		Uncharacterized protein			PCC7811_00023	28220	28918	699
first	NIVA-CYA126_8_03415	3770394	3771728	1335	3	ktrB	Ktr system potassium uptake protein B			No2A_00275	326998	326588	411	-2		Uncharacterized protein			No66_03955	4330122	4329712	411	-1		Uncharacterized protein			No976_03182	3420898	3420023	876	-2	VTE4	Tocopherol O-methyltransferase, chloroplastic			PCC7805_03964	4333836	4334810	975	3		Uncharacterized protein			PCC7811_00024	29374	28964	411
first	NIVA-CYA126_8_03416	3771753	3772451	699	3	ktrC	Ktr system potassium uptake protein C			No2A_00276	328790	327129	1662	-3		Uncharacterized protein slr1919			No66_03956	4331914	4330253	1662	-2		Uncharacterized protein slr1919			No976_03183	3421047	3422381	1335	3	ktrB	Ktr system potassium uptake protein B			PCC7805_03965	4335712	4334837	876	-2	VTE4	Tocopherol O-methyltransferase, chloroplastic			PCC7811_00025	31166	29505	1662
first	NIVA-CYA126_8_03417	3772907	3772497	411	-3		Uncharacterized protein			No2A_00277	330068	328911	1158	-3	degT	Pleiotropic regulatory protein			No66_03957	4333192	4332035	1158	-2	degT	Pleiotropic regulatory protein			No976_03184	3422418	3423116	699	3	ktrC	Ktr system potassium uptake protein C			PCC7805_03966	4335861	4337195	1335	3	ktrB	Ktr system potassium uptake protein B			PCC7811_00026	32444	31287	1158
first	NIVA-CYA126_8_03418	3774699	3773038	1662	-1		Uncharacterized protein slr1919									…												No976_03185	3423572	3423162	411	-3		Uncharacterized protein			PCC7805_03967	4337220	4337918	699	3	ktrC	Ktr system potassium uptake protein C
first	NIVA-CYA126_8_03419	3775977	3774820	1158	-1	degT	Pleiotropic regulatory protein									No.2A_chrom_00281	Group 2	Full length										No976_03186	3425364	3423703	1662	-1		Uncharacterized protein slr1919			PCC7805_03968	4338374	4337964	411	-3		Uncharacterized protein
first							….																					No976_03187	3426642	3425485	1158	-1	degT	Pleiotropic regulatory protein			PCC7805_03969	4340166	4338505	1662	-1		Uncharacterized protein slr1919
first							NIVA-CYA126_8_Chrom_03460	Group 2	Full length																												PCC7805_03970	4341444	4340287	1158	-1	degT	Pleiotropic regulatory protein
first
first
first
first
first
first
first
first
first
second
second
second
second
second
second	NIVA-CYA126_8_03450	3810462	3811934	1473	3	speA	Arginine decarboxylase			No2A_00307	364595	366067	1473	2	speA	Arginine decarboxylase			No66_03984	4367373	4368845	1473	3	speA	Arginine decarboxylase			No976_03214	3458504	3459976	1473	2	speA	Arginine decarboxylase			PCC7805_03999	4373254	4374726	1473	1	speA	Arginine decarboxylase			PCC7811_00053	64498	65970	1473
second	NIVA-CYA126_8_03451	3812013	3812612	600	3	cbiT	Probable cobalt-precorrin-6B C(15)-methyltransferase (decarboxylating)			No2A_00308	366146	366745	600	2	cbiT	Probable cobalt-precorrin-6B C(15)-methyltransferase (decarboxylating)			No66_03985	4368924	4369523	600	3	cbiT	Probable cobalt-precorrin-6B C(15)-methyltransferase (decarboxylating)			No976_03215	3460055	3460654	600	2	cbiT	Probable cobalt-precorrin-6B C(15)-methyltransferase (decarboxylating)			PCC7805_04000	4374805	4375404	600	1	cbiT	Probable cobalt-precorrin-6B C(15)-methyltransferase (decarboxylating)			PCC7811_00054	66049	66648	600
second	NIVA-CYA126_8_03452	3812672	3813562	891	2	cdsA	Phosphatidate cytidylyltransferase			No2A_00309	366805	367695	891	1	cdsA	Phosphatidate cytidylyltransferase			No66_03986	4369583	4370473	891	2	cdsA	Phosphatidate cytidylyltransferase			No976_03216	3460714	3461604	891	1	cdsA	Phosphatidate cytidylyltransferase			PCC7805_04001	4375464	4376354	891	3	cdsA	Phosphatidate cytidylyltransferase			PCC7811_00055	66708	67598	891
second	NIVA-CYA126_8_03453	3814100	3813624	477	-3		Putative ankyrin repeat protein MM_0045			No2A_00310	368233	367757	477	-2		Putative ankyrin repeat protein MM_0045			No66_03987	4371011	4370535	477	-3		Putative ankyrin repeat protein MM_0045			No976_03217	3462142	3461666	477	-2		Putative ankyrin repeat protein MM_0045			PCC7805_04002	4376892	4376416	477	-1		Putative ankyrin repeat protein MM_0045			PCC7811_00056	68136	67660	477
second	NIVA-CYA126_8_03454	3814274	3815677	1404	2		UPF0061 protein Ava_1028			No2A_00311	368407	369810	1404	1		UPF0061 protein Ava_1028			No66_03988	4371185	4372588	1404	2		UPF0061 protein Ava_1028			No976_03218	3462316	3463719	1404	1		UPF0061 protein Ava_1028			PCC7805_04003	4377066	4378469	1404	3		UPF0061 protein Ava_1028			PCC7811_00057	68310	69713	1404
second	NIVA-CYA126_8_03455	3815893	3816279	387	1		Uncharacterized protein			No2A_00312	370026	370412	387	3		Uncharacterized protein			No66_03989	4372804	4373190	387	1		Uncharacterized protein			No976_03219	3463935	3464321	387	3		Uncharacterized protein			PCC7805_04004	4378685	4379071	387	2		Uncharacterized protein			PCC7811_00058	69929	70315	387
second	NIVA-CYA126_8_03456	3816383	3817462	1080	2	VTE1	Probable tocopherol cyclase, chloroplastic			No2A_00313	370516	371607	1092	1	VTE1	Probable tocopherol cyclase, chloroplastic			No66_03990	4373294	4374373	1080	2	VTE1	Probable tocopherol cyclase, chloroplastic			No976_03220	3464425	3465504	1080	1	VTE1	Probable tocopherol cyclase, chloroplastic			PCC7805_04005	4379175	4380254	1080	3	VTE1	Probable tocopherol cyclase, chloroplastic			PCC7811_00059	70419	71498	1080
second	NIVA-CYA126_8_03457	3817595	3819064	1470	2	pepA	Probable cytosol aminopeptidase			No2A_00314	371740	373209	1470	1	pepA	Probable cytosol aminopeptidase			No66_03991	4374506	4375975	1470	2	pepA	Probable cytosol aminopeptidase			No976_03221	3465637	3467106	1470	1	pepA	Probable cytosol aminopeptidase			PCC7805_04006	4380387	4381856	1470	3	pepA	Probable cytosol aminopeptidase			PCC7811_00060	71631	73100	1470
second	NIVA-CYA126_8_03458	3820846	3819134	1713	-2	AHK5	Histidine kinase 5			No2A_00315	374991	373279	1713	-1	AHK5	Histidine kinase 5			No66_03992	4377757	4376045	1713	-2	AHK5	Histidine kinase 5			No976_03222	3468888	3467176	1713	-1	AHK5	Histidine kinase 5			PCC7805_04007	4383638	4381926	1713	-3	AHK5	Histidine kinase 5			PCC7811_00061	74882	73170	1713
second	NIVA-CYA126_8_03459	3821409	3821606	198	3	rpsU2	30S ribosomal protein S21 2			No2A_00316	375554	375751	198	2	rpsU2	30S ribosomal protein S21 2			No66_03993	4378320	4378517	198	3	rpsU2	30S ribosomal protein S21 2			No976_03223	3469451	3469648	198	2	rpsU2	30S ribosomal protein S21 2			PCC7805_04008	4384201	4384398	198	1	rpsU2	30S ribosomal protein S21 2			PCC7811_00062	75445	75642	198
second	NIVA-CYA126_8_03460	3822099	3821932	168	-1		Transposase	ISNGY	Fragment	No2A_00317	376244	376077	168	-3		Transposase	ISNGY	Fragment	No66_03994	4379010	4378843	168	-1		Transposase	IS701	Fragment	No976_03224	3470270	3469974	297	-3		Transposase	ISNGY	Fragment	PCC7805_04009	4384891	4384724	168	-2		Transposase	ISNGY	Fragment	PCC7811_00063	76135	75968	168
second	NIVA-CYA126_8_03461	3822406	3822275	132	-2		Uncharacterized protein			No2A_00318	376551	376420	132	-1		Uncharacterized protein			No66_03995	4379317	4379186	132	-2		Uncharacterized protein			No976_03225	3470448	3470317	132	-1		Uncharacterized protein			PCC7805_04010	4385198	4385067	132	-3		Uncharacterized protein			PCC7811_00064	76442	76311	132
second	NIVA-CYA126_8_03462	3823850	3822378	1473	-3	rsbP	Phosphoserine phosphatase RsbP			No2A_00319	377995	376523	1473	-2	rsbP	Phosphoserine phosphatase RsbP			No66_03996	4380761	4379289	1473	-3	rsbP	Phosphoserine phosphatase RsbP			No976_03226	3471892	3470420	1473	-2	rsbP	Phosphoserine phosphatase RsbP			PCC7805_04011	4386390	4385170	1221	-1	rsbP	Phosphoserine phosphatase RsbP			PCC7811_00065	77886	76414	1473
second	NIVA-CYA126_8_03463	3825640	3824096	1545	-2	ftsY	Signal recognition particle receptor FtsY			No2A_00320	379770	378226	1545	-1	ftsY	Signal recognition particle receptor FtsY			No66_03997	4382542	4380998	1545	-2	ftsY	Signal recognition particle receptor FtsY			No976_03227	3473618	3472083	1536	-3	ftsY	Signal recognition particle receptor FtsY			PCC7805_04012	4386641	4386390	252	-3	rsbU	RsbU			PCC7811_00066	79651	78107	1545
second	NIVA-CYA126_8_03464	3826404	3825745	660	-1	nusB	Transcription antitermination protein NusB			No2A_00321	380509	379850	660	-2	nusB	Transcription antitermination protein NusB			No66_03998	4383306	4382647	660	-1	nusB	Transcription antitermination protein NusB			No976_03228	3474382	3473723	660	-2	nusB	Transcription antitermination protein NusB			PCC7805_04013	4388376	4386832	1545	-1	ftsY	Signal recognition particle receptor FtsY			PCC7811_00067	80390	79731	660
second	NIVA-CYA126_8_03465	3827188	3826439	750	-2	COV1	Protein CONTINUOUS VASCULAR RING 1			No2A_00322	381293	380544	750	-3	COV1	Protein CONTINUOUS VASCULAR RING 1			No66_03999	4384090	4383341	750	-2	COV1	Protein CONTINUOUS VASCULAR RING 1			No976_03229	3475166	3474417	750	-3	COV1	Protein CONTINUOUS VASCULAR RING 1			PCC7805_04014	4389115	4388456	660	-2	nusB	Transcription antitermination protein NusB			PCC7811_00068	81174	80425	750
second	NIVA-CYA126_8_03466	3827495	3830320	2826	2	SEC	Probable UDP-N-acetylglucosamine--peptide N-acetylglucosaminyltransferase SEC			No2A_00323	381600	384425	2826	3	SEC	Probable UDP-N-acetylglucosamine--peptide N-acetylglucosaminyltransferase SEC			No66_04000	4384397	4387222	2826	2	SEC	Probable UDP-N-acetylglucosamine--peptide N-acetylglucosaminyltransferase SEC			No976_03230	3475473	3478298	2826	3	SEC	Probable UDP-N-acetylglucosamine--peptide N-acetylglucosaminyltransferase SEC			PCC7805_04015	4389899	4389150	750	-3	COV1	Protein CONTINUOUS VASCULAR RING 1			PCC7811_00069	81481	84306	2826
second	NIVA-CYA126_8_03467	3830417	3835078	4662	2		Uncharacterized protein y4gI			No2A_00324	384522	384983	462	3	ogt-1	UDP-N-acetylglucosamine--peptide N-acetylglucosaminyltransferase			No66_04001	4387319	4389847	2529	2	SEC	Probable UDP-N-acetylglucosamine--peptide N-acetylglucosaminyltransferase SEC			No976_03231	3478395	3480923	2529	3	SEC	Probable UDP-N-acetylglucosamine--peptide N-acetylglucosaminyltransferase SEC			PCC7805_04016	4390206	4391387	1182	3	SEC	Probable UDP-N-acetylglucosamine--peptide N-acetylglucosaminyltransferase SEC			PCC7811_00070	84403	86931	2529
second	NIVA-CYA126_8_03468	3835932	3835117	816	-1		DHHB methyltransferase			No2A_00325	384997	387051	2055	1	SEC	Probable UDP-N-acetylglucosamine--peptide N-acetylglucosaminyltransferase SEC			No66_04002	4390006	4391970	1965	1		Uncharacterized protein y4gI			No976_03232	3481082	3483046	1965	2		Uncharacterized protein y4gI			PCC7805_04017	4391414	4393030	1617	2	XYLT	Beta-(1,2)-xylosyltransferase			PCC7811_00071	87090	89054	1965
second	NIVA-CYA126_8_03469	3837198	3835999	1200	-1		Uncharacterized protein			No2A_00326	387210	389174	1965	3		Uncharacterized protein y4gI			No66_04003	4392064	4395531	3468	1		Uncharacterized protein y4gI			No976_03233	3483140	3486607	3468	2		Uncharacterized protein y4gI			PCC7805_04018	4393127	4397788	4662	2		Uncharacterized protein y4gI			PCC7811_00072	89148	92615	3468
second	NIVA-CYA126_8_03470	3840315	3837202	3114	-1	rfbC	O-antigen biosynthesis protein RfbC			No2A_00327	389292	392759	3468	3		Uncharacterized protein y4gI			No66_04004	4395630	4395959	330	3		Uncharacterized protein			No976_03234	3486706	3487674	969	1		Uncharacterized protein			PCC7805_04019	4398642	4397827	816	-1		DHHB methyltransferase			PCC7811_00073	92714	93688	975
second	NIVA-CYA126_8_03471	3842786	3840354	2433	-3		Uncharacterized protein			No2A_00328	392858	393826	969	2		Uncharacterized protein			No66_04005	4396229	4396597	369	2		Uncharacterized protein			No976_03235	3487820	3488599	780	2	rfbF	Glucose-1-phosphate cytidylyltransferase			PCC7805_04020	4399908	4398709	1200	-1		Glycosyltransferase-like			PCC7811_00074	96745	93776	2970
second	NIVA-CYA126_8_03472	3843792	3842797	996	-1	STL2	Probable glycosyltransferase STELLO2			No2A_00329	393972	394751	780	3	rfbF	Glucose-1-phosphate cytidylyltransferase			No66_04006	4396743	4397522	780	3	rfbF	Glucose-1-phosphate cytidylyltransferase			No976_03236	3488590	3489579	990	1	yfnG	Putative sugar dehydratase/epimerase YfnG			PCC7805_04021	4403013	4399912	3102	-1	rfbC	O-antigen biosynthesis protein RfbC			PCC7811_00075	96801	98054	1254
second	NIVA-CYA126_8_03473	3846758	3843909	2850	-3		O-GlcNAc transferase			No2A_00330	394742	395731	990	2	yfnG	Putative sugar dehydratase/epimerase YfnG			No66_04007	4397513	4398502	990	2	yfnG	Putative sugar dehydratase/epimerase YfnG			No976_03237	3489731	3490021	291	2		Clan AA aspartic protease, AF_0612 family			PCC7805_04022	4404029	4403040	990	-3	STL2	Probable glycosyltransferase STELLO2
second	NIVA-CYA126_8_03474	3848941	3846887	2055	-2		Uncharacterized protein			No2A_00331	395883	396173	291	3		Clan AA aspartic protease, AF_0612 family			No66_04008	4398654	4398944	291	3		Clan AA aspartic protease, AF_0612 family			No976_03238	3490034	3490525	492	2		Uncharacterized protein			PCC7805_04023	4407104	4404147	2958	-3		Uncharacterized protein
second	NIVA-CYA126_8_03475	3849225	3850811	1587	3	Ogt	UDP-N-acetylglucosamine--peptide N-acetylglucosaminyltransferase 110 kDa subunit			No2A_00332	396186	396440	255	3		Uncharacterized protein			No66_04009	4398957	4399211	255	3		Uncharacterized protein			No976_03239	3490544	3490963	420	2		Uncharacterized protein			PCC7805_04024	4408600	4407227	1374	-2		Uncharacterized protein
second										No2A_00333	396491	397156	666	2		Uncharacterized protein			No66_04010	4399262	4399927	666	2		Uncharacterized protein			No976_03240	3491042	3491608	567	2		Uncharacterized protein			PCC7805_04025	4409542	4408694	849	-2		Uncharacterized protein
second										No2A_00334	397153	397575	423	1	vapC1	Ribonuclease VapC1			No66_04011	4399924	4400346	423	1	vapC1	Ribonuclease VapC1			No976_03241	3491841	3492260	420	3		Uncharacterized protein			PCC7805_04026	4410910	4409684	1227	-2		Uncharacterized protein
second										No2A_00335	397604	397867	264	2	yfnG	Putative sugar dehydratase/epimerase YfnG			No66_04012	4400375	4400638	264	2	yfnG	Putative sugar dehydratase/epimerase YfnG			No976_03242	3492339	3492905	567	3		Uncharacterized protein			PCC7805_04027	4413051	4411039	2013	-1		Putative Chromosome segregation ATPase-like protein
second										No2A_00336	398019	398309	291	3		Clan AA aspartic protease, AF_0612 family			No66_04013	4400790	4401584	795	3		Uncharacterized protein			No976_03243	3493138	3493557	420	1		Uncharacterized protein			PCC7805_04028	4413335	4414921	1587	2	Ogt	UDP-N-acetylglucosamine--peptide N-acetylglucosaminyltransferase 110 kDa subunit
second										No2A_00337	398322	398813	492	3		Uncharacterized protein			No66_04014	4401603	4401812	210	3		Uncharacterized protein			No976_03244	3493587	3494930	1344	3	rfbH	Lipopolysaccharide biosynthesis protein RfbH
second										No2A_00338	398832	399041	210	3		Uncharacterized protein			No66_04015	4401880	4402446	567	1		Uncharacterized protein			No976_03245	3494936	3495985	1050	2	UXS5	UDP-glucuronic acid decarboxylase 5
second										No2A_00339	399109	399675	567	1		Uncharacterized protein			No66_04016	4402679	4403098	420	2		Uncharacterized protein			No976_03246	3495982	3496929	948	1	fkbM	FkbM
second										No2A_00340	399908	400327	420	2		Uncharacterized protein			No66_04017	4403177	4403743	567	2		Uncharacterized protein			No976_03247	3496968	3498755	1788	3	ilvB	Acetolactate synthase large subunit
second										No2A_00341	400406	400972	567	2		Uncharacterized protein			No66_04018	4403976	4404395	420	3		Uncharacterized protein			No976_03248	3498817	3499743	927	1	mhpF	Acetaldehyde dehydrogenase
second										No2A_00342	401205	401624	420	3		Uncharacterized protein			No66_04019	4404425	4405768	1344	2	rfbH	Lipopolysaccharide biosynthesis protein RfbH			No976_03249	3499724	3500740	1017	2	mhpE	4-hydroxy-2-oxovalerate aldolase
second										No2A_00343	401654	402997	1344	2	rfbH	Lipopolysaccharide biosynthesis protein RfbH			No66_04020	4405774	4406823	1050	1	UXS5	UDP-glucuronic acid decarboxylase 5			No976_03250	3500737	3501795	1059	1	RHM2	Trifunctional UDP-glucose 4,6-dehydratase/UDP-4-keto-6-deoxy-D-glucose 3,5-epimerase/UDP-4-keto-L-rhamnose-reductase RHM2
second										No2A_00344	403002	404045	1044	3	UXS1	UDP-glucuronic acid decarboxylase 1			No66_04021	4406820	4407767	948	3	fkbM	FkbM			No976_03251	3504820	3501845	2976	-2	smc	Chromosome partition protein Smc
second										No2A_00345	404138	405925	1788	2	ilvB	Acetolactate synthase large subunit			No66_04022	4407806	4409593	1788	2	ilvB	Acetolactate synthase large subunit			No976_03252	3504876	3505340	465	3	ogt-1	UDP-N-acetylglucosamine--peptide N-acetylglucosaminyltransferase
second										No2A_00346	405987	406913	927	3	mhpF	Acetaldehyde dehydrogenase			No66_04023	4409655	4410581	927	3	mhpF	Acetaldehyde dehydrogenase			No976_03253	3506463	3505468	996	-1	STL1	Probable glycosyltransferase STELLO1
second										No2A_00347	406894	407910	1017	1	mhpE	4-hydroxy-2-oxovalerate aldolase			No66_04024	4410562	4411578	1017	1	mhpE	4-hydroxy-2-oxovalerate aldolase			No976_03254	3509593	3506519	3075	-2		Uncharacterized protein
second										No2A_00348	407907	408965	1059	3	RHM2	Trifunctional UDP-glucose 4,6-dehydratase/UDP-4-keto-6-deoxy-D-glucose 3,5-epimerase/UDP-4-keto-L-rhamnose-reductase RHM2			No66_04025	4411575	4412633	1059	3	RHM2	Trifunctional UDP-glucose 4,6-dehydratase/UDP-4-keto-6-deoxy-D-glucose 3,5-epimerase/UDP-4-keto-L-rhamnose-reductase RHM2			No976_03255	3509649	3510902	1254	3	Ogt	UDP-N-acetylglucosamine--peptide N-acetylglucosaminyltransferase 110 kDa subunit
second										No2A_00349	411885	409153	2733	-1	ogt-1	UDP-N-acetylglucosamine--peptide N-acetylglucosaminyltransferase			No66_04026	4415658	4412683	2976	-1		Uncharacterized protein
second										No2A_00350	411941	413194	1254	2	Ogt	UDP-N-acetylglucosamine--peptide N-acetylglucosaminyltransferase 110 kDa subunit			No66_04027	4415714	4416967	1254	2	Ogt	UDP-N-acetylglucosamine--peptide N-acetylglucosaminyltransferase 110 kDa subunit
[truncated: 50 more columns]

## Sheet: Table S14 chom-rearr G
Table S14. Breaking regions of chromosomal rearrangement G
Breaking region	Gene ID	Start	Stop	Length in bp	Frame	Gene name	Gene product	IS Group	Full/Fragment	Gene ID	Start	Stop	Length in bp	Frame	Gene name	Gene product	IS Group	Full/Fragment	Gene ID	Start	Stop	Length in bp	Frame	Gene name	Gene product	IS Group	Full/Fragment	Gene ID	Start	Stop	Length in bp	Frame	Gene name	Gene product	IS Group	Full/Fragment	Gene ID	Start	Stop	Length in bp	Frame	Gene name	Gene product	IS Group	Full/Fragment	Gene ID	Start	Stop	Length in bp
first
first
first
first	NIVA-CYA126_8_00039	47569	49194	1626	1	ancA	Cellulosome-anchoring protein																																							PCC7811_00979	1160076	1161701	1626
first	NIVA-CYA126_8_00040	49243	49533	291	1		Uncharacterized protein			No2A_01244	1452702	1454327	1626	3	ancA	Cellulosome-anchoring protein			No66_00563	704392	706017	1626	1	ancA	Cellulosome-anchoring protein			No976_04127	4521011	4522636	1626	2	ancA	Cellulosome-anchoring protein			PCC7805_02483	2715272	2713647	1626	-3	ancA	Cellulosome-anchoring protein			PCC7811_00980	1161750	1162040	291
first	NIVA-CYA126_8_00041	49511	49741	231	2		Uncharacterized protein			No2A_01245	1454376	1454666	291	3		Uncharacterized protein			No66_00564	706066	706356	291	1		Uncharacterized protein			No976_04128	4522685	4522975	291	2		Uncharacterized protein			PCC7805_02482	2713598	2713308	291	-3		Uncharacterized protein			PCC7811_00981	1162018	1162248	231
first	NIVA-CYA126_8_00042	49804	50754	951	1	menG	2-phytyl-1,4-naphtoquinone methyltransferase			No2A_01246	1454644	1454874	231	1		Uncharacterized protein			No66_00565	706334	706564	231	2		Uncharacterized protein			No976_04129	4522953	4523183	231	3		Uncharacterized protein			PCC7805_02481	2713330	2713100	231	-2		Uncharacterized protein			PCC7811_00982	1162311	1163261	951
first	NIVA-CYA126_8_00043	50921	51076	156	2		Uncharacterized protein			No2A_01247	1454937	1455887	951	3	menG	2-phytyl-1,4-naphtoquinone methyltransferase			No66_00566	706627	707577	951	1	menG	2-phytyl-1,4-naphtoquinone methyltransferase			No976_04130	4523246	4524196	951	2	menG	2-phytyl-1,4-naphtoquinone methyltransferase			PCC7805_02480	2713037	2712087	951	-3	menG	2-phytyl-1,4-naphtoquinone methyltransferase			PCC7811_00983	1163428	1163583	156
first	NIVA-CYA126_8_00044	56878	51563	5316	-2		Uncharacterized protein			No2A_01248	1456054	1456209	156	1		Uncharacterized protein			No66_00567	707744	707899	156	2		Uncharacterized protein			No976_04131	4524363	4524518	156	3		Uncharacterized protein			PCC7805_02479	2711985	2711830	156	-1		Uncharacterized protein			PCC7811_00984	1163659	1163769	111
first	NIVA-CYA126_8_00045	57004	57645	642	1	coaE	Dephospho-CoA kinase			No2A_01249	1462011	1456696	5316	-1		Uncharacterized protein			No66_00568	713701	708386	5316	-2		Uncharacterized protein			No976_04132	4530320	4525005	5316	-3		Uncharacterized protein			PCC7805_02478	2706028	2711343	5316	1		Uncharacterized protein			PCC7811_00985	1169385	1164070	5316
first	NIVA-CYA126_8_00046	57713	58063	351	2	psb28	Photosystem II reaction center Psb28 protein			No2A_01250	1462137	1462778	642	3	coaE	Dephospho-CoA kinase			No66_00569	713827	714468	642	1	coaE	Dephospho-CoA kinase			No976_04133	4530446	4531087	642	2	coaE	Dephospho-CoA kinase			PCC7805_02477	2705902	2705261	642	-2	coaE	Dephospho-CoA kinase			PCC7811_00986	1169511	1170152	642
first	NIVA-CYA126_8_00047	58210	58097	114	-2		Uncharacterized protein			No2A_01251	1462846	1463196	351	1	psb28	Photosystem II reaction center Psb28 protein			No66_00570	714536	714886	351	2	psb28	Photosystem II reaction center Psb28 protein			No976_04134	4531155	4531505	351	3	psb28	Photosystem II reaction center Psb28 protein			PCC7805_02476	2705193	2704843	351	-1	psb28	Photosystem II reaction center Psb28 protein			PCC7811_00987	1170220	1170570	351
first	NIVA-CYA126_8_00048	58356	58802	447	3		Uncharacterized protein			No2A_01252	1463343	1463230	114	-1		Uncharacterized protein			No66_00571	715033	714920	114	-2		Uncharacterized protein			No976_04135	4531652	4531539	114	-3		Uncharacterized protein			PCC7805_02475	2704696	2704809	114	1		Uncharacterized protein			PCC7811_00988	1170717	1170604	114
first	NIVA-CYA126_8_00049	59059	60132	1074	1		Uncharacterized protein	Group 1	Full length	No2A_01253	1463489	1463935	447	2		Uncharacterized protein			No66_00572	715179	715625	447	3		Uncharacterized protein			No976_04136	4531798	4532244	447	1		Uncharacterized protein			PCC7805_02474	2704550	2704104	447	-3		Uncharacterized protein			PCC7811_00989	1170863	1171309	447
first	NIVA-CYA126_8_00050	61137	62954	1818	3		Cell division cycle protein 48 homolog AF_1297			No2A_01254	1465119	1466936	1818	3		Cell division cycle protein 48 homolog AF_1297			No66_00573	716809	718626	1818	1		Cell division cycle protein 48 homolog AF_1297			No976_04137	4533428	4535245	1818	2		Cell division cycle protein 48 homolog AF_1297			PCC7805_02473	2702920	2701103	1818	-2		Cell division cycle protein 48 homolog AF_1297			PCC7811_00990	1172486	1174303	1818
first	NIVA-CYA126_8_00051	63233	65221	1989	2	capA	Capsule biosynthesis protein CapA			No2A_01255	1467215	1469203	1989	2	capA	Capsule biosynthesis protein CapA			No66_00574	718905	720893	1989	3	capA	Capsule biosynthesis protein CapA			No976_04138	4535524	4537512	1989	1	capA	Capsule biosynthesis protein CapA			PCC7805_02472	2700824	2698836	1989	-3	capA	Capsule biosynthesis protein CapA			PCC7811_00991	1174582	1176570	1989
first	NIVA-CYA126_8_00052	65291	66184	894	2	lacX	Protein LacX, plasmid			No2A_01256	1469273	1470166	894	2	lacX	Protein LacX, plasmid			No66_00575	720963	721856	894	3	lacX	Protein LacX, plasmid			No976_04139	4537582	4538475	894	1	lacX	Protein LacX, plasmid			PCC7805_02471	2698766	2697873	894	-3	lacX	Protein LacX, plasmid			PCC7811_00992	1176640	1177533	894
first							tRNA									tRNA									tRNA									tRNA									tRNA
first	NIVA-CYA126_8_00054	66392	67156	765	2		Uncharacterized protein			No2A_01258	1472140	1470401	1740	-2		Uncharacterized protein			No66_00577	723830	722091	1740	-3		Uncharacterized protein			No976_04141	4540448	4538709	1740	-3		Uncharacterized protein			PCC7805_02469	2697665	2696394	1272	-3		Uncharacterized protein			PCC7811_00994	1179507	1177768	1740
first	NIVA-CYA126_8_00055	68176	67256	921	-2		Probable transposase for insertion sequence element IS702	Group 5	Full length	No2A_01259	1472570	1473649	1080	2	fbaA	Fructose-bisphosphate aldolase class 2			No66_00578	724260	725339	1080	3	fbaA	Fructose-bisphosphate aldolase class 2			No976_04142	4540878	4541957	1080	3	fbaA	Fructose-bisphosphate aldolase class 2			PCC7805_02468	2695939	2694860	1080	-2	fbaA	Fructose-bisphosphate aldolase class 2			PCC7811_00995	1179937	1181016	1080
first	NIVA-CYA126_8_00056	68239	68805	567	1		Uncharacterized protein			No2A_01260	1474026	1475120	1095	3	barA	Signal transduction histidine-protein kinase BarA			No66_00579	725716	726789	1074	1	barA	Signal transduction histidine-protein kinase BarA			No976_04143	4542334	4543428	1095	1	barA	Signal transduction histidine-protein kinase BarA			PCC7805_02467	2694483	2693389	1095	-1	barA	Signal transduction histidine-protein kinase BarA			PCC7811_00996	1181393	1182487	1095
first	NIVA-CYA126_8_00057	69262	70341	1080	1	fbaA	Fructose-bisphosphate aldolase class 2			No2A_01261	1475910	1475128	783	-1	apxIA	RTX-I toxin determinant A from serotypes 1/9			No66_00580	727600	726818	783	-2	apxIA	RTX-I toxin determinant A from serotypes 1/9			No976_04144	4544218	4543436	783	-2	apxIA	RTX-I toxin determinant A from serotypes 1/9			PCC7805_02466	2692599	2693381	783	3	apxIA	RTX-I toxin determinant A from serotypes 1/9			PCC7811_00997	1183277	1182495	783
first	NIVA-CYA126_8_00058	70718	71812	1095	2	barA	Signal transduction histidine-protein kinase BarA			No2A_01262	1476103	1477518	1416	1		Uncharacterized protein aq_2027			No66_00581	727793	729208	1416	2		Uncharacterized protein aq_2027			No976_04145	4544411	4545826	1416	2		Uncharacterized protein aq_2027			PCC7805_02465	2692406	2690991	1416	-3		Uncharacterized protein aq_2027			PCC7811_00998	1183470	1184885	1416
first	NIVA-CYA126_8_00059	72602	71820	783	-3	apxIA	RTX-I toxin determinant A from serotypes 1/9			No2A_01263	1477541	1478155	615	2		Uncharacterized protein in mobD 3'region			No66_00582	729231	729845	615	3		Uncharacterized protein in mobD 3'region			No976_04146	4545849	4546463	615	3		Uncharacterized protein in mobD 3'region			PCC7805_02464	2690968	2690354	615	-2		Uncharacterized protein in mobD 3'region			PCC7811_00999	1184908	1185522	615
first	NIVA-CYA126_8_00060	72795	74210	1416	3		Uncharacterized protein aq_2027			No2A_01264	1478282	1479190	909	2	SG1	protein SLOW GREEN 1, chloroplastic			No66_00583	729972	730880	909	3	SG1	protein SLOW GREEN 1, chloroplastic			No976_04147	4546590	4547498	909	3	SG1	protein SLOW GREEN 1, chloroplastic			PCC7805_02463	2690227	2689319	909	-2	SG1	protein SLOW GREEN 1, chloroplastic			PCC7811_01000	1185649	1186557	909
first	NIVA-CYA126_8_00061	74233	74847	615	1		Uncharacterized protein in mobD 3'region			No2A_01265	1479271	1479621	351	1		Metallothiol transferase fosB			No66_00584	730961	731311	351	2		Metallothiol transferase fosB			No976_04148	4547578	4547928	351	1		Metallothiol transferase fosB			PCC7805_02462	2689238	2688888	351	-3		Metallothiol transferase fosB			PCC7811_01001	1186638	1186988	351
first	NIVA-CYA126_8_00062	74974	75882	909	1	SG1	protein SLOW GREEN 1, chloroplastic			No2A_01266	1479647	1480900	1254	2	mrdB	Peptidoglycan glycosyltransferase MrdB			No66_00585	731337	732590	1254	3	mrdB	Peptidoglycan glycosyltransferase MrdB			No976_04149	4547954	4549207	1254	2	mrdB	Peptidoglycan glycosyltransferase MrdB			PCC7805_02461	2688862	2687609	1254	-2	mrdB	Peptidoglycan glycosyltransferase MrdB			PCC7811_01002	1187014	1188267	1254
first	NIVA-CYA126_8_00063	75963	76313	351	3		Metallothiol transferase fosB			No2A_01267	1480983	1481393	411	3		Uncharacterized protein R02472			No66_00586	732673	733083	411	1		Uncharacterized protein R02472			No976_04150	4549290	4549700	411	3		Uncharacterized protein R02472			PCC7805_02460	2687526	2687116	411	-1		Uncharacterized protein R02472			PCC7811_01003	1188350	1188760	411
first	NIVA-CYA126_8_00064	76339	77592	1254	1	mrdB	Peptidoglycan glycosyltransferase MrdB			No2A_01268	1481393	1482346	954	2		Uncharacterized protein slr0712			No66_00587	733083	734036	954	3		Uncharacterized protein slr0712			No976_04151	4549700	4550653	954	2		Uncharacterized protein slr0712			PCC7805_02459	2687116	2686163	954	-2		Uncharacterized protein slr0712			PCC7811_01004	1188760	1189713	954
first	NIVA-CYA126_8_00065	77675	78085	411	2		Uncharacterized protein R02472			No2A_01269	1482378	1484282	1905	3		Uncharacterized protein			No66_00588	734068	735972	1905	1		Uncharacterized protein			No976_04152	4550685	4552589	1905	3		Uncharacterized protein			PCC7805_02458	2686131	2684227	1905	-1		Uncharacterized protein			PCC7811_01005	1189745	1191649	1905
first	NIVA-CYA126_8_00066	78085	79038	954	1		Uncharacterized protein slr0712			No2A_01270	1484401	1484736	336	1	petJ	Cytochrome c6			No66_00589	736091	736426	336	2	petJ	Cytochrome c6			No976_04153	4552708	4553043	336	1	petJ	Cytochrome c6			PCC7805_02457	2684108	2683773	336	-3	petJ	Cytochrome c6			PCC7811_01006	1191768	1192103	336
first	NIVA-CYA126_8_00067	79060	80964	1905	1		Uncharacterized protein			No2A_01271	1484908	1485330	423	1		Uncharacterized protein			No66_00590	736598	737020	423	2		Uncharacterized protein			No976_04154	4553215	4553637	423	1		Uncharacterized protein			PCC7805_02456	2683601	2683179	423	-3		Uncharacterized protein			PCC7811_01007	1192275	1192697	423
first	NIVA-CYA126_8_00068	81083	81418	336	2	petJ	Cytochrome c6			No2A_01272	1485330	1486175	846	3		Protease htpX-like protein			No66_00591	737020	737865	846	1		Protease htpX-like protein			No976_04155	4553637	4554482	846	3		Protease htpX-like protein			PCC7805_02455	2683179	2682334	846	-1		Protease htpX-like protein			PCC7811_01008	1192697	1193542	846
first	NIVA-CYA126_8_00069	81590	82012	423	2		Uncharacterized protein			No2A_01273	1487384	1486242	1143	-3	hypD2	Hydrogenase maturation factor HypD2			No66_00592	739074	737932	1143	-1	hypD2	Hydrogenase maturation factor HypD2			No976_04156	4555691	4554549	1143	-3	hypD2	Hydrogenase maturation factor HypD2			PCC7805_02454	2681125	2682267	1143	1	hypD2	Hydrogenase maturation factor HypD2			PCC7811_01009	1194751	1193609	1143
first	NIVA-CYA126_8_00070	82012	82857	846	1		Protease htpX-like protein			No2A_01274	1488848	1487565	1284	-3	purA	Adenylosuccinate synthetase			No66_00593	740537	739185	1353	-3	purA	Adenylosuccinate synthetase			No976_04157	4556131	4555766	366	-2		Uncharacterized protein			PCC7805_02453	2679662	2681014	1353	2	purA	Adenylosuccinate synthetase			PCC7811_01010	1195191	1194826	366
first	NIVA-CYA126_8_00071	84012	82903	1110	-1	hypD2	Hydrogenase maturation factor HypD2			No2A_01275	1489441	1490508	1068	1	add	Adenosine deaminase			No66_00594	741118	742185	1068	1	add	Adenosine deaminase			No976_04158	4556346	4556131	216	-1		Uncharacterized protein			PCC7805_02452	2679029	2677962	1068	-3	add	Adenosine deaminase			PCC7811_01011	1195406	1195191	216
first	NIVA-CYA126_8_00072	85475	84123	1353	-3	purA	Adenylosuccinate synthetase			No2A_01276	1490994	1490563	432	-1	rsbW	Serine-protein kinase RsbW			No66_00595	742671	742240	432	-1	rsbW	Serine-protein kinase RsbW			No976_04159	4556603	4556388	216	-3		Uncharacterized protein			PCC7805_02451	2677476	2677907	432	3	rsbW	Serine-protein kinase RsbW			PCC7811_01012	1195664	1195449	216
first	NIVA-CYA126_8_00073	86055	87122	1068	3	add	Adenosine deaminase			No2A_01277	1491656	1491039	618	-3		Putative transposase in snaA-snaB intergenic region	ISNGY	Fragment	No66_00596	743333	742716	618	-3		Putative transposase in snaA-snaB intergenic region	ISNGY	Fragment	No976_04160	4557492	4556596	897	-1	arc	AAA ATPase forming ring-shaped complexes			PCC7805_02450	2676814	2677431	618	1		Putative transposase in snaA-snaB intergenic region	ISNGY	Fragment	PCC7811_01013	1197158	1195806	1353
first	NIVA-CYA126_8_00074	87608	87177	432	-3	rsbW	Serine-protein kinase RsbW			No2A_01278	1492011	1491664	348	-1		Transposase	ISNGY	Fragment	No66_00597	743688	743341	348	-1		Transposase	ISNGY	Fragment	No976_04161	4558975	4557623	1353	-2	purA	Adenylosuccinate synthetase			PCC7805_02449	2676459	2676806	348	3		Transposase	ISNGY	Fragment	PCC7811_01014	1197751	1198818	1068
first	NIVA-CYA126_8_00075	88270	87653	618	-2		Putative transposase in snaA-snaB intergenic region	ISNGY	Fragment	No2A_01279	1492175	1492471	297	2	vapB	Virulence-associated protein B			No66_00598	743852	744148	297	2	vapB	Virulence-associated protein B			No976_04162	4559568	4560635	1068	3	add	Adenosine deaminase			PCC7805_02448	2676295	2675999	297	-2	vapB	Virulence-associated protein B			PCC7811_01015	1199304	1198873	432
first	NIVA-CYA126_8_00076	88625	88278	348	-3		Transposase	ISNGY	Fragment	No2A_01280	1492494	1493630	1137	3	mprA	Response regulator MprA			No66_00599	744171	745307	1137	3	mprA	Response regulator MprA			No976_04163	4561121	4560690	432	-3	rsbW	Serine-protein kinase RsbW			PCC7805_02447	2675976	2674840	1137	-1	mprA	Response regulator MprA			PCC7811_01016	1199966	1199349	618
first	NIVA-CYA126_8_00077	88789	89085	297	1	vapB	Virulence-associated protein B			No2A_01281	1494076	1493747	330	-2		Anti-sigma factor antagonist			No66_00600	745753	745424	330	-2		Anti-sigma factor antagonist			No976_04164	4561783	4561166	618	-2		Putative transposase in snaA-snaB intergenic region	ISNGY	Fragment	PCC7805_02446	2674394	2674723	330	2		Anti-sigma factor antagonist			PCC7811_01017	1200321	1199974	348
first	NIVA-CYA126_8_00078	89108	90244	1137	2	mprA	Response regulator MprA			No2A_01282	1494816	1494178	639	-1		Uncharacterized protein			No66_00601	746493	745855	639	-1		Uncharacterized protein			No976_04165	4562138	4561791	348	-3		Transposase	ISNGY	Fragment	PCC7805_02445	2673630	2674292	663	3		Uncharacterized protein			PCC7811_01018	1200485	1200781	297
first	NIVA-CYA126_8_00079	90690	90361	330	-1		Anti-sigma factor antagonist			No2A_01283	1494932	1495186	255	2		Putative transposase	Group 3678	Fragment	No66_00602	747041	746535	507	-3	dps	DNA protection during starvation protein			No976_04166	4562302	4562598	297	1	vapB	Virulence-associated protein B			PCC7805_02444	2673106	2673612	507	1	dps	DNA protection during starvation protein			PCC7811_01019	1200804	1201940	1137
first	NIVA-CYA126_8_00080	91430	90792	639	-3		Uncharacterized protein																					No976_04167	4562621	4563757	1137	2	mprA	Response regulator MprA												PCC7811_01020	1202386	1202057	330
first	NIVA-CYA126_8_00081	91978	91472	507	-2	dps	DNA protection during starvation protein																					No976_04168	4564203	4563874	330	-1		Anti-sigma factor antagonist												PCC7811_01021	1203126	1202488	639
first																												No976_04169	4564967	4564305	663	-3		Uncharacterized protein												PCC7811_01022	1203242	1203496	255
first																												No976_04170	4565491	4564985	507	-2	dps	DNA protection during starvation protein												PCC7811_01023	1203914	1204327	414
first																																														PCC7811_01024	1204841	1204335	507
first
second
second
second
second
second
second
second
second
second
second										No2A_02596	2902229	2901204	1026	-3	dppB	Dipeptide transport system permease protein DppB
second										No2A_02597	2902502	2902317	186	-3		Uncharacterized protein			No66_01918	2134316	2133291	1026	-3	dppB	Dipeptide transport system permease protein DppB												PCC7805_01062	1234369	1235394	1026	1	dppB	Dipeptide transport system permease protein DppB
second	NIVA-CYA126_8_01407	1526214	1525189	1026	-1	dppB	Dipeptide transport system permease protein DppB			No2A_02598	2902615	2902499	117	-2		Uncharacterized protein			No66_01919	2134589	2134404	186	-3		Uncharacterized protein			No976_01172	1243236	1242211	1026	-1	dppB	Dipeptide transport system permease protein DppB			PCC7805_01061	1234096	1234281	186	1		Uncharacterized protein			PCC7811_02390	2655271	2654246	1026
second	NIVA-CYA126_8_01408	1526487	1526302	186	-1		Uncharacterized protein			No2A_02599	2902795	2904303	1509	1		Uncharacterized protein sll0936			No66_01920	2134702	2134586	117	-2		Uncharacterized protein			No976_01173	1243509	1243324	186	-1		Uncharacterized protein			PCC7805_01060	1233983	1234099	117	2		Uncharacterized protein			PCC7811_02391	2655544	2655359	186
second	NIVA-CYA126_8_01409	1526600	1526484	117	-3		Uncharacterized protein			No2A_02600	2912879	2904558	8322	-3	SPY	Probable UDP-N-acetylglucosamine--peptide N-acetylglucosaminyltransferase SPINDLY			No66_01921	2134882	2136390	1509	1		Uncharacterized protein sll0936			No976_01174	1243622	1243506	117	-3		Uncharacterized protein			PCC7805_01059	1233803	1232295	1509	-3		Uncharacterized protein sll0936			PCC7811_02392	2655657	2655541	117
second	NIVA-CYA126_8_01410	1526780	1528288	1509	2		Uncharacterized protein sll0936			No2A_02601	2913152	2914990	1839	2	ftsH3	ATP-dependent zinc metalloprotease FtsH 3			No66_01922	2144966	2136645	8322	-3	SPY	Probable UDP-N-acetylglucosamine--peptide N-acetylglucosaminyltransferase SPINDLY			No976_01175	1243802	1245310	1509	2		Uncharacterized protein sll0936			PCC7805_01058	1223666	1231987	8322	2	SPY	Probable UDP-N-acetylglucosamine--peptide N-acetylglucosaminyltransferase SPINDLY			PCC7811_02393	2655837	2657345	1509
second	NIVA-CYA126_8_01411	1536864	1528543	8322	-1	SPY	Probable UDP-N-acetylglucosamine--peptide N-acetylglucosaminyltransferase SPINDLY			No2A_02602	2915808	2915203	606	-1	CPP1	Protein CHAPERONE-LIKE PROTEIN OF POR1, chloroplastic			No66_01923	2145239	2147077	1839	2	ftsH3	ATP-dependent zinc metalloprotease FtsH 3			No976_01176	1253886	1245565	8322	-1	SPY	Probable UDP-N-acetylglucosamine--peptide N-acetylglucosaminyltransferase SPINDLY			PCC7805_01057	1223393	1221555	1839	-3	ftsH3	ATP-dependent zinc metalloprotease FtsH 3			PCC7811_02394	2665921	2657600	8322
second	NIVA-CYA126_8_01412	1537137	1538975	1839	3	ftsH3	ATP-dependent zinc metalloprotease FtsH 3			No2A_02603	2916652	2915882	771	-2		Polyphenol oxidase			No66_01924	2147894	2147397	498	-3	CPP1	Protein CHAPERONE-LIKE PROTEIN OF POR1, chloroplastic			No976_01177	1254159	1255997	1839	3	ftsH3	ATP-dependent zinc metalloprotease FtsH 3			PCC7805_01056	1220737	1221342	606	1	CPP1	Protein CHAPERONE-LIKE PROTEIN OF POR1, chloroplastic			PCC7811_02395	2666194	2668032	1839
second	NIVA-CYA126_8_01413	1539793	1539188	606	-2	CPP1	Protein CHAPERONE-LIKE PROTEIN OF POR1, chloroplastic			No2A_02604	2916730	2917569	840	1		Biotin acetyl-CoA carboxylase ligase			No66_01925	2148738	2147968	771	-1		Polyphenol oxidase			No976_01178	1256815	1256210	606	-2	CPP1	Protein CHAPERONE-LIKE PROTEIN OF POR1, chloroplastic			PCC7805_01055	1219893	1220663	771	3		Polyphenol oxidase			PCC7811_02396	2668850	2668245	606
second	NIVA-CYA126_8_01414	1540637	1539867	771	-3		Polyphenol oxidase			No2A_02605	2917606	2919192	1587	1		Uncharacterized metalloprotease HI_0409			No66_01926	2148816	2149655	840	3		Biotin acetyl-CoA carboxylase ligase			No976_01179	1257659	1256889	771	-3		Polyphenol oxidase			PCC7805_01054	1219815	1218976	840	-1		Biotin acetyl-CoA carboxylase ligase			PCC7811_02397	2669694	2668924	771
second	NIVA-CYA126_8_01415	1540658	1541554	897	2	birA	BirA			No2A_02606	2919559	2919356	204	-2		Uncharacterized protein			No66_01927	2149692	2151278	1587	3		Uncharacterized metalloprotease HI_0409			No976_01180	1257721	1258584	864	1	birA	BirA			PCC7805_01053	1218939	1217353	1587	-1		Uncharacterized metalloprotease HI_0409			PCC7811_02398	2669772	2670611	840
second	NIVA-CYA126_8_01416	1541591	1543177	1587	2		Uncharacterized metalloprotease HI_0409			No2A_02607	2919928	2919566	363	-2		Uncharacterized WD repeat-containing protein alr2800			No66_01928	2152014	2151442	573	-1		Uncharacterized WD repeat-containing protein alr2800			No976_01181	1258621	1260207	1587	1		Uncharacterized metalloprotease HI_0409			PCC7805_01052	1215819	1217189	1371	3		Uncharacterized WD repeat-containing protein alr2800			PCC7811_02399	2670648	2672234	1587
second	NIVA-CYA126_8_01417	1544711	1543341	1371	-3		Uncharacterized WD repeat-containing protein alr2800			No2A_02608	2920729	2919977	753	-2		Uncharacterized WD repeat-containing protein alr2800			No66_01929	2152812	2152063	750	-1		Uncharacterized WD repeat-containing protein alr2800			No976_01182	1261741	1260371	1371	-2		Uncharacterized WD repeat-containing protein alr2800			PCC7805_01051	1215733	1214246	1488	-2	cya	Bifunctional hemolysin/adenylate cyclase			PCC7811_02400	2672970	2672398	573
second	NIVA-CYA126_8_01418	1544931	1546271	1341	3	lktA	Leukotoxin			No2A_02609	2920815	2922302	1488	3	cya	Bifunctional hemolysin/adenylate cyclase			No66_01930	2153022	2153261	240	3		hypothetical protein			No976_01183	1261984	1264152	2169	1		Uncharacterized protein			PCC7805_01050	1214095	1213319	777	-2	frpC	Iron-regulated protein FrpC			PCC7811_02401	2673768	2673019	750
second	NIVA-CYA126_8_01419	1546422	1547198	777	3	frpC	Iron-regulated protein FrpC			No2A_02610	2922453	2923229	777	3	frpC	Iron-regulated protein FrpC			No66_01931	2153692	2154492	801	1	ltxA	Leukotoxin			No976_01184	1264188	1265108	921	3		Probable transposase for insertion sequence element IS702	Group 5	Full length	PCC7805_01049	1213016	1212801	216	-3		Uncharacterized protein			PCC7811_02402	2674011	2676065	2055
second	NIVA-CYA126_8_01420	1547635	1547300	336	-2		Uncharacterized protein			No2A_02611	2923386	2923601	216	3		Uncharacterized protein			No66_01932	2154638	2154853	216	2		Uncharacterized protein			No976_01185	1265475	1266251	777	3	frpC	Iron-regulated protein FrpC			PCC7805_01048	1212797	1212510	288	-3		Addiction module toxin, RelE/StbE family			PCC7811_02403	2676313	2676528	216
second	NIVA-CYA126_8_01421	1547948	1547628	321	-3		Uncharacterized protein			No2A_02612	2923543	2923893	351	1		Addiction module toxin, RelE/StbE family			No66_01933	2154795	2155145	351	3		Addiction module toxin, RelE/StbE family			No976_01186	1266429	1266653	225	3		Uncharacterized protein			PCC7805_01047	1212353	1212144	210	-3		Similarity			PCC7811_02404	2676532	2676819	288
second	NIVA-CYA126_8_01422	1548241	1548450	210	1		Uncharacterized protein			No2A_02613	2924049	2924258	210	3		Similarity			No66_01934	2155301	2155510	210	2		Similarity			No976_01187	1266653	1267021	369	2		Uncharacterized protein			PCC7805_01046	1212147	1211734	414	-1		Similar to tr/P73415/P73415			PCC7811_02405	2676975	2677184	210
second	NIVA-CYA126_8_01423	1548447	1548860	414	3		Uncharacterized protein			No2A_02614	2924255	2924527	273	2		Uncharacterized protein			No66_01935	2155507	2155779	273	1		Uncharacterized protein			No976_01188	1267325	1267128	198	-3	vapC	Ribonuclease VapC			PCC7805_01045	1211081	1211479	399	2	vapC	Ribonuclease VapC			PCC7811_02406	2677181	2677453	273
second	NIVA-CYA126_8_01424	1549286	1549104	183	-3		Alanyl-tRNA synthetase			No2A_02615	2924675	2924475	201	-3		Alanyl-tRNA synthetase			No66_01936	2155927	2155727	201	-2		Alanyl-tRNA synthetase			No976_01189	1267522	1267322	201	-2		DUF2191 domain-containing protein			PCC7805_01044	1210884	1211084	201	3		Alanyl-tRNA synthetase			PCC7811_02407	2677601	2677401	201
second	NIVA-CYA126_8_01425	1549508	1549723	216	2		Uncharacterized protein			No2A_02616	2924897	2925097	201	2		Uncharacterized protein			No66_01937	2156149	2156349	201	1		Uncharacterized protein			No976_01190	1267759	1267974	216	1		Uncharacterized protein			PCC7805_01043	1210662	1210462	201	-1		Uncharacterized protein			PCC7811_02408	2677823	2678023	201
second	NIVA-CYA126_8_01426	1549993	1550196	204	1		UPF0150 protein Ta0767			No2A_02617	2925159	2925362	204	3		UPF0150 protein Ta0767			No66_01938	2156411	2156614	204	2		UPF0150 protein Ta0767			No976_01191	1268243	1268446	204	2		UPF0150 protein Ta0767			PCC7805_01042	1210400	1210197	204	-3		UPF0150 protein Ta0767			PCC7811_02409	2678085	2678288	204
second	NIVA-CYA126_8_01427	1550193	1550402	210	3		Uncharacterized protein			No2A_02618	2925359	2925568	210	2		Uncharacterized protein			No66_01939	2156611	2156820	210	1		Uncharacterized protein			No976_01192	1268443	1268652	210	1		Uncharacterized protein			PCC7805_01041	1210200	1209991	210	-1		Uncharacterized protein			PCC7811_02410	2678285	2678494	210
second	NIVA-CYA126_8_01428	1550839	1550576	264	-2		Uncharacterized protein			No2A_02619	2926005	2925742	264	-1		Uncharacterized protein			No66_01940	2157257	2156994	264	-3		Uncharacterized protein			No976_01193	1269089	1268826	264	-3		Uncharacterized protein			PCC7805_01040	1209554	1209817	264	2		Uncharacterized protein			PCC7811_02411	2678931	2678668	264
second	NIVA-CYA126_8_01429	1551740	1551129	612	-3		Uncharacterized protein			No2A_02620	2926906	2926295	612	-2		Uncharacterized protein			No66_01941	2158158	2157547	612	-1		Uncharacterized protein			No976_01194	1269990	1269379	612	-1		Uncharacterized protein			PCC7805_01039	1208653	1209264	612	1		Uncharacterized protein			PCC7811_02412	2679832	2679221	612
second	NIVA-CYA126_8_01430	1552983	1551889	1095	-1	gldA	Glycerol dehydrogenase			No2A_02621	2928149	2927055	1095	-3	gldA	Glycerol dehydrogenase			No66_01942	2159401	2158307	1095	-2	gldA	Glycerol dehydrogenase			No976_01195	1271234	1270140	1095	-3	gldA	Glycerol dehydrogenase			PCC7805_01038	1207409	1208503	1095	2	gldA	Glycerol dehydrogenase			PCC7811_02413	2681075	2679981	1095
second	NIVA-CYA126_8_01431	1554302	1553358	945	-3		Probable GDP-L-fucose synthase 1			No2A_02622	2929468	2928524	945	-2		Probable GDP-L-fucose synthase 1			No66_01943	2160720	2159776	945	-1		Probable GDP-L-fucose synthase 1			No976_01196	1272553	1271609	945	-2		Probable GDP-L-fucose synthase 1			PCC7805_01037	1206090	1207034	945	3		Probable GDP-L-fucose synthase 1			PCC7811_02414	2682394	2681450	945
second	NIVA-CYA126_8_01432	1555357	1554329	1029	-2	MUR1	GDP-mannose 4,6 dehydratase 2			No2A_02623	2930523	2929495	1029	-1	MUR1	GDP-mannose 4,6 dehydratase 2			No66_01944	2161775	2160747	1029	-3	MUR1	GDP-mannose 4,6 dehydratase 2			No976_01197	1273608	1272580	1029	-1	MUR1	GDP-mannose 4,6 dehydratase 2			PCC7805_01036	1205035	1206063	1029	1	MUR1	GDP-mannose 4,6 dehydratase 2			PCC7811_02415	2683449	2682421	1029
second	NIVA-CYA126_8_01433	1556575	1555841	735	-2	rfbP	Undecaprenyl-phosphate galactose phosphotransferase			No2A_02624	2931741	2931007	735	-1	rfbP	Undecaprenyl-phosphate galactose phosphotransferase			No66_01945	2162993	2162259	735	-3	rfbP	Undecaprenyl-phosphate galactose phosphotransferase			No976_01198	1274826	1274092	735	-1	rfbP	Undecaprenyl-phosphate galactose phosphotransferase			PCC7805_01035	1203817	1204551	735	1	rfbP	Undecaprenyl-phosphate galactose phosphotransferase			PCC7811_02416	2684667	2683933	735
second	NIVA-CYA126_8_01434	1557974	1556817	1158	-3		Uncharacterized glycosyltransferase MJ1178			No2A_02625	2933140	2931983	1158	-2		Uncharacterized glycosyltransferase MJ1178			No66_01946	2164392	2163235	1158	-1		Uncharacterized glycosyltransferase MJ1178			No976_01199	1276225	1275068	1158	-2		Uncharacterized glycosyltransferase MJ1178			PCC7805_01034	1202418	1203575	1158	3		Uncharacterized glycosyltransferase MJ1178			PCC7811_02417	2686066	2684909	1158
second	NIVA-CYA126_8_01435	1558299	1560311	2013	3	gacS	Sensor protein GacS			No2A_02626	2933465	2935477	2013	2	gacS	Sensor protein GacS			No66_01947	2164717	2166729	2013	1	gacS	Sensor protein GacS			No976_01200	1276550	1278562	2013	2	gacS	Sensor protein GacS			PCC7805_01033	1202093	1200081	2013	-3	gacS	Sensor protein GacS			PCC7811_02418	2686391	2688403	2013
second	NIVA-CYA126_8_01436	1560511	1561857	1347	1	clpX	ATP-dependent Clp protease ATP-binding subunit ClpX			No2A_02627	2935677	2937023	1347	3	clpX	ATP-dependent Clp protease ATP-binding subunit ClpX			No66_01948	2166929	2168275	1347	2	clpX	ATP-dependent Clp protease ATP-binding subunit ClpX			No976_01201	1278762	1280108	1347	3	clpX	ATP-dependent Clp protease ATP-binding subunit ClpX			PCC7805_01032	1199881	1198535	1347	-2	clpX	ATP-dependent Clp protease ATP-binding subunit ClpX			PCC7811_02419	2688603	2689949	1347
second	NIVA-CYA126_8_01437	1563665	1561956	1710	-3	nadE	Glutamine-dependent NAD(+) synthetase			No2A_02628	2938816	2937122	1695	-2	nadE	Glutamine-dependent NAD(+) synthetase			No66_01949	2170083	2168374	1710	-1	nadE	Glutamine-dependent NAD(+) synthetase			No976_01202	1281916	1280207	1710	-2	nadE	Glutamine-dependent NAD(+) synthetase			PCC7805_01031	1196727	1198436	1710	3	nadE	Glutamine-dependent NAD(+) synthetase			PCC7811_02420	2691757	2690048	1710
second	NIVA-CYA126_8_01438	1564495	1563731	765	-2		Uncharacterized protein slr0436			No2A_02629	2942109	2938846	3264	-1		Putative type I restriction enzyme HindVIIP R protein			No66_01950	2170913	2170149	765	-3		Uncharacterized protein slr0436			No976_01203	1282746	1281982	765	-1		Uncharacterized protein slr0436			PCC7805_01030	1195897	1196661	765	1		Uncharacterized protein slr0436			PCC7811_02421	2692587	2691823	765
second	NIVA-CYA126_8_01439	1565345	1564614	732	-3		Uncharacterized protein Synpcc7942_1424			No2A_02630	2943338	2942097	1242	-3		Putative type-1 restriction enzyme MjaXP specificity protein			No66_01951	2171763	2171032	732	-1		Uncharacterized protein Synpcc7942_1424			No976_01204	1283596	1282865	732	-2		Uncharacterized protein Synpcc7942_1424			PCC7805_01029	1195047	1195778	732	3		Uncharacterized protein Synpcc7942_1424			PCC7811_02422	2693444	2692713	732
second	NIVA-CYA126_8_01440	1567710	1565764	1947	-1	ccmM	Carbon dioxide concentrating mechanism protein CcmM			No2A_02631	2945499	2943328	2172	-1		Putative type I restriction enzyme MjaXP M protein			No66_01952	2174128	2172182	1947	-2	ccmM	Carbon dioxide concentrating mechanism protein CcmM			No976_01205	1285960	1284014	1947	-2	ccmM	Carbon dioxide concentrating mechanism protein CcmM			PCC7805_01028	1192683	1194629	1947	3	ccmM	Carbon dioxide concentrating mechanism protein CcmM			PCC7811_02423	2695809	2693863	1947
second	NIVA-CYA126_8_01441	1568259	1567957	303	-1	ccmL	Carbon dioxide concentrating mechanism protein CcmL			No2A_02632	2946305	2945541	765	-3		Uncharacterized protein slr0436			No66_01953	2174684	2174382	303	-3	ccmL	Carbon dioxide concentrating mechanism protein CcmL			No976_01206	1286516	1286214	303	-3	ccmL	Carbon dioxide concentrating mechanism protein CcmL			PCC7805_01027	1192127	1192429	303	2	ccmL	Carbon dioxide concentrating mechanism protein CcmL			PCC7811_02424	2696365	2696063	303
second	NIVA-CYA126_8_01442	1568690	1568349	342	-3	ccmK	Carbon dioxide-concentrating mechanism protein CcmK			No2A_02633	2947155	2946424	732	-1		Uncharacterized protein Synpcc7942_1424			No66_01954	2175115	2174774	342	-2	ccmK	Carbon dioxide-concentrating mechanism protein CcmK			No976_01207	1286947	1286606	342	-2	ccmK	Carbon dioxide-concentrating mechanism protein CcmK			PCC7805_01026	1191696	1192037	342	3	ccmK	Carbon dioxide-concentrating mechanism protein CcmK			PCC7811_02425	2696796	2696455	342
second	NIVA-CYA126_8_01443	1569163	1568852	312	-2	ccmK	Carbon dioxide-concentrating mechanism protein CcmK			No2A_02634	2949520	2947574	1947	-2	ccmM	Carbon dioxide concentrating mechanism protein CcmM			No66_01955	2175588	2175277	312	-1	ccmK	Carbon dioxide-concentrating mechanism protein CcmK			No976_01208	1287420	1287109	312	-1	ccmK	Carbon dioxide-concentrating mechanism protein CcmK			PCC7805_01025	1191223	1191534	312	1	ccmK	Carbon dioxide-concentrating mechanism protein CcmK			PCC7811_02426	2697269	2696958	312
second	NIVA-CYA126_8_01444	1569723	1571594	1872	3	ndhF2	NAD(P)H-quinone oxidoreductase subunit 5, organellar chromatophore 2			No2A_02635	2950069	2949767	303	-2	ccmL	Carbon dioxide concentrating mechanism protein CcmL			No66_01956	2176148	2178019	1872	2	ndhF2	NAD(P)H-quinone oxidoreductase subunit 5, organellar chromatophore 2			No976_01209	1287980	1289851	1872	2	ndhF2	NAD(P)H-quinone oxidoreductase subunit 5, organellar chromatophore 2			PCC7805_01024	1190663	1188792	1872	-3	ndhF2	NAD(P)H-quinone oxidoreductase subunit 5, organellar chromatophore 2			PCC7811_02427	2697829	2699700	1872
second	NIVA-CYA126_8_01445	1571693	1573195	1503	2	ndhD1	NAD(P)H-quinone oxidoreductase chain 4 1			No2A_02636	2950500	2950159	342	-1	ccmK	Carbon dioxide-concentrating mechanism protein CcmK			No66_01957	2178132	2179634	1503	3	ndhD1	NAD(P)H-quinone oxidoreductase chain 4 1			No976_01210	1289964	1291466	1503	3	ndhD1	NAD(P)H-quinone oxidoreductase chain 4 1			PCC7805_01023	1188686	1187184	1503	-3	ndhD1	NAD(P)H-quinone oxidoreductase chain 4 1			PCC7811_02428	2699776	2701278	1503
second	NIVA-CYA126_8_01446	1573291	1574460	1170	1	cupB	CupB			No2A_02637	2950973	2950662	312	-3	ccmK	Carbon dioxide-concentrating mechanism protein CcmK			No66_01958	2179730	2180899	1170	2		Putative CO2 hydration protein			No976_01211	1291562	1292731	1170	2		Putative CO2 hydration protein			PCC7805_01022	1187088	1185919	1170	-1		Putative CO2 hydration protein			PCC7811_02429	2701374	2702543	1170
second	NIVA-CYA126_8_01447	1574491	1577193	2703	1	yeeA	Putative DNA methyltransferase YeeA			No2A_02638	2951533	2953404	1872	1	ndhF2	NAD(P)H-quinone oxidoreductase subunit 5, organellar chromatophore 2			No66_01959	2180930	2183623	2694	2	yeeA	Putative DNA methyltransferase YeeA			No976_01212	1292762	1295455	2694	2	yeeA	Putative DNA methyltransferase YeeA			PCC7805_01021	1185888	1183195	2694	-1	yeeA	Putative DNA methyltransferase YeeA			PCC7811_02430	2702574	2705270	2697
second										No2A_02639	2953510	2955012	1503	1	ndhD1	NAD(P)H-quinone oxidoreductase chain 4 1
second										No2A_02640	2955108	2956277	1170	3		Putative CO2 hydration protein
second										No2A_02641	2956308	2959004	2697	3	yeeA	Putative DNA methyltransferase YeeA
second
[truncated: 50 more columns]

## Sheet: Table S15 chrom-rearr H
Table S15. Breaking regions of chromosomal rearrangement H
Breaking region	Gene ID	Start	Stop	Length in bp	Frame	Gene name	Gene product	IS Group	Full/Fragment	Gene ID	Start	Stop	Length in bp	Frame	Gene name	Gene product	IS Group	Full/Fragment	Gene ID	Start	Stop	Length in bp	Frame	Gene name	Gene product	IS Group	Full/Fragment	Gene ID	Start	Stop	Length in bp	Frame	Gene name	Gene product	IS Group	Full/Fragment	Gene ID	Start	Stop	Length in bp	Frame	Gene name	Gene product	IS Group	Full/Fragment	Gene ID	Start	Stop	Length in bp
first
first
first
first
first										No2A_03392	3775879	3777819	1941	1	dnaG	DNA primase			No66_02708	3007159	3009099	1941	1	dnaG	DNA primase
first										No2A_03393	3779324	3778080	1245	-3		Uncharacterized protein			No66_02709	3010601	3009360	1242	-3		Uncharacterized protein			No976_01993	2134106	2136046	1941	2	dnaG	DNA primase			PCC7805_02800	3058576	3060516	1941	1	dnaG	DNA primase
first										No2A_03394	3779432	3780448	1017	2		Uncharacterized protein			No66_02710	3010709	3011725	1017	2		Uncharacterized protein			No976_01994	2136030	2136257	228	3	rplI	50S ribosomal protein L9			PCC7805_02801	3060500	3060670	171	2	rplI	50S ribosomal protein L9
first	NIVA-CYA126_8_02210	2409420	2411360	1941	3	dnaG	DNA primase			No2A_03395	3781799	3780498	1302	-3		Uncharacterized protein At5g03900, chloroplastic			No66_02711	3013076	3011775	1302	-3		Uncharacterized protein At5g03900, chloroplastic			No976_01995	2137598	2136357	1242	-3		Uncharacterized protein			PCC7805_02802	3062011	3060770	1242	-2		Uncharacterized protein
first	NIVA-CYA126_8_02211	2411344	2411514	171	1	rplI	50S ribosomal protein L9			No2A_03396	3782740	3781808	933	-2	thrB	Homoserine kinase			No66_02712	3014017	3013085	933	-2	thrB	Homoserine kinase			No976_01996	2137706	2138722	1017	2		Uncharacterized protein			PCC7805_02803	3062119	3063135	1017	1		Uncharacterized protein			PCC7811_03187	3537065	3539005	1941
first	NIVA-CYA126_8_02212	2412855	2411614	1242	-1		Uncharacterized protein			No2A_03397	3782972	3783340	369	2	epac-1	Rap guanine nucleotide exchange factor 1			No66_02713	3014249	3014617	369	2	epac-1	Rap guanine nucleotide exchange factor 1			No976_01997	2140073	2138772	1302	-3		Uncharacterized protein At5g03900, chloroplastic			PCC7805_02804	3064486	3063185	1302	-2		Uncharacterized protein At5g03900, chloroplastic			PCC7811_03188	3540510	3539266	1245
first	NIVA-CYA126_8_02213	2412963	2413979	1017	3		Uncharacterized protein			No2A_03398	3784497	3783343	1155	-1	pfkA2	ATP-dependent 6-phosphofructokinase 2			No66_02714	3015774	3014620	1155	-1	pfkA2	ATP-dependent 6-phosphofructokinase 2			No976_01998	2141014	2140082	933	-2	thrB	Homoserine kinase			PCC7805_02805	3065427	3064495	933	-1	thrB	Homoserine kinase			PCC7811_03189	3540618	3541655	1038
first	NIVA-CYA126_8_02214	2415330	2414029	1302	-1		Uncharacterized protein At5g03900, chloroplastic			No2A_03399	3784839	3785861	1023	3	gap1	Glyceraldehyde-3-phosphate dehydrogenase 1			No66_02715	3016116	3017138	1023	3	gap1	Glyceraldehyde-3-phosphate dehydrogenase 1			No976_01999	2141239	2141607	369	1	epac-1	Rap guanine nucleotide exchange factor 1			PCC7805_02806	3065652	3066020	369	3	epac-1	Rap guanine nucleotide exchange factor 1			PCC7811_03190	3543006	3541705	1302
first	NIVA-CYA126_8_02215	2416271	2415339	933	-3	thrB	Homoserine kinase			No2A_03400	3789771	3785956	3816	-1	TTC28	Tetratricopeptide repeat protein 28			No66_02716	3017904	3017233	672	-1	TTC28	Tetratricopeptide repeat protein 28			No976_02000	2142764	2141610	1155	-3	pfkA2	ATP-dependent 6-phosphofructokinase 2			PCC7805_02807	3067177	3066023	1155	-2	pfkA2	ATP-dependent 6-phosphofructokinase 2			PCC7811_03191	3543947	3543015	933
first	NIVA-CYA126_8_02216	2416503	2416871	369	3	epac-1	Rap guanine nucleotide exchange factor 1			No2A_03401	3793521	3790306	3216	-1	TTC28	Tetratricopeptide repeat protein 28			No66_02717	3020449	3017870	2580	-2	TTC28	Tetratricopeptide repeat protein 28			No976_02001	2143106	2144128	1023	2	gap1	Glyceraldehyde-3-phosphate dehydrogenase 1			PCC7805_02808	3067519	3068541	1023	1	gap1	Glyceraldehyde-3-phosphate dehydrogenase 1			PCC7811_03192	3544172	3544540	369
first	NIVA-CYA126_8_02217	2418028	2416874	1155	-2	pfkA2	ATP-dependent 6-phosphofructokinase 2			No2A_03402	3794361	3793861	501	-1		Uncharacterized protein			No66_02718	3021246	3020746	501	-1		Uncharacterized protein			No976_02002	2146766	2144223	2544	-3	Ttc28	Tetratricopeptide repeat protein 28			PCC7805_02809	3072244	3068636	3609	-2	TTC28	Tetratricopeptide repeat protein 28			PCC7811_03193	3545697	3544543	1155
first	NIVA-CYA126_8_02218	2418370	2419392	1023	1	gap1	Glyceraldehyde-3-phosphate dehydrogenase 1			No2A_03403	3795644	3794451	1194	-3	MCA1	Metacaspase-1			No66_02719	3022529	3021336	1194	-3	MCA1	Metacaspase-1			No976_02003	2147159	2146767	393	-3	doc	Toxin Doc			PCC7805_02810	3072652	3072260	393	-2	doc	Toxin Doc			PCC7811_03194	3546039	3547061	1023
first	NIVA-CYA126_8_02219	2422387	2419487	2901	-2	TTC28	Tetratricopeptide repeat protein 28			No2A_03404	3796015	3795707	309	-2		Sulfurtransferase tusD			No66_02720	3022900	3022592	309	-2		Sulfurtransferase tusD			No976_02004	2147380	2147156	225	-2		Uncharacterized protein			PCC7805_02811	3072873	3072649	225	-1		Uncharacterized protein			PCC7811_03195	3550629	3547156	3474
first	NIVA-CYA126_8_02220	2422780	2422388	393	-2	doc	Toxin Doc			No2A_03405	3796238	3796035	204	-3	doc	Doc			No66_02721	3023123	3022920	204	-3	doc	Doc			No976_02005	2148036	2147449	588	-1	vapC50	Putative ribonuclease VapC50			PCC7805_02812	3073529	3072942	588	-3	vapC50	Putative ribonuclease VapC50			PCC7811_03196	3551049	3550657	393
first	NIVA-CYA126_8_02221	2423001	2422777	225	-1		Uncharacterized protein			No2A_03406	3796459	3796235	225	-2		Uncharacterized protein			No66_02722	3023344	3023120	225	-2		Uncharacterized protein			No976_02006	2148472	2148029	444	-2		Uncharacterized protein			PCC7805_02813	3073965	3073522	444	-1		Uncharacterized protein			PCC7811_03197	3551270	3551046	225
first	NIVA-CYA126_8_02222	2424285	2423089	1197	-1	AMC5	Metacaspase-5			No2A_03407	3797397	3796798	600	-1	AMC5	Metacaspase-5			No66_02723	3024282	3023587	696	-1	casB	Metacaspase-1B			No976_02007	2149682	2148486	1197	-3	casB	Metacaspase-1B			PCC7805_02814	3075175	3073979	1197	-2	MCA1	Metacaspase-1			PCC7811_03198	3552554	3551358	1197
first	NIVA-CYA126_8_02223	2424832	2424347	486	-2		Sulfurtransferase tusD			No2A_03408	3797844	3798518	675	3		Transposase	ISNGY	Fragment	No66_02724	3024729	3025403	675	3		Transposase	ISNGY	Fragment	No976_02008	2150129	2150803	675	2		Transposase	ISNGY	Fragment	PCC7805_02815	3075622	3076416	795	1		Uncharacterized protein	ISNGY	Fragment	PCC7811_03199	3553101	3552616	486
first	NIVA-CYA126_8_02224	2425119	2425793	675	3		Transposase	ISNGY	Fragment	No2A_03409	3798611	3798862	252	2		Uncharacterized protein			No66_02725	3025496	3025747	252	2		Uncharacterized protein			No976_02009	2150896	2151147	252	1		Uncharacterized protein			PCC7805_02816	3076443	3077186	744	3		Uncharacterized protein			PCC7811_03200	3553388	3554062	675
first	NIVA-CYA126_8_02225	2425886	2426137	252	2		Uncharacterized protein			No2A_03410	3798889	3799632	744	1		Uncharacterized protein			No66_02726	3025774	3026517	744	1		Uncharacterized protein			No976_02010	2151174	2151917	744	3		Uncharacterized protein			PCC7805_02817	3077240	3077566	327	2	gvpV	Gas vesicle protein GvpV			PCC7811_03201	3554155	3554406	252
first	NIVA-CYA126_8_02226	2426164	2426907	744	1		Uncharacterized protein			No2A_03411	3799686	3800012	327	3	gvpV	Gas vesicle protein GvpV			No66_02727	3026571	3026897	327	3	gvpV	Gas vesicle protein GvpV			No976_02011	2151971	2152297	327	2	gvpV	Gas vesicle protein GvpV			PCC7805_02818	3077914	3077657	258	-2	gvpG	GvpG			PCC7811_03202	3554433	3555176	744
first	NIVA-CYA126_8_02227	2426961	2427287	327	3	gvpV	Gas vesicle protein GvpV			No2A_03412	3800360	3800103	258	-3	gvpG	GvpG			No66_02728	3027245	3026988	258	-3	gvpG	GvpG			No976_02012	2152645	2152388	258	-2	gvpG	GvpG			PCC7805_02819	3078663	3077926	738	-1	gvpFL	Protein GvpF/L			PCC7811_03203	3555230	3555556	327
first	NIVA-CYA126_8_02228	2427635	2427378	258	-3	gvpG	GvpG			No2A_03413	3801109	3800372	738	-2	gvpFL	Protein GvpF/L			No66_02729	3027994	3027257	738	-2	gvpFL	Protein GvpF/L			No976_02013	2153394	2152657	738	-1	gvpFL	Protein GvpF/L			PCC7805_02820	3079399	3078938	462	-2	gvpK	Protein GvpK			PCC7811_03204	3555894	3555637	258
first	NIVA-CYA126_8_02229	2428384	2427647	738	-2	gvpFL	Protein GvpF/L			No2A_03414	3801845	3801384	462	-3	gvpK	Protein GvpK			No66_02730	3028729	3028268	462	-2	gvpK	Protein GvpK			No976_02014	2154130	2153669	462	-2	gvpK	Protein GvpK			PCC7805_02821	3079934	3079467	468	-3		Putative nitroreductase MJ1384			PCC7811_03205	3556643	3555906	738
first	NIVA-CYA126_8_02230	2429120	2428659	462	-3	gvpK	Protein GvpK			No2A_03415	3802380	3801913	468	-1		Putative nitroreductase MJ1384			No66_02731	3029264	3028797	468	-3		Putative nitroreductase MJ1384			No976_02015	2154665	2154198	468	-3		Putative nitroreductase MJ1384			PCC7805_02822	3080683	3079946	738	-2	gvpFL	Protein GvpF/L			PCC7811_03206	3557379	3556918	462
first	NIVA-CYA126_8_02231	2429655	2429188	468	-1		Putative nitroreductase MJ1384			No2A_03416	3803129	3802392	738	-3	gvpFL	Protein GvpF/L			No66_02732	3030013	3029276	738	-2	gvpFL	Protein GvpF/L			No976_02016	2155414	2154677	738	-2	gvpFL	Protein GvpF/L			PCC7805_02823	3081418	3080957	462	-2	gvpK	Protein GvpK			PCC7811_03207	3557914	3557447	468
first	NIVA-CYA126_8_02232	2430404	2429667	738	-3	gvpFL	Protein GvpF/L			No2A_03417	3803343	3803242	102	-1		hypothetical protein			No66_02733	3030748	3030287	462	-2	gvpK	Protein GvpK			No976_02017	2156150	2155689	462	-3	gvpK	Protein GvpK			PCC7805_02824	3083018	3081486	1533	-3		Putative nitroreductase MJ1384			PCC7811_03208	3558663	3557926	738
first	NIVA-CYA126_8_02233	2431140	2430679	462	-1	gvpK	Protein GvpK			No2A_03418	3803866	3803405	462	-2	gvpK	Protein GvpK			No66_02734	3032348	3030816	1533	-3		Putative nitroreductase MJ1384			No976_02018	2157750	2156218	1533	-1		Putative nitroreductase MJ1384			PCC7805_02825	3083091	3083267	177	3		Uncharacterized protein			PCC7811_03209	3559399	3558938	462
first	NIVA-CYA126_8_02234	2432740	2431208	1533	-2		Putative nitroreductase MJ1384			No2A_03419	3805466	3803934	1533	-3		Putative nitroreductase MJ1384			No66_02735	3033701	3032652	1050	-3	manC	Mannose-1-phosphate guanylyltransferase			No976_02019	2159103	2158054	1050	-1	manC	Mannose-1-phosphate guanylyltransferase			PCC7805_02826	3084371	3083322	1050	-3	manC	Mannose-1-phosphate guanylyltransferase			PCC7811_03210	3560999	3559467	1533
first	NIVA-CYA126_8_02235	2434093	2433044	1050	-2	manC	Mannose-1-phosphate guanylyltransferase			No2A_03420	3806819	3805770	1050	-3	manC	Mannose-1-phosphate guanylyltransferase			No66_02736	3038978	3033789	5190	-3	ERS1	Probable ethylene response sensor 1			No976_02020	2164383	2159191	5193	-1	ERS1	Probable ethylene response sensor 1			PCC7805_02827	3089648	3084459	5190	-3	ERS1	Probable ethylene response sensor 1			PCC7811_03211	3561938	3561303	636
first	NIVA-CYA126_8_02236	2439373	2434181	5193	-2	ERS1	Probable ethylene response sensor 1			No2A_03421	3812096	3806907	5190	-3	ERS1	Probable ethylene response sensor 1			No66_02737	3039396	3039914	519	3		Uncharacterized protein			No976_02021	2164990	2165508	519	1		Uncharacterized protein			PCC7805_02828	3090255	3090773	519	3		Uncharacterized protein			PCC7811_03212	3562353	3561880	474
first	NIVA-CYA126_8_02237	2439979	2440497	519	1		Uncharacterized protein			No2A_03422	3812703	3813221	519	3		Uncharacterized protein			No66_02738	3040109	3040801	693	2	chlM	Magnesium-protoporphyrin O-methyltransferase			No976_02022	2165717	2166409	693	2	chlM	Magnesium-protoporphyrin O-methyltransferase			PCC7805_02829	3090982	3091674	693	1	chlM	Magnesium-protoporphyrin O-methyltransferase			PCC7811_03213	3567631	3562442	5190
first	NIVA-CYA126_8_02238	2440692	2441384	693	3	chlM	Magnesium-protoporphyrin O-methyltransferase			No2A_03423	3813416	3814108	693	2	chlM	Magnesium-protoporphyrin O-methyltransferase			No66_02739	3040940	3041356	417	2		Uncharacterized protein			No976_02023	2166548	2166964	417	2		Uncharacterized protein			PCC7805_02830	3091813	3092229	417	1		Uncharacterized protein			PCC7811_03214	3568238	3568756	519
first	NIVA-CYA126_8_02239	2441523	2441939	417	3		Uncharacterized protein			No2A_03424	3814233	3814649	417	3		Uncharacterized protein			No66_02740	3041434	3042198	765	1		Methionine aminopeptidase A			No976_02024	2167042	2167806	765	1		Methionine aminopeptidase A			PCC7805_02831	3092307	3093071	765	3		Methionine aminopeptidase A			PCC7811_03215	3568951	3569643	693
first	NIVA-CYA126_8_02240	2442017	2442781	765	2		Methionine aminopeptidase A			No2A_03425	3814727	3815491	765	2		Methionine aminopeptidase A			No66_02741	3042230	3042532	303	2	kaiB	Circadian clock protein KaiB			No976_02025	2167838	2168140	303	2	kaiB	Circadian clock protein KaiB			PCC7805_02832	3093103	3093405	303	1	kaiB	Circadian clock protein KaiB			PCC7811_03216	3569768	3570184	417
first	NIVA-CYA126_8_02241	2442813	2443115	303	3	kaiB	Circadian clock protein KaiB			No2A_03426	3815523	3815825	303	3	kaiB	Circadian clock protein KaiB			No66_02742	3042787	3044349	1563	1	kaiC	Circadian clock protein kinase KaiC			No976_02026	2168395	2169957	1563	1	kaiC	Circadian clock protein kinase KaiC			PCC7805_02833	3093660	3095222	1563	3	kaiC	Circadian clock protein kinase KaiC			PCC7811_03217	3570262	3571026	765
first	NIVA-CYA126_8_02242	2443370	2444932	1563	2	kaiC	Circadian clock protein kinase KaiC			No2A_03427	3816080	3817642	1563	2	kaiC	Circadian clock protein kinase KaiC																														PCC7811_03218	3571058	3571360	303
first	NIVA-CYA126_8_02243	2446903	2445260	1644	-2		Transposase	Group 4	Full length																																					PCC7811_03219	3571615	3573177	1563
first	NIVA-CYA126_8_02244	2447231	2448031	801	2	tom70	Mitochondrial import receptor subunit tom70
second
second	NIVA-CYA126_8_04194	4692217	4693002	786	1	larB	Pyridinium-3,5-biscarboxylic acid mononucleotide synthase												No66_00268	316281	315496	786	-1	larB	Pyridinium-3,5-biscarboxylic acid mononucleotide synthase			No976_03835	4157287	4156502	786	-2	larB	Pyridinium-3,5-biscarboxylic acid mononucleotide synthase			PCC7805_00274	318376	317591	786	-2	larB	Pyridinium-3,5-biscarboxylic acid mononucleotide synthase			PCC7811_00813	964926	965711	786
second	NIVA-CYA126_8_04195	4693855	4693244	612	-2	NC126_4319	Diamine acetyltransferase 2			No2A_00946	1067286	1066501	786	-1	larB	Pyridinium-3,5-biscarboxylic acid mononucleotide synthase			No66_00267	314665	315276	612	1	NC126_4319	Diamine acetyltransferase 2			No976_03834	4155663	4156274	612	3	NC126_4319	Diamine acetyltransferase 2			PCC7805_00273	316752	317363	612	3	NC126_4319	Diamine acetyltransferase 2			PCC7811_00814	966563	965952	612
second	NIVA-CYA126_8_04196	4694156	4697617	3462	2	resE	Sensor histidine kinase ResE			No2A_00945	1065655	1066266	612	1	NC126_4319	Diamine acetyltransferase 2			No66_00266	314364	310903	3462	-1	resE	Sensor histidine kinase ResE			No976_03833	4155362	4151901	3462	-3	resE	Sensor histidine kinase ResE			PCC7805_00272	316451	312990	3462	-3	resE	Sensor histidine kinase ResE			PCC7811_00815	966864	970325	3462
second	NIVA-CYA126_8_04197	4698150	4697701	450	-1	minE	Cell division topological specificity factor			No2A_00944	1065354	1061893	3462	-1	resE	Sensor histidine kinase ResE			No66_00265	310370	310819	450	2	minE	Cell division topological specificity factor			No976_03832	4151368	4151817	450	1	minE	Cell division topological specificity factor			PCC7805_00271	312457	312906	450	1	minE	Cell division topological specificity factor			PCC7811_00816	970858	970409	450
second	NIVA-CYA126_8_04198	4699013	4698207	807	-3	minD	Putative septum site-determining protein MinD			No2A_00943	1061360	1061809	450	2	minE	Cell division topological specificity factor			No66_00264	309507	310313	807	3	minD	Putative septum site-determining protein MinD			No976_03831	4150505	4151311	807	2	minD	Putative septum site-determining protein MinD			PCC7805_00270	311594	312400	807	2	minD	Putative septum site-determining protein MinD			PCC7811_00817	971721	970915	807
second	NIVA-CYA126_8_04199	4699933	4699100	834	-2	minC	Probable septum site-determining protein MinC			No2A_00942	1060497	1061303	807	3	minD	Putative septum site-determining protein MinD			No66_00263	308587	309420	834	1	minC	Probable septum site-determining protein MinC			No976_03830	4149585	4150418	834	3	minC	Probable septum site-determining protein MinC			PCC7805_00269	310674	311507	834	3	minC	Probable septum site-determining protein MinC			PCC7811_00818	972641	971808	834
second	NIVA-CYA126_8_04200	4701539	4700127	1413	-3	der	GTPase Der			No2A_00941	1059577	1060410	834	1	minC	Probable septum site-determining protein MinC			No66_00262	306981	308393	1413	3	der	GTPase Der			No976_03829	4147979	4149391	1413	2	der	GTPase Der			PCC7805_00268	309068	310480	1413	2	der	GTPase Der			PCC7811_00819	974247	972835	1413
second	NIVA-CYA126_8_04201	4704745	4701635	3111	-2	sbcC	Nuclease SbcCD subunit C			No2A_00940	1057971	1059383	1413	3	der	GTPase Der			No66_00261	303775	306885	3111	1	sbcC	Nuclease SbcCD subunit C			No976_03828	4144773	4147883	3111	3	sbcC	Nuclease SbcCD subunit C			PCC7805_00267	305862	308972	3111	3	sbcC	Nuclease SbcCD subunit C			PCC7811_00820	977453	974343	3111
second	NIVA-CYA126_8_04202	4704775	4705092	318	1	NC126_4326	Uncharacterized protein			No2A_00939	1054765	1057875	3111	1	sbcC	Nuclease SbcCD subunit C			No66_00260	303745	303428	318	-2	NC126_4326	Uncharacterized protein			No976_03827	4144570	4143989	582	-2		Uncharacterized protein sll0925			PCC7805_00266	305659	305078	582	-2		Uncharacterized protein sll0925			PCC7811_00821	977656	978237	582
second	NIVA-CYA126_8_04203	4706217	4705093	1125	-1	NC126_4327	Uncharacterized protein			No2A_00938	1053270	1054394	1125	3	N365_4224	Uncharacterized protein			No66_00259	302303	303427	1125	2	N66_1636	Uncharacterized protein			No976_03826	4142864	4143988	1125	2	N365_4224	Uncharacterized protein			PCC7805_00265	303953	305077	1125	2	P7805_316	Uncharacterized protein			PCC7811_00822	979362	978238	1125
second	NIVA-CYA126_8_04204	4707540	4706410	1131	-1	proB	Glutamate 5-kinase			No2A_00937	1051947	1053077	1131	3	proB	Glutamate 5-kinase			No66_00258	300980	302110	1131	2	proB	Glutamate 5-kinase			No976_03825	4141541	4142671	1131	2	proB	Glutamate 5-kinase			PCC7805_00264	302630	303760	1131	2	proB	Glutamate 5-kinase			PCC7811_00823	980685	979555	1131
second	NIVA-CYA126_8_04205	4707629	4707805	177	2		Uncharacterized protein			No2A_00936	1051858	1051682	177	-2		Uncharacterized protein			No66_00257	300891	300715	177	-1		Uncharacterized protein			No976_03824	4141452	4141276	177	-1		Uncharacterized protein			PCC7805_00263	302541	302365	177	-1		Uncharacterized protein			PCC7811_00824	980775	980951	177
second	NIVA-CYA126_8_04206	4708054	4710309	2256	1	dspA	Drug sensory protein A			No2A_00935	1051433	1049178	2256	-3	dspA	Drug sensory protein A			No66_00256	300466	298211	2256	-2	dspA	Drug sensory protein A			No976_03823	4141027	4138772	2256	-2	dspA	Drug sensory protein A			PCC7805_00262	302116	299861	2256	-2	dspA	Drug sensory protein A			PCC7811_00825	981200	983455	2256
second	NIVA-CYA126_8_04207	4711405	4710359	1047	-2	tsaD	tRNA N6-adenosine threonylcarbamoyltransferase			No2A_00934	1048082	1049128	1047	2	tsaD	tRNA N6-adenosine threonylcarbamoyltransferase			No66_00255	297115	298161	1047	1	tsaD	tRNA N6-adenosine threonylcarbamoyltransferase			No976_03822	4137676	4138722	1047	1	tsaD	tRNA N6-adenosine threonylcarbamoyltransferase			PCC7805_00261	298765	299811	1047	1	tsaD	tRNA N6-adenosine threonylcarbamoyltransferase			PCC7811_00826	984551	983505	1047
second	NIVA-CYA126_8_04208	4711528	4712019	492	1	psaF	Photosystem I reaction center subunit III			No2A_00933	1047959	1047510	450	-3	psaF	Photosystem I reaction center subunit III			No66_00254	296992	296501	492	-2	psaF	Photosystem I reaction center subunit III			No976_03821	4137553	4137062	492	-2	psaF	Photosystem I reaction center subunit III			PCC7805_00260	298642	298151	492	-2	psaF	Photosystem I reaction center subunit III			PCC7811_00827	984674	985165	492
second	NIVA-CYA126_8_04209	4712194	4712322	129	1	psaJ	Photosystem I reaction center subunit IX			No2A_00932	1047292	1047164	129	-2	psaJ	Photosystem I reaction center subunit IX			No66_00253	296326	296198	129	-2	psaJ	Photosystem I reaction center subunit IX			No976_03820	4136887	4136759	129	-2	psaJ	Photosystem I reaction center subunit IX			PCC7805_00259	297976	297848	129	-2	psaJ	Photosystem I reaction center subunit IX			PCC7811_00828	985340	985468	129
second	NIVA-CYA126_8_04210	4712469	4713281	813	3	nit1	Deaminated glutathione amidase			No2A_00931	1047017	1046205	813	-3	nit1	Deaminated glutathione amidase			No66_00252	296051	295239	813	-3	nit1	Deaminated glutathione amidase			No976_03819	4136612	4135800	813	-3	nit1	Deaminated glutathione amidase			PCC7805_00258	297701	296889	813	-3	nit1	Deaminated glutathione amidase			PCC7811_00829	985615	986427	813
second	NIVA-CYA126_8_04211	4714461	4713511	951	-1	menC	o-succinylbenzoate synthase			No2A_00930	1045025	1045975	951	2	menC	o-succinylbenzoate synthase			No66_00251	294060	295010	951	3	menC	o-succinylbenzoate synthase			No976_03818	4134621	4135571	951	3	menC	o-succinylbenzoate synthase			PCC7805_00257	295710	296660	951	3	menC	o-succinylbenzoate synthase			PCC7811_00830	987606	986656	951
second	NIVA-CYA126_8_04212	4715267	4714458	810	-3	menH	Putative 2-succinyl-6-hydroxy-2,4-cyclohexadiene-1-carboxylate synthase			No2A_00929	1044219	1045028	810	3	menH	Putative 2-succinyl-6-hydroxy-2,4-cyclohexadiene-1-carboxylate synthase			No66_00250	293254	294063	810	1	menH	Putative 2-succinyl-6-hydroxy-2,4-cyclohexadiene-1-carboxylate synthase			No976_03817	4133815	4134624	810	1	menH	Putative 2-succinyl-6-hydroxy-2,4-cyclohexadiene-1-carboxylate synthase			PCC7805_00256	294904	295713	810	1	menH	Putative 2-succinyl-6-hydroxy-2,4-cyclohexadiene-1-carboxylate synthase			PCC7811_00831	988412	987603	810
second	NIVA-CYA126_8_04213	4715473	4715285	189	-2		Uncharacterized protein			No2A_00928	1044013	1044201	189	1		Uncharacterized protein			No66_00249	293048	293236	189	2		Uncharacterized protein			No976_03816	4133609	4133797	189	2		Uncharacterized protein			PCC7805_00255	294698	294886	189	2		Uncharacterized protein			PCC7811_00832	988618	988430	189
second	NIVA-CYA126_8_04214	4717221	4715545	1677	-1	spkB	Serine/threonine-protein kinase B			No2A_00927	1042265	1043941	1677	2	spkB	Serine/threonine-protein kinase B			No66_00248	291300	292976	1677	3	spkB	Serine/threonine-protein kinase B			No976_03815	4131861	4133537	1677	3	spkB	Serine/threonine-protein kinase B			PCC7805_00254	292950	294626	1677	3	spkB	Serine/threonine-protein kinase B			PCC7811_00833	990366	988690	1677
second	NIVA-CYA126_8_04215	4717554	4719995	2442	3	pheT	Phenylalanine--tRNA ligase beta subunit			No2A_00926	1041932	1039437	2496	-3	pheT	Phenylalanine--tRNA ligase beta subunit			No66_00247	290967	288472	2496	-1	pheT	Phenylalanine--tRNA ligase beta subunit			No976_03814	4131528	4129087	2442	-1	pheT	Phenylalanine--tRNA ligase beta subunit			PCC7805_00253	292617	290122	2496	-1	pheT	Phenylalanine--tRNA ligase beta subunit			PCC7811_00834	990699	993194	2496
second	NIVA-CYA126_8_04216	4720033	4720302	270	1	NC126_4340	Uncharacterized protein			No2A_00925	1039384	1039130	255	-2	NC126_4340	Uncharacterized protein			No66_00246	288419	288165	255	-3	NC126_4340	Uncharacterized protein			No976_03813	4129034	4128780	255	-3	NC126_4340	Uncharacterized protein			PCC7805_00252	290069	289815	255	-3	NC126_4340	Uncharacterized protein			PCC7811_00835	993247	993501	255
second	NIVA-CYA126_8_04217	4720834	4720364	471	-2	NC126_4341	Uncharacterized protein			No2A_00924	1038598	1039068	471	1	NC126_4341	Uncharacterized protein			No66_00245	287633	288103	471	2	NC126_4341	Uncharacterized protein			No976_03812	4128248	4128718	471	2	N365_4238	Uncharacterized protein			PCC7805_00251	289283	289753	471	2	P7805_302	Uncharacterized protein			PCC7811_00836	994033	993563	471
second	NIVA-CYA126_8_04218	4721416	4720943	474	-2	tsaE	tRNA threonylcarbamoyladenosine biosynthesis protein TsaE			No2A_00923	1038016	1038489	474	1	tsaE	tRNA threonylcarbamoyladenosine biosynthesis protein TsaE			No66_00244	287051	287524	474	2	tsaE	tRNA threonylcarbamoyladenosine biosynthesis protein TsaE			No976_03811	4127666	4128139	474	2	tsaE	tRNA threonylcarbamoyladenosine biosynthesis protein TsaE			PCC7805_00250	288701	289174	474	2	tsaE	tRNA threonylcarbamoyladenosine biosynthesis protein TsaE			PCC7811_00837	994615	994142	474
second	NIVA-CYA126_8_04219	4722840	4721497	1344	-1		Putative gluconeogenesis factor			No2A_00922	1036592	1037935	1344	2		Putative gluconeogenesis factor			No66_00243	285627	286970	1344	3		Putative gluconeogenesis factor			No976_03810	4126242	4127585	1344	3		Putative gluconeogenesis factor			PCC7805_00249	287277	288620	1344	3		Putative gluconeogenesis factor			PCC7811_00838	996039	994696	1344
second	NIVA-CYA126_8_04220	4723096	4723971	876	1	TGD3	Protein TRIGALACTOSYLDIACYLGLYCEROL 3, chloroplastic			No2A_00921	1036336	1035461	876	-2	TGD3	Protein TRIGALACTOSYLDIACYLGLYCEROL 3, chloroplastic			No66_00242	285371	284496	876	-3	TGD3	Protein TRIGALACTOSYLDIACYLGLYCEROL 3, chloroplastic			No976_03809	4125986	4125111	876	-3	TGD3	Protein TRIGALACTOSYLDIACYLGLYCEROL 3, chloroplastic			PCC7805_00248	287021	286146	876	-3	TGD3	Protein TRIGALACTOSYLDIACYLGLYCEROL 3, chloroplastic			PCC7811_00839	996295	997170	876
second	NIVA-CYA126_8_04221	4724615	4724160	456	-3		Transposase IS4 family protein	Group 2	Fragment	No2A_00920	1035165	1035452	288	3		Uncharacterized protein			No66_00241	284203	284487	285	1		Uncharacterized protein			No976_03808	4124467	4124922	456	1		Transposase IS4 family protein	Group 2	Fragment	PCC7805_00247	285622	286041	420	1	P7805_298	Uncharacterized protein			PCC7811_00840	997466	997179	288
second	NIVA-CYA126_8_04222	4725146	4726087	942	2	NC126_4346	McnG protein			No2A_00919	1034372	1035121	750	2		Uncharacterized protein			No66_00240	283962	281665	2298	-1	N66_1655	Helix-turn-helix domain protein			No976_03807	4123936	4122767	1170	-2	N365_4243	McnG protein			PCC7805_00246	285344	285625	282	2		Uncharacterized protein			PCC7811_00841	998259	997510	750
second	NIVA-CYA126_8_04223	4726457	4726047	411	-3	leuD2	3-isopropylmalate dehydratase small subunit 2			No2A_00918	1033719	1034333	615	3		Uncharacterized protein			No66_00239	281401	281060	342	-2		Uncharacterized ABC transporter ATP-binding protein sll0182			No976_03806	4122689	4121892	798	-3	eryG	Erythromycin 3''-O-methyltransferase			PCC7805_00245	284615	285073	459	2		Uncharacterized protein			PCC7811_00842	998912	998298	615
second	NIVA-CYA126_8_04224	4727534	4726470	1065	-3	leuB	3-isopropylmalate dehydrogenase			No2A_00917	1033018	1033722	705	1		Uncharacterized protein			No66_00238	280706	279537	1170	-3	N365_4243	McnG protein												PCC7805_00244	284258	284605	348	2		Uncharacterized protein			PCC7811_00843	999595	998909	687
second	NIVA-CYA126_8_04225	4728696	4727518	1179	-1	aksA	Probable homocitrate synthase AksA			No2A_00916	1032842	1032333	510	-3		Uncharacterized protein			No66_00237	279459	278662	798	-1	eryG	Erythromycin 3''-O-methyltransferase												PCC7805_00243	283809	283525	285	-1	P7805_294	Uncharacterized protein			PCC7811_00844	999771	1000280	510
second	NIVA-CYA126_8_04226	4729282	4728752	531	-2		Transposase IS4 family protein	Group 2	Fragment	No2A_00915	1031842	1032201	360	1	P7805_290	Uncharacterized protein																					PCC7805_00242	283550	283296	255	-3	P7805_293	Uncharacterized protein			PCC7811_00845	1000779	1000393	387
second	NIVA-CYA126_8_04227	4729364	4730536	1173	2	aspC	Aspartate aminotransferase			No2A_00914	1031614	1031838	225	1	P7805_289	Uncharacterized protein																					PCC7805_00241	282776	283162	387	2	P7805_292	PilT protein domain protein			PCC7811_00846	1001002	1000772	231
second										No2A_00913	1031395	1031054	342	-2		Uncharacterized ABC transporter ATP-binding protein sll0182																														PCC7811_00847	1001465	1001106	360
second										No2A_00912	1030700	1029531	1170	-3	N365_4243	McnG protein																														PCC7811_00848	1001693	1001469	225
second										No2A_00911	1029453	1028656	798	-1	eryG	Erythromycin 3''-O-methyltransferase																														PCC7811_00849	1001912	1002586	675
second																																														PCC7811_00850	1002758	1002621	138
second																																														PCC7811_00851	1004608	1002878	1731
second																																														PCC7811_00852	1005685	1004621	1065
second																																														PCC7811_00853	1006847	1005669	1179
second																																														PCC7811_00854	1007433	1006903	531
second																																														PCC7811_00855	1007515	1008687	1173
second
second
second
second
second
[truncated: 50 more columns]

## Sheet: Table S16 chrom-rearr I and J
Table S16. Breaking regions of chromosomal rearrangement I and J
Breaking region	Gene ID	Start	Stop	Length in bp	Frame	Gene name	Gene product	IS Group	Full/Fragment	Gene ID	Start	Stop	Length in bp	Frame	Gene name	Gene product	IS Group	Full/Fragment	Gene ID	Start	Stop	Length in bp	Frame	Gene name	Gene product	IS Group	Full/Fragment	Gene ID	Start	Stop	Length in bp	Frame	Gene name	Gene product	IS Group	Full/Fragment	Gene ID	Start	Stop	Length in bp	Frame	Gene name	Gene product	IS Group	Full/Fragment	Gene ID	Start	Stop	Length in bp
first
first
first
first	NIVA-CYA126_8_02520	2735586	2736557	972	3	GMD1	GDP-mannose 4,6 dehydratase 1												No66_03012	3322581	3323552	972	3	GMD1	GDP-mannose 4,6 dehydratase 1																					PCC7811_03504	3868521	3869492	972
first	NIVA-CYA126_8_02521	2737942	2736887	1056	-2		Uncharacterized protein												No66_03013	3324937	3323882	1056	-2		Uncharacterized protein			No976_02302	2453874	2454845	972	3	GMD1	GDP-mannose 4,6 dehydratase 1			PCC7805_03100	3366943	3367914	972	1	GMD1	GDP-mannose 4,6 dehydratase 1			PCC7811_03505	3870877	3869822	1056
first	NIVA-CYA126_8_02522	2738240	2738539	300	2		Uncharacterized protein			No2A_03707	4101438	4102409	972	3	GMD1	GDP-mannose 4,6 dehydratase 1			No66_03014	3325235	3325534	300	2		Uncharacterized protein			No976_02303	2456230	2455175	1056	-2		Uncharacterized protein			PCC7805_03101	3369306	3368251	1056	-1		Uncharacterized protein			PCC7811_03506	3871175	3871474	300
first	NIVA-CYA126_8_02523	2738769	2739824	1056	3		Uncharacterized protein slr1819			No2A_03708	4103794	4102739	1056	-2		Uncharacterized protein			No66_03015	3325764	3326819	1056	3		Uncharacterized protein slr1819			No976_02304	2456528	2456827	300	2		Uncharacterized protein			PCC7805_03102	3370135	3371190	1056	1		Uncharacterized protein slr1819			PCC7811_03507	3871704	3872759	1056
first	NIVA-CYA126_8_02524	2739926	2740345	420	2	speH	S-adenosylmethionine decarboxylase proenzyme			No2A_03709	4104092	4104391	300	2		Uncharacterized protein			No66_03016	3326921	3327340	420	2	speH	S-adenosylmethionine decarboxylase proenzyme			No976_02305	2457057	2458112	1056	3		Uncharacterized protein slr1819			PCC7805_03103	3371292	3371711	420	3	speH	S-adenosylmethionine decarboxylase proenzyme			PCC7811_03508	3872861	3873280	420
first	NIVA-CYA126_8_02525	2741237	2740626	612	-3		Uncharacterized protein			No2A_03710	4104621	4105676	1056	3		Uncharacterized protein slr1819			No66_03017	3328232	3327621	612	-3		Uncharacterized protein			No976_02306	2458214	2458633	420	2	speH	S-adenosylmethionine decarboxylase proenzyme			PCC7805_03104	3372603	3371992	612	-1		Uncharacterized protein			PCC7811_03509	3874172	3873561	612
first	NIVA-CYA126_8_02526	2741395	2741829	435	1	queF	NADPH-dependent 7-cyano-7-deazaguanine reductase			No2A_03711	4105778	4106197	420	2	speH	S-adenosylmethionine decarboxylase proenzyme			No66_03018	3328390	3328824	435	1	queF	NADPH-dependent 7-cyano-7-deazaguanine reductase			No976_02307	2459525	2458914	612	-3		Uncharacterized protein			PCC7805_03105	3372761	3373195	435	2	queF	NADPH-dependent 7-cyano-7-deazaguanine reductase			PCC7811_03510	3874330	3874764	435
first	NIVA-CYA126_8_02527	2741878	2742096	219	1	rpmI	50S ribosomal protein L35			No2A_03712	4107089	4106478	612	-3		Uncharacterized protein			No66_03019	3328873	3329091	219	1	rpmI	50S ribosomal protein L35			No976_02308	2459683	2460117	435	1	queF	NADPH-dependent 7-cyano-7-deazaguanine reductase			PCC7805_03106	3373265	3373462	198	2	rpmI	50S ribosomal protein L35			PCC7811_03511	3874834	3875031	198
first	NIVA-CYA126_8_02528	2742134	2742490	357	2	rplT	50S ribosomal protein L20			No2A_03713	4107247	4107681	435	1	queF	NADPH-dependent 7-cyano-7-deazaguanine reductase			No66_03020	3329129	3329485	357	2	rplT	50S ribosomal protein L20			No976_02309	2460166	2460384	219	1	rpmI	50S ribosomal protein L35			PCC7805_03107	3373500	3373856	357	3	rplT	50S ribosomal protein L20			PCC7811_03512	3875069	3875425	357
first	NIVA-CYA126_8_02529	2742614	2743156	543	2	PYG7	Tetratricopeptide repeat domain-containing protein PYG7, chloroplastic			No2A_03714	4107730	4107948	219	1	rpmI	50S ribosomal protein L35			No66_03021	3329609	3330151	543	2	PYG7	Tetratricopeptide repeat domain-containing protein PYG7, chloroplastic			No976_02310	2460422	2460778	357	2	rplT	50S ribosomal protein L20			PCC7805_03108	3373980	3374522	543	3	PYG7	Tetratricopeptide repeat domain-containing protein PYG7, chloroplastic			PCC7811_03513	3875549	3876091	543
first	NIVA-CYA126_8_02530	2743498	2743659	162	1		Uncharacterized protein			No2A_03715	4107986	4108342	357	2	rplT	50S ribosomal protein L20			No66_03022	3330493	3330654	162	1		Uncharacterized protein			No976_02311	2460902	2461444	543	2	PYG7	Tetratricopeptide repeat domain-containing protein PYG7, chloroplastic			PCC7805_03109	3376550	3374907	1644	-3		Transposase	Group 4	Full length	PCC7811_03514	3876433	3876594	162
first	NIVA-CYA126_8_02531	2744106	2744336	231	3		Uncharacterized protein			No2A_03716	4108466	4109008	543	2	PYG7	Tetratricopeptide repeat domain-containing protein PYG7, chloroplastic			No66_03023	3331101	3331331	231	3		Uncharacterized protein			No976_02312	2461857	2462087	231	3		Uncharacterized protein			PCC7805_03110	3377109	3377339	231	3		Uncharacterized protein			PCC7811_03515	3877002	3877232	231
first	NIVA-CYA126_8_02532	2744605	2745657	1053	1	aapJ	General L-amino acid-binding periplasmic protein AapJ			No2A_03717	4109350	4109511	162	1		Uncharacterized protein			No66_03024	3331568	3332656	1089	2	aapJ	General L-amino acid-binding periplasmic protein AapJ			No976_02313	2462320	2463408	1089	1	aapJ	General L-amino acid-binding periplasmic protein AapJ			PCC7805_03111	3377572	3378660	1089	1	aapJ	General L-amino acid-binding periplasmic protein AapJ			PCC7811_03516	3877465	3878553	1089
first	NIVA-CYA126_8_02533	2745728	2746888	1161	2	yhdX	Putative amino-acid ABC transporter permease protein YhdX			No2A_03718	4110148	4111035	888	1	yhdX	Putative amino-acid ABC transporter permease protein YhdX			No66_03025	3332733	3333893	1161	3	yhdX	Putative amino-acid ABC transporter permease protein YhdX			No976_02314	2463485	2464645	1161	2	yhdX	Putative amino-acid ABC transporter permease protein YhdX			PCC7805_03112	3378737	3379897	1161	2	yhdX	Putative amino-acid ABC transporter permease protein YhdX			PCC7811_03517	3878630	3879790	1161
first	NIVA-CYA126_8_02534	2747777	2746890	888	-3	fac-dex	Fluoroacetate dehalogenase			No2A_03719	4111924	4111037	888	-2	fac-dex	Fluoroacetate dehalogenase			No66_03026	3334782	3333895	888	-1	fac-dex	Fluoroacetate dehalogenase			No976_02315	2465534	2464647	888	-3	fac-dex	Fluoroacetate dehalogenase			PCC7805_03113	3380786	3379899	888	-3	fac-dex	Fluoroacetate dehalogenase			PCC7811_03518	3880679	3879792	888
first	NIVA-CYA126_8_02535	2748347	2748054	294	-3	hup	DNA-binding protein HU			No2A_03720	4112494	4112201	294	-2	hup	DNA-binding protein HU			No66_03027	3335352	3335059	294	-1	hup	DNA-binding protein HU			No976_02316	2466104	2465811	294	-3	hup	DNA-binding protein HU			PCC7805_03114	3381356	3381063	294	-3	hup	DNA-binding protein HU			PCC7811_03519	3881249	3880956	294
first	NIVA-CYA126_8_02536	2748605	2749171	567	2		Uncharacterized protein in mobD 3'region			No2A_03721	4112752	4113318	567	1		Uncharacterized protein in mobD 3'region			No66_03028	3335610	3336176	567	3		Uncharacterized protein in mobD 3'region			No976_02317	2466362	2466928	567	2		Uncharacterized protein in mobD 3'region			PCC7805_03115	3381614	3382180	567	2		Uncharacterized protein in mobD 3'region			PCC7811_03520	3881507	3882073	567
first	NIVA-CYA126_8_02537	2749430	2749954	525	2		Uncharacterized protein			No2A_03722	4113577	4114101	525	1		Uncharacterized protein			No66_03029	3336435	3336959	525	3		Uncharacterized protein			No976_02318	2467187	2467711	525	2		Uncharacterized protein			PCC7805_03116	3382439	3382963	525	2		Uncharacterized protein			PCC7811_03521	3882332	3882856	525
first	NIVA-CYA126_8_02538	2750039	2750362	324	2		Uncharacterized protein			No2A_03723	4114186	4114509	324	1		Uncharacterized protein			No66_03030	3337044	3337367	324	3		Uncharacterized protein			No976_02319	2467796	2468119	324	2		Uncharacterized protein			PCC7805_03117	3383048	3383371	324	2		Uncharacterized protein			PCC7811_03522	3882941	3883264	324
first	NIVA-CYA126_8_02539	2751500	2750478	1023	-3	ydgJ	Uncharacterized oxidoreductase YdgJ			No2A_03724	4115647	4114625	1023	-2	ydgJ	Uncharacterized oxidoreductase YdgJ			No66_03031	3338505	3337483	1023	-1	ydgJ	Uncharacterized oxidoreductase YdgJ			No976_02320	2469257	2468235	1023	-3	ydgJ	Uncharacterized oxidoreductase YdgJ			PCC7805_03118	3384509	3383487	1023	-3	ydgJ	Uncharacterized oxidoreductase YdgJ			PCC7811_03523	3884402	3883380	1023
first	NIVA-CYA126_8_02540	2751732	2752046	315	3	petF	Ferredoxin			No2A_03725	4115879	4116184	306	2	petF	Ferredoxin			No66_03032	3338737	3339042	306	1	petF	Ferredoxin			No976_02321	2469489	2469794	306	3	petF	Ferredoxin			PCC7805_03119	3384741	3385046	306	3	petF	Ferredoxin			PCC7811_03524	3884634	3884939	306
first	NIVA-CYA126_8_02541	2752346	2752642	297	2		Ferredoxin-1			No2A_03726	4116484	4116780	297	1		Ferredoxin-1			No66_03033	3339342	3339638	297	3		Ferredoxin-1			No976_02322	2470094	2470390	297	2		Ferredoxin-1			PCC7805_03120	3385346	3385642	297	2		Ferredoxin-1			PCC7811_03525	3885239	3885535	297
first	NIVA-CYA126_8_02542	2752987	2753397	411	1		Uncharacterized protein			No2A_03727	4117125	4117535	411	3		Uncharacterized protein			No66_03034	3339983	3340393	411	2		Uncharacterized protein			No976_02323	2470738	2471148	411	1		Uncharacterized protein			PCC7805_03121	3385990	3386400	411	1		Uncharacterized protein			PCC7811_03526	3885880	3886290	411
first	NIVA-CYA126_8_02543	2753527	2755350	1824	1	yrvJ	Putative N-acetylmuramoyl-L-alanine amidase YrvJ			No2A_03728	4117665	4119488	1824	3	yrvJ	Putative N-acetylmuramoyl-L-alanine amidase YrvJ			No66_03035	3340523	3342346	1824	2	yrvJ	Putative N-acetylmuramoyl-L-alanine amidase YrvJ			No976_02324	2471278	2473101	1824	1	yrvJ	Putative N-acetylmuramoyl-L-alanine amidase YrvJ			PCC7805_03122	3386530	3388353	1824	1	yrvJ	Putative N-acetylmuramoyl-L-alanine amidase YrvJ			PCC7811_03527	3886420	3888243	1824
first	NIVA-CYA126_8_02544	2756899	2755451	1449	-2	recQ	ATP-dependent DNA helicase RecQ			No2A_03729	4121037	4119589	1449	-1	recQ	ATP-dependent DNA helicase RecQ			No66_03036	3343895	3342447	1449	-3	recQ	ATP-dependent DNA helicase RecQ			No976_02325	2474650	2473202	1449	-2	recQ	ATP-dependent DNA helicase RecQ			PCC7805_03123	3389902	3388454	1449	-2	recQ	ATP-dependent DNA helicase RecQ			PCC7811_03528	3889792	3888344	1449
first	NIVA-CYA126_8_02545	2757050	2757913	864	2		Soluble epoxide hydrolase			No2A_03730	4121188	4122051	864	1		Uncharacterized protein MT2788			No66_03037	3344046	3344909	864	3		Soluble epoxide hydrolase			No976_02326	2474801	2475664	864	2		Soluble epoxide hydrolase			PCC7805_03124	3390210	3391073	864	3		Soluble epoxide hydrolase			PCC7811_03529	3889943	3890806	864
first	NIVA-CYA126_8_02546	2757939	2758670	732	3	yhdW	Putative glycerophosphodiester phosphodiesterase YhdW			No2A_03731	4122077	4122808	732	2	yhdW	Putative glycerophosphodiester phosphodiesterase YhdW			No66_03038	3344935	3345666	732	1	yhdW	Putative glycerophosphodiester phosphodiesterase YhdW			No976_02327	2475690	2476421	732	3	yhdW	Putative glycerophosphodiester phosphodiesterase YhdW			PCC7805_03125	3391099	3391830	732	1	yhdW	Putative glycerophosphodiester phosphodiesterase YhdW			PCC7811_03530	3890832	3891563	732
first	NIVA-CYA126_8_02547	2759464	2758679	786	-2		Uncharacterized protein			No2A_03732	4123602	4122817	786	-1		Uncharacterized protein			No66_03039	3346460	3345675	786	-3		Uncharacterized protein			No976_02328	2477215	2476430	786	-2		Uncharacterized protein			PCC7805_03126	3392624	3391839	786	-3		Uncharacterized protein			PCC7811_03531	3892357	3891572	786
first	NIVA-CYA126_8_02548	2759850	2759461	390	-1		Uncharacterized protein			No2A_03733	4123988	4123599	390	-3		Uncharacterized protein			No66_03040	3346846	3346457	390	-2		Uncharacterized protein			No976_02329	2477601	2477212	390	-1		Uncharacterized protein			PCC7805_03127	3393010	3392621	390	-2		Uncharacterized protein			PCC7811_03532	3892743	3892354	390
first	NIVA-CYA126_8_02549	2760969	2759869	1101	-1	hrcA	Heat-inducible transcription repressor HrcA			No2A_03734	4125107	4124007	1101	-3	hrcA	Heat-inducible transcription repressor HrcA			No66_03041	3347965	3346865	1101	-2	hrcA	Heat-inducible transcription repressor HrcA			No976_02330	2478720	2477620	1101	-1	hrcA	Heat-inducible transcription repressor HrcA			PCC7805_03128	3394129	3393029	1101	-2	hrcA	Heat-inducible transcription repressor HrcA			PCC7811_03533	3893862	3892762	1101
first	NIVA-CYA126_8_02550	2761507	2761151	357	-2	petJ	Cytochrome c6			No2A_03735	4125645	4125289	357	-1	petJ	Cytochrome c6			No66_03042	3348503	3348147	357	-3	petJ	Cytochrome c6			No976_02331	2479258	2478902	357	-2	petJ	Cytochrome c6			PCC7805_03129	3394667	3394311	357	-3	petJ	Cytochrome c6			PCC7811_03534	3894400	3894044	357
first
first
first
first
first
first
first
first																												No976_02463	2615888	2614968	921	-3		Probable transposase for insertion sequence element IS702	Group 5	Full length
first																												No976_02464	2616008	2616703	696	2		Uncharacterized protein
first																												No976_02465	2616730	2618154	1425	1	yhdP	UPF0053 protein YhdP			PCC7805_03263	3532184	3530250	1935	-3	nhaP2	K(+)/H(+) antiporter NhaP2
first																												No976_02466	2620101	2618167	1935	-1	nhaP2	K(+)/H(+) antiporter NhaP2			PCC7805_03264	3532714	3532418	297	-2		Uncharacterized protein
first																												No976_02467	2620631	2620335	297	-3		Uncharacterized protein			PCC7805_03265	3533058	3532726	333	-1		Uncharacterized protein
										No2A_03862	4253654	4251756	1899	-3	nhaP2	K(+)/H(+) antiporter NhaP2												No976_02468	2620789	2621070	282	1		Uncharacterized protein			PCC7805_03266	3533306	3533055	252	-3		Uncharacterized protein
second										No2A_03863	4254184	4253888	297	-2		Uncharacterized protein			No66_03175	3485564	3483666	1899	-3	nhaP2	K(+)/H(+) antiporter NhaP2			No976_02469	2621335	2621072	264	-2	yoeB	Toxin YoeB			PCC7805_03267	3533555	3533794	240	2		Uncharacterized protein
second	NIVA-CYA126_8_02688	2899086	2897152	1935	-1	nhaP2	K(+)/H(+) antiporter NhaP2			No2A_03864	4254438	4254187	252	-1		Uncharacterized protein			No66_03176	3486992	3486072	921	-3		Probable transposase for insertion sequence element IS702	Group 5	Full length	No976_02470	2621565	2621332	234	-1		Uncharacterized protein			PCC7805_03268	3533754	3534083	330	3		Uncharacterized protein
second	NIVA-CYA126_8_02689	2899758	2899246	513	-1		TPR repeat-containing protein MJ1345			No2A_03865	4255022	4258090	3069	2		Uncharacterized protein			No66_03177	3487185	3488810	1626	3		Uncharacterized protein			No976_02471	2621814	2622053	240	3		Uncharacterized protein			PCC7805_03269	3534022	3534279	258	1		Uncharacterized protein			PCC7811_03665	4033105	4031171	1935
second	NIVA-CYA126_8_02690	2900001	2902847	2847	3		Uncharacterized protein			No2A_03866	4258180	4258566	387	1		Uncharacterized protein			No66_03178	3488749	3489006	258	1		Uncharacterized protein			No976_02472	2622013	2622342	330	1		Uncharacterized protein			PCC7805_03270	3534402	3534800	399	3		Uncharacterized protein			PCC7811_03666	4033588	4034061	474
second	NIVA-CYA126_8_02691	2902851	2903300	450	3		Uncharacterized protein			No2A_03867	4258514	4260112	1599	2		Uncharacterized protein			No66_03179	3489129	3489536	408	3		Uncharacterized protein			No976_02473	2622281	2622538	258	2		Uncharacterized protein			PCC7805_03271	3534748	3534885	138	1		Uncharacterized protein			PCC7811_03667	4034067	4037006	2940
second	NIVA-CYA126_8_02692	2903281	2904705	1425	1		Uncharacterized protein			No2A_03868	4260634	4260185	450	-2	fur	Ferric uptake regulation protein			No66_03180	3489484	3490578	1095	1		Uncharacterized protein			No976_02474	2622661	2623068	408	1		Uncharacterized protein			PCC7805_03272	3535021	3536034	1014	1		Transposase	Group 2	Full length	PCC7811_03668	4037096	4037482	387
second	NIVA-CYA126_8_02693	2905221	2904772	450	-1	fur	Ferric uptake regulation protein			No2A_03869	4260928	4261413	486	1	CRR6	Protein CHLORORESPIRATORY REDUCTION 6, chloroplastic			No66_03181	3491393	3490944	450	-3	fur	Ferric uptake regulation protein			No976_02475	2623016	2624110	1095	2		Uncharacterized protein			PCC7805_03273	3536389	3537939	1551	1		Radical SAM domain protein			PCC7811_03669	4037430	4038524	1095
second	NIVA-CYA126_8_02694	2905515	2906000	486	3	CRR6	Protein CHLORORESPIRATORY REDUCTION 6, chloroplastic			No2A_03870	4261700	4262239	540	2	petC	Cytochrome b6-f complex iron-sulfur subunit			No66_03182	3491687	3492172	486	2	CRR6	Protein CHLORORESPIRATORY REDUCTION 6, chloroplastic			No976_02476	2624925	2624476	450	-1	fur	Ferric uptake regulation protein			PCC7805_03274	3538003	3539361	1359	1		Uncharacterized protein			PCC7811_03670	4039340	4038891	450
second	NIVA-CYA126_8_02695	2906287	2906826	540	1	petC	Cytochrome b6-f complex iron-sulfur subunit			No2A_03871	4262342	4263085	744	2	petA	Cytochrome f			No66_03183	3492459	3492998	540	3	petC	Cytochrome b6-f complex iron-sulfur subunit			No976_02477	2625219	2625704	486	3	CRR6	Protein CHLORORESPIRATORY REDUCTION 6, chloroplastic			PCC7805_03275	3539944	3539504	441	-2	fur	Ferric uptake regulation protein			PCC7811_03671	4039634	4040119	486
second	NIVA-CYA126_8_02696	2906929	2907912	984	1	petA	Cytochrome f			No2A_03872	4263045	4263326	282	3	petA	Cytochrome f			No66_03184	3493101	3494084	984	3	petA	Cytochrome f			No976_02478	2625991	2626530	540	1	petC	Cytochrome b6-f complex iron-sulfur subunit			PCC7805_03276	3540237	3540722	486	3	CRR6	Protein CHLORORESPIRATORY REDUCTION 6, chloroplastic			PCC7811_03672	4040406	4040945	540
second	NIVA-CYA126_8_02697	2908071	2908916	846	3	dhaAF	Haloalkane dehalogenase			No2A_03873	4263499	4264344	846	1	dhaAF	Haloalkane dehalogenase			No66_03185	3494257	3495102	846	1	dhaAF	Haloalkane dehalogenase			No976_02479	2626633	2627616	984	1	petA	Cytochrome f			PCC7805_03277	3541009	3541548	540	1	petC	Cytochrome b6-f complex iron-sulfur subunit			PCC7811_03673	4041048	4042031	984
second	NIVA-CYA126_8_02698	2909258	2908989	270	-3		Uncharacterized protein			No2A_03874	4264686	4264417	270	-1		Uncharacterized protein			No66_03186	3495444	3495175	270	-1		Uncharacterized protein			No976_02480	2627775	2628620	846	3	dhaAF	Haloalkane dehalogenase			PCC7805_03278	3541651	3542634	984	1	petA	Cytochrome f			PCC7811_03674	4042204	4043049	846
second	NIVA-CYA126_8_02699	2909538	2909245	294	-1		Uncharacterized protein			No2A_03875	4264966	4264673	294	-2		Uncharacterized protein			No66_03187	3495724	3495431	294	-2		Uncharacterized protein			No976_02481	2628962	2628693	270	-3		Uncharacterized protein			PCC7805_03279	3542793	3543491	699	3	dhaAF	Haloalkane dehalogenase			PCC7811_03675	4043391	4043122	270
second	NIVA-CYA126_8_02700	2909732	2910322	591	2		Uncharacterized protein RBE_0009			No2A_03876	4265160	4265750	591	3		Uncharacterized protein RBE_0009			No66_03188	3495918	3496508	591	3		Uncharacterized protein RBE_0009			No976_02482	2629436	2630026	591	2		Uncharacterized protein RBE_0009			PCC7805_03280	3543851	3544441	591	2		Uncharacterized protein RBE_0009			PCC7811_03676	4043588	4044178	591
second	NIVA-CYA126_8_02701	2910390	2910824	435	3		Uncharacterized protein			No2A_03877	4265818	4266252	435	1		Uncharacterized protein			No66_03189	3496576	3497010	435	1		Uncharacterized protein			No976_02483	2630094	2630528	435	3		Uncharacterized protein			PCC7805_03281	3544509	3544943	435	3		Uncharacterized protein			PCC7811_03677	4044246	4044680	435
second	NIVA-CYA126_8_02702	2912200	2910797	1404	-2		Uncharacterized protein			No2A_03878	4267628	4266225	1404	-3		Uncharacterized protein			No66_03190	3498386	3496983	1404	-3		Uncharacterized protein			No976_02484	2631904	2630501	1404	-2		Uncharacterized protein			PCC7805_03282	3546319	3544916	1404	-2		Uncharacterized protein			PCC7811_03678	4046056	4044653	1404
second	NIVA-CYA126_8_02703	2913450	2912269	1182	-1	purK	N5-carboxyaminoimidazole ribonucleotide synthase			No2A_03879	4268878	4267697	1182	-2	purK	N5-carboxyaminoimidazole ribonucleotide synthase			No66_03191	3499636	3498455	1182	-2	purK	N5-carboxyaminoimidazole ribonucleotide synthase			No976_02485	2633154	2631973	1182	-1	purK	N5-carboxyaminoimidazole ribonucleotide synthase			PCC7805_03283	3547569	3546388	1182	-1	purK	N5-carboxyaminoimidazole ribonucleotide synthase			PCC7811_03679	4047306	4046125	1182
second	NIVA-CYA126_8_02704	2913600	2914166	567	3		Uncharacterized protein			No2A_03880	4269028	4269594	567	1		Uncharacterized protein			No66_03192	3499786	3500352	567	1		Uncharacterized protein			No976_02486	2633304	2633870	567	3		Uncharacterized protein			PCC7805_03284	3547719	3548285	567	3		Uncharacterized protein			PCC7811_03680	4047456	4048022	567
second	NIVA-CYA126_8_02705	2917058	2914368	2691	-3	topA	DNA topoisomerase 1			No2A_03881	4272486	4269796	2691	-1	topA	DNA topoisomerase 1			No66_03193	3503244	3500554	2691	-1	topA	DNA topoisomerase 1			No976_02487	2636795	2634072	2724	-3	topA	DNA topoisomerase 1			PCC7805_03285	3551210	3548487	2724	-3	topA	DNA topoisomerase 1			PCC7811_03681	4050914	4048224	2691
second	NIVA-CYA126_8_02706	2917421	2917753	333	2	trxB	Thioredoxin 2			No2A_03882	4272849	4273181	333	3	trxB	Thioredoxin 2			No66_03194	3503607	3503939	333	3	trxB	Thioredoxin 2			No976_02488	2637158	2637490	333	2	trxB	Thioredoxin 2			PCC7805_03286	3551514	3551846	333	3	trxB	Thioredoxin 2			PCC7811_03682	4051277	4051609	333
second	NIVA-CYA126_8_02707	2918234	2918539	306	2		Uncharacterized protein			No2A_03883	4273662	4273961	300	3		Uncharacterized protein	Group 7	Fragment	No66_03195	3504420	3504719	300	3		Uncharacterized protein			No976_02489	2637971	2638270	300	2		Uncharacterized protein	Group 7	Fragment	PCC7805_03287	3552327	3552626	300	3		Uncharacterized protein	Group 7	Fragment	PCC7811_03683	4052090	4052395	306
second	NIVA-CYA126_8_02708	2918536	2919330	795	1		Putative transposase in snaA-snaB intergenic region	Group 7	Fragment	No2A_03884	4273958	4274758	801	2		Transposase	Group 7	Fragment	No66_03196	3504716	3505516	801	2		Transposase	Group 7	Fragment	No976_02490	2638267	2639067	801	1		Transposase	Group 7	Fragment	PCC7805_03288	3552623	3553423	801	2		Transposase	Group 7	Fragment	PCC7811_03684	4052392	4053186	795
second	NIVA-CYA126_8_02709	2919461	2920462	1002	2		Uncharacterized protein			No2A_03885	4274889	4275890	1002	3		Uncharacterized protein			No66_03197	3505647	3506648	1002	3		Uncharacterized protein			No976_02491	2639198	2640199	1002	2		Uncharacterized protein			PCC7805_03289	3553554	3554555	1002	3		Uncharacterized protein			PCC7811_03685	4053317	4054318	1002
second	NIVA-CYA126_8_02710	2921868	2920933	936	-1		Uncharacterized protein			No2A_03886	4277296	4276361	936	-2		Uncharacterized protein			No66_03198	3508054	3507119	936	-2		Uncharacterized protein			No976_02492	2641605	2640670	936	-1		Uncharacterized protein			PCC7805_03290	3555961	3555026	936	-2		Uncharacterized protein			PCC7811_03686	4055724	4054789	936
second	NIVA-CYA126_8_02711	2921958	2922683	726	3	iap	Probable endopeptidase p60			No2A_03887	4277386	4278111	726	1	iap	Probable endopeptidase p60			No66_03199	3508144	3508869	726	1	iap	Probable endopeptidase p60			No976_02493	2641695	2642420	726	3	iap	Probable endopeptidase p60			PCC7805_03291	3556051	3556776	726	1	iap	Probable endopeptidase p60			PCC7811_03687	4055814	4056539	726
second	NIVA-CYA126_8_02712	2922787	2923863	1077	1		Uncharacterized protein			No2A_03888	4278215	4279291	1077	2		Uncharacterized protein			No66_03200	3508973	3510049	1077	2		Uncharacterized protein			No976_02494	2642524	2643582	1059	1		Uncharacterized protein			PCC7805_03292	3556880	3557938	1059	2		Uncharacterized protein			PCC7811_03688	4056643	4057719	1077
second	NIVA-CYA126_8_02713	2923928	2924656	729	2	Als2	Alsin			No2A_03889	4279356	4280084	729	3	Als2	Alsin			No66_03201	3510114	3510842	729	3	Als2	Alsin			No976_02495	2643647	2644375	729	2	Als2	Alsin			PCC7805_03293	3558003	3558731	729	3	Als2	Alsin			PCC7811_03689	4057784	4058512	729
second	NIVA-CYA126_8_02714	2924886	2925119	234	3	psaE	Photosystem I reaction center subunit IV			No2A_03890	4280314	4280547	234	1	psaE	Photosystem I reaction center subunit IV			No66_03202	3511058	3511291	234	2	psaE	Photosystem I reaction center subunit IV			No976_02496	2644605	2644838	234	3	psaE	Photosystem I reaction center subunit IV			PCC7805_03294	3558961	3559194	234	1	psaE	Photosystem I reaction center subunit IV			PCC7811_03690	4058742	4058975	234
second	NIVA-CYA126_8_02715	2925123	2925977	855	3	mutM	Formamidopyrimidine-DNA glycosylase			No2A_03891	4280551	4281405	855	1	mutM	Formamidopyrimidine-DNA glycosylase			No66_03203	3511295	3512149	855	2	mutM	Formamidopyrimidine-DNA glycosylase			No976_02497	2644842	2645696	855	3	mutM	Formamidopyrimidine-DNA glycosylase			PCC7805_03295	3559198	3560052	855	1	mutM	Formamidopyrimidine-DNA glycosylase			PCC7811_03691	4058979	4059833	855
second	NIVA-CYA126_8_02716	2927761	2926076	1686	-2	ilvD	Dihydroxy-acid dehydratase			No2A_03892	4283189	4281504	1686	-3	ilvD	Dihydroxy-acid dehydratase			No66_03204	3513933	3512248	1686	-1	ilvD	Dihydroxy-acid dehydratase			No976_02498	2647480	2645795	1686	-2	ilvD	Dihydroxy-acid dehydratase			PCC7805_03296	3561836	3560151	1686	-3	ilvD	Dihydroxy-acid dehydratase			PCC7811_03692	4061617	4059932	1686
second	NIVA-CYA126_8_02717	2927965	2928675	711	1	aglE	Glycosyltransferase AglE			No2A_03893	4283393	4284103	711	2	aglE	Glycosyltransferase AglE			No66_03205	3514137	3514847	711	3	aglE	Glycosyltransferase AglE			No976_02499	2647647	2648357	711	3	aglE	Glycosyltransferase AglE			PCC7805_03297	3562040	3562750	711	2	aglE	Glycosyltransferase AglE			PCC7811_03693	4061821	4062531	711
second							tRNA									tRNA									tRNA																		tRNA
second
second
second
second
second
first
first																																														PCC7811_03695	4065155	4062924	2232
first																																														PCC7811_03696	4065352	4065200	153
first																																														PCC7811_03697	4067454	4065811	1644
first																																														PCC7811_03698	4068428	4067535	894
first	NIVA-CYA126_8_02719	2929210	2929016	195	-2		Uncharacterized protein			No2A_03895	4284631	4284437	195	-2		Uncharacterized protein			No66_03207	3515382	3515188	195	-1		Uncharacterized protein			No976_02501	2648901	2648707	195	-1		Heavy metal transport/detoxification protein			PCC7805_03299	3563294	3563100	195	-3		Heavy metal transport/detoxification protein			PCC7811_03699	4068795	4068601	195
first	NIVA-CYA126_8_02720	2929411	2929974	564	1	def1	Peptide deformylase 1			No2A_03896	4284832	4285395	564	1	def1	Peptide deformylase 1			No66_03208	3515583	3516146	564	3	def1	Peptide deformylase 1			No976_02502	2649102	2649665	564	3	def1	Peptide deformylase 1			PCC7805_03300	3563495	3564058	564	2	def1	Peptide deformylase 1			PCC7811_03700	4068996	4069559	564
first	NIVA-CYA126_8_02721	2929991	2930194	204	2		Uncharacterized protein			No2A_03897	4285412	4285615	204	2		Uncharacterized protein			No66_03209	3516163	3516366	204	1		Uncharacterized protein			No976_02503	2649682	2649885	204	1		Uncharacterized protein			PCC7805_03301	3564075	3564278	204	3		Uncharacterized protein			PCC7811_03701	4069576	4069779	204
first	NIVA-CYA126_8_02722	2930293	2931231	939	1	rnz	Ribonuclease Z			No2A_03898	4285714	4286652	939	1	rnz	Ribonuclease Z			No66_03210	3516465	3517403	939	3	rnz	Ribonuclease Z			No976_02504	2649984	2650922	939	3	rnz	Ribonuclease Z			PCC7805_03302	3564376	3565314	939	1	rnz	Ribonuclease Z			PCC7811_03702	4069878	4070816	939
first	NIVA-CYA126_8_02723	2931433	2932434	1002	1		Uncharacterized protein			No2A_03899	4286854	4287870	1017	1		Uncharacterized protein			No66_03211	3517657	3518061	405	1	dhkI-1	Hybrid signal transduction histidine kinase I			No976_02505	2651207	2651611	405	2	dhkI-1	Hybrid signal transduction histidine kinase I			PCC7805_03303	3565599	3566003	405	3	divK	Polar-differentiation response regulator DivK			PCC7811_03703	4071070	4071474	405
first	NIVA-CYA126_8_02724	2932492	2936427	3936	1		Uncharacterized WD repeat-containing protein sll0163			No2A_03900	4287921	4292168	4248	3		Uncharacterized WD repeat-containing protein all2124			No66_03212	3519737	3518451	1287	-3	banIM	Modification methylase BanI			No976_02506	2653287	2652001	1287	-1	banIM	Modification methylase BanI			PCC7805_03304	3567679	3566393	1287	-2	banIM	Modification methylase BanI			PCC7811_03704	4073150	4071864	1287
first	NIVA-CYA126_8_02725	2936815	2937219	405	1	divK	Polar-differentiation response regulator DivK			No2A_03901	4292383	4292787	405	1	divK	Polar-differentiation response regulator DivK			No66_03213	3520166	3520435	270	2	rpsO	30S ribosomal protein S15			No976_02507	2653711	2653980	270	1	rpsO	30S ribosomal protein S15			PCC7805_03305	3568108	3568377	270	1	rpsO	30S ribosomal protein S15			PCC7811_03705	4073579	4073848	270
first	NIVA-CYA126_8_02726	2938895	2937609	1287	-3	banIM	Modification methylase BanI			No2A_03902	4294463	4293177	1287	-3	banIM	Modification methylase BanI			No66_03214	3520523	3521059	537	2		Uncharacterized protein			No976_02508	2654068	2654604	537	1		Uncharacterized protein			PCC7805_03306	3568465	3569001	537	1		Uncharacterized protein			PCC7811_03706	4073936	4074472	537
first	NIVA-CYA126_8_02727	2939898	2938903	996	-1	hgiCIR	Type-2 restriction enzyme HgiCI			No2A_03903	4294892	4295161	270	2	rpsO	30S ribosomal protein S15			No66_03215	3521180	3522241	1062	2	aroF	Phospho-2-dehydro-3-deoxyheptonate aldolase			No976_02509	2654725	2655786	1062	1	aroF	Phospho-2-dehydro-3-deoxyheptonate aldolase			PCC7805_03307	3569122	3570183	1062	1	aroF	Phospho-2-dehydro-3-deoxyheptonate aldolase			PCC7811_03707	4074593	4075654	1062
first	NIVA-CYA126_8_02728	2940216	2940485	270	3	rpsO	30S ribosomal protein S15			No2A_03904	4295249	4295785	537	2		Uncharacterized protein			No66_03216	3522401	3523354	954	2		Uncharacterized protein			No976_02510	2655946	2656899	954	1		Uncharacterized protein			PCC7805_03308	3570343	3571296	954	1		Uncharacterized protein			PCC7811_03708	4075814	4076767	954
first	NIVA-CYA126_8_02729	2940573	2941109	537	3		Uncharacterized protein			No2A_03905	4295906	4296967	1062	2	aroF	Phospho-2-dehydro-3-deoxyheptonate aldolase			No66_03217	3524617	3523478	1140	-2		Uncharacterized protein			No976_02511	2658162	2657023	1140	-1		Uncharacterized protein			PCC7805_03309	3572559	3571420	1140	-1		Uncharacterized protein			PCC7811_03709	4078030	4076891	1140
first	NIVA-CYA126_8_02730	2941230	2942291	1062	3	aroF	Phospho-2-dehydro-3-deoxyheptonate aldolase			No2A_03906	4297127	4298080	954	2		Uncharacterized protein			No66_03218	3525765	3524932	834	-1		Uncharacterized protein			No976_02512	2659310	2658477	834	-3		Uncharacterized protein			PCC7805_03310	3573707	3572874	834	-3		Uncharacterized protein			PCC7811_03710	4079178	4078345	834
first	NIVA-CYA126_8_02731	2942451	2943404	954	3		Uncharacterized protein			No2A_03907	4299342	4298203	1140	-1		Uncharacterized protein			No66_03219	3525892	3526542	651	1	yqjB	Putative L,D-transpeptidase YqjB			No976_02513	2659437	2660087	651	3	yqjB	Putative L,D-transpeptidase YqjB			PCC7805_03311	3573834	3574484	651	3	yqjB	Putative L,D-transpeptidase YqjB			PCC7811_03711	4079305	4079955	651
first	NIVA-CYA126_8_02732	2944667	2943528	1140	-3		Uncharacterized protein			No2A_03908	4300490	4299657	834	-3		Uncharacterized protein			No66_03220	3526877	3527497	621	2		Uncharacterized protein			No976_02514	2660422	2661042	621	1		Uncharacterized protein			PCC7805_03312	3574819	3575439	621	1		Uncharacterized protein			PCC7811_03712	4080290	4080910	621
first	NIVA-CYA126_8_02733	2945815	2944982	834	-2		Uncharacterized protein			No2A_03909	4300617	4301267	651	3	yqjB	Putative L,D-transpeptidase YqjB			No66_03221	3527615	3527872	258	2		Uncharacterized protein			No976_02515	2661160	2661417	258	1		Uncharacterized protein			PCC7805_03313	3575557	3575814	258	1		Uncharacterized protein			PCC7811_03713	4081028	4081285	258
first	NIVA-CYA126_8_02734	2945942	2946592	651	2	yqjB	Putative L,D-transpeptidase YqjB			No2A_03910	4301601	4302221	621	3		Uncharacterized protein			No66_03222	3529409	3527934	1476	-3	glgA1	Glycogen synthase 1			No976_02516	2662954	2661479	1476	-2	glgA1	Glycogen synthase 1			PCC7805_03314	3577351	3575876	1476	-2	glgA1	Glycogen synthase 1			PCC7811_03714	4082822	4081347	1476
first	NIVA-CYA126_8_02735	2946925	2947545	621	1		Uncharacterized protein			No2A_03911	4302339	4302596	258	3		Uncharacterized protein			No66_03223	3529597	3530154	558	1	htrC	Heat shock protein C			No976_02517	2663142	2663699	558	3	htrC	Heat shock protein C			PCC7805_03315	3577539	3578096	558	3	htrC	Heat shock protein C			PCC7811_03715	4083372	4083115	258
first	NIVA-CYA126_8_02736	2947663	2947920	258	1		Uncharacterized protein			No2A_03912	4304133	4302658	1476	-1	glgA1	Glycogen synthase 1			No66_03224	3531911	3530724	1188	-3		Uncharacterized protein			No976_02518	2665456	2664269	1188	-2		Uncharacterized protein			PCC7805_03316	3579868	3578666	1203	-2		Uncharacterized protein			PCC7811_03716	4083708	4084265	558
first	NIVA-CYA126_8_02737	2949457	2947982	1476	-2	glgA1	Glycogen synthase 1			No2A_03913	4304321	4304878	558	2	htrC	Heat shock protein C			No66_03225	3532067	3532801	735	2	pgl	6-phosphogluconolactonase			No976_02519	2665612	2666346	735	1	pgl	6-phosphogluconolactonase			PCC7805_03317	3580024	3580758	735	1	pgl	6-phosphogluconolactonase			PCC7811_03717	4084568	4084666	99
first	NIVA-CYA126_8_02738	2949645	2950202	558	3	htrC	Heat shock protein C			No2A_03914	4305181	4305279	99	1		Uncharacterized protein			No66_03226	3532851	3533573	723	3	fraH	Protein FraH			No976_02520	2666396	2667118	723	2	fraH	Protein FraH			PCC7805_03318	3580808	3581530	723	2	fraH	Protein FraH			PCC7811_03718	4086022	4084835	1188
first	NIVA-CYA126_8_02739	2950505	2950603	99	2		Uncharacterized protein			No2A_03915	4306635	4305448	1188	-1		Uncharacterized protein			No66_03227	3533797	3534294	498	1		Uncharacterized protein			No976_02521	2667342	2667839	498	3		Uncharacterized protein			PCC7805_03319	3581944	3582129	186	1		Uncharacterized protein			PCC7811_03719	4086178	4086912	735
first	NIVA-CYA126_8_02740	2951959	2950772	1188	-2		Uncharacterized protein			No2A_03916	4306791	4307525	735	3	pgl	6-phosphogluconolactonase			No66_03228	3534883	3534275	609	-2		Uncharacterized protein			No976_02522	2668428	2667820	609	-1		Uncharacterized protein			PCC7805_03320	3582718	3582110	609	-2		Uncharacterized protein			PCC7811_03720	4086962	4087684	723
first	NIVA-CYA126_8_02741	2952115	2952849	735	1	pgl	6-phosphogluconolactonase			No2A_03917	4307575	4308297	723	1	fraH	Protein FraH			No66_03229	3535977	3534880	1098	-1	thiO/thiG	Bifunctional protein ThiO/ThiG			No976_02523	2669522	2668425	1098	-3	thiO/thiG	Bifunctional protein ThiO/ThiG			PCC7805_03321	3583812	3582715	1098	-1	thiO/thiG	Bifunctional protein ThiO/ThiG			PCC7811_03721	4087908	4088246	339
first	NIVA-CYA126_8_02742	2952899	2953621	723	2	fraH	Protein FraH			No2A_03918	4308521	4309018	498	2		Uncharacterized protein																														PCC7811_03722	4088888	4088280	609
first	NIVA-CYA126_8_02743	2953845	2954342	498	3		Uncharacterized protein			No2A_03919	4309607	4308999	609	-3		Uncharacterized protein																														PCC7811_03723	4089982	4088885	1098
first	NIVA-CYA126_8_02744	2954931	2954323	609	-1		Uncharacterized protein			No2A_03920	4310701	4309604	1098	-2	thiO/thiG	Bifunctional protein ThiO/ThiG
first
first
first
first
first
first
first
first
first
first
first
first
first
first
first
first
second
second
second
second
second
second
second
second
second
second	NIVA-CYA126_8_03114	3372924	3371323	1602	-1	SEC	Probable UDP-N-acetylglucosamine--peptide N-acetylglucosaminyltransferase SEC			No2A_00007	9423	7822	1602	-1	SEC	Probable UDP-N-acetylglucosamine--peptide N-acetylglucosaminyltransferase SEC			No66_03675	4011119	4009518	1602	-3	SEC	Probable UDP-N-acetylglucosamine--peptide N-acetylglucosaminyltransferase SEC			No976_02918	3107276	3105675	1602	-3	SEC	Probable UDP-N-acetylglucosamine--peptide N-acetylglucosaminyltransferase SEC			PCC7805_03689	3999288	3997687	1602	-1	SEC	Probable UDP-N-acetylglucosamine--peptide N-acetylglucosaminyltransferase SEC			PCC7811_04090	4496817	4495216	1602
second	NIVA-CYA126_8_03115	3373604	3373008	597	-3		Uncharacterized protein			No2A_00008	10104	9508	597	-1		Uncharacterized protein			No66_03676	4011800	4011204	597	-3		Uncharacterized protein			No976_02919	3107957	3107361	597	-3		Uncharacterized protein			PCC7805_03690	3999969	3999373	597	-1		Uncharacterized protein			PCC7811_04091	4497498	4496902	597
second	NIVA-CYA126_8_03116	3373999	3374268	270	1		Uncharacterized protein			No2A_00009	10550	10768	219	2		Uncharacterized protein			No66_03677	4012246	4012464	219	1		Uncharacterized protein			No976_02920	3108403	3108621	219	1		Uncharacterized protein			PCC7805_03691	4000415	4000633	219	2		Uncharacterized protein			PCC7811_04092	4497944	4498162	219
second	NIVA-CYA126_8_03117	3374803	3374252	552	-2		Uncharacterized protein			No2A_00010	11303	10752	552	-3		Uncharacterized protein			No66_03678	4012999	4012448	552	-2		Uncharacterized protein			No976_02921	3109156	3108605	552	-2		Uncharacterized protein			PCC7805_03692	4001168	4000617	552	-3		Uncharacterized protein			PCC7811_04093	4498697	4498146	552
second	NIVA-CYA126_8_03118	3377028	3374836	2193	-1		Uncharacterized protein			No2A_00011	13528	11336	2193	-2		Uncharacterized protein			No66_03679	4015224	4013032	2193	-1		Uncharacterized protein			No976_02922	3111381	3109189	2193	-1		Uncharacterized protein			PCC7805_03693	4003393	4001201	2193	-2		Uncharacterized protein			PCC7811_04094	4500922	4498730	2193
second	NIVA-CYA126_8_03119	3379113	3377686	1428	-1		Uncharacterized protein			No2A_00012	15613	14186	1428	-2		Uncharacterized protein			No66_03680	4017309	4015882	1428	-1		Uncharacterized protein			No976_02923	3113466	3112039	1428	-1		Uncharacterized protein			PCC7805_03694	4005478	4004051	1428	-2		Uncharacterized protein			PCC7811_04095	4503007	4501580	1428
second	NIVA-CYA126_8_03120	3379594	3379205	390	-2	insQ	Putative transposase InsQ for insertion sequence element IS609	ISNGY	Fragment	No2A_00013	16094	15705	390	-3	insQ	Putative transposase InsQ for insertion sequence element IS609	ISNGY	Fragment	No66_03681	4017790	4017401	390	-2	insQ	Putative transposase InsQ for insertion sequence element IS609	ISNGY	Fragment	No976_02924	3113947	3113558	390	-2	insQ	Putative transposase InsQ for insertion sequence element IS609	ISNGY	Fragment	PCC7805_03695	4005959	4005570	390	-3	insQ	Putative transposase InsQ for insertion sequence element IS609	ISNGY	Fragment	PCC7811_04096	4503488	4503099	390
second	NIVA-CYA126_8_03121	3379692	3380288	597	3		Uncharacterized protein			No2A_00014	16192	16788	597	1		Uncharacterized protein			No66_03682	4017888	4018484	597	3		Uncharacterized protein			No976_02925	3114045	3114641	597	3		Uncharacterized protein			PCC7805_03696	4006057	4006653	597	1		Uncharacterized protein			PCC7811_04097	4503586	4504182	597
second	NIVA-CYA126_8_03122	3380585	3380265	321	-3		Transposase	ISNGY	Fragment	No2A_00015	17085	16765	321	-1		Transposase	ISNGY	Fragment	No66_03683	4018781	4018461	321	-3		Transposase	ISNGY	Fragment	No976_02926	3114938	3114618	321	-3		Transposase	ISNGY	Fragment	PCC7805_03697	4006950	4006630	321	-1		Transposase	ISNGY	Fragment	PCC7811_04098	4504479	4504159	321
second	NIVA-CYA126_8_03123	3380739	3384011	3273	3	ams1	Alpha-mannosidase			No2A_00016	17239	20511	3273	1	ams1	Alpha-mannosidase			No66_03684	4018935	4022207	3273	3	ams1	Alpha-mannosidase			No976_02927	3115092	3118364	3273	3	ams1	Alpha-mannosidase			PCC7805_03698	4007104	4010376	3273	1	ams1	Alpha-mannosidase			PCC7811_04099	4504633	4507905	3273
second	NIVA-CYA126_8_03124	3384198	3384596	399	3	crcB	Putative fluoride ion transporter CrcB			No2A_00017	20698	21096	399	1	crcB	Putative fluoride ion transporter CrcB			No66_03685	4022394	4022792	399	3	crcB	Putative fluoride ion transporter CrcB			No976_02928	3118551	3118949	399	3	crcB	Putative fluoride ion transporter CrcB			PCC7805_03699	4010563	4010961	399	1	crcB	Putative fluoride ion transporter CrcB			PCC7811_04100	4508092	4508490	399
second	NIVA-CYA126_8_03125	3384658	3385065	408	1	crcB	Putative fluoride ion transporter CrcB			No2A_00018	21158	21565	408	2	crcB	Putative fluoride ion transporter CrcB			No66_03686	4022854	4023261	408	1	crcB	Putative fluoride ion transporter CrcB			No976_02929	3119011	3119418	408	1	crcB	Putative fluoride ion transporter CrcB			PCC7805_03700	4011023	4011430	408	2	crcB	Putative fluoride ion transporter CrcB			PCC7811_04101	4508552	4508959	408
second	NIVA-CYA126_8_03126	3385824	3385303	522	-1	cpcS1	Chromophore lyase CpcS/CpeS 1			No2A_00019	22324	21803	522	-2	cpcS1	Chromophore lyase CpcS/CpeS 1			No66_03687	4024020	4023499	522	-1	cpcS1	Chromophore lyase CpcS/CpeS 1			No976_02930	3120177	3119656	522	-1	cpcS1	Chromophore lyase CpcS/CpeS 1			PCC7805_03701	4012189	4011668	522	-2	cpcS1	Chromophore lyase CpcS/CpeS 1			PCC7811_04102	4509718	4509197	522
second	NIVA-CYA126_8_03127	3386967	3386068	900	-1		Putative carboxypeptidase slr1534			No2A_00020	23467	22568	900	-2		Putative carboxypeptidase slr1534			No66_03688	4025163	4024264	900	-1		Putative carboxypeptidase slr1534			No976_02931	3121320	3120421	900	-1		Putative carboxypeptidase slr1534			PCC7805_03702	4013332	4012433	900	-2		Putative carboxypeptidase slr1534			PCC7811_04103	4510861	4509962	900
second	NIVA-CYA126_8_03128	3387505	3387128	378	-2		Glycogen synthase			No2A_00021	24005	23628	378	-3		Glycogen synthase			No66_03689	4025701	4025324	378	-2		Glycogen synthase			No976_02932	3121858	3121481	378	-2		Glycogen synthase			PCC7805_03703	4013870	4013493	378	-3		Glycogen synthase			PCC7811_04104	4511399	4511022	378
second	NIVA-CYA126_8_03129	3388159	3387512	648	-2		Uncharacterized protein			No2A_00022	24659	24012	648	-3		Uncharacterized protein			No66_03690	4026355	4025708	648	-2		Uncharacterized protein			No976_02933	3122512	3121865	648	-2		Uncharacterized protein			PCC7805_03704	4014524	4013877	648	-3		Uncharacterized protein			PCC7811_04105	4512053	4511406	648
second	NIVA-CYA126_8_03130	3389233	3388271	963	-2	hemC	Porphobilinogen deaminase			No2A_00023	25733	24771	963	-3	hemC	Porphobilinogen deaminase			No66_03691	4027429	4026467	963	-2	hemC	Porphobilinogen deaminase			No976_02934	3123586	3122624	963	-2	hemC	Porphobilinogen deaminase			PCC7805_03705	4015591	4014629	963	-2	hemC	Porphobilinogen deaminase			PCC7811_04106	4513134	4512172	963
second	NIVA-CYA126_8_03131	3389431	3389676	246	1		Uncharacterized protein			No2A_00024	25931	26176	246	2		Uncharacterized protein			No66_03692	4028174	4028698	525	2		Uncharacterized protein			No976_02935	3123784	3124029	246	1		Uncharacterized protein			PCC7805_03706	4015789	4016034	246	1		Uncharacterized protein			PCC7811_04107	4513331	4513576	246
second	NIVA-CYA126_8_03132	3389827	3390078	252	1		Uncharacterized protein			No2A_00025	26327	26578	252	2		Uncharacterized protein			No66_03693	4028882	4029133	252	2		Uncharacterized protein			No976_02936	3124180	3124431	252	1		Uncharacterized protein			PCC7805_03707	4016185	4016436	252	1		Uncharacterized protein			PCC7811_04108	4513727	4513978	252
second	NIVA-CYA126_8_03133	3390617	3390261	357	-3		Uncharacterized protein			No2A_00026	27117	26761	357	-1		Uncharacterized protein			No66_03694	4029161	4029391	231	2		UPF0150 protein ssl0259			No976_02937	3124970	3124614	357	-3		Uncharacterized protein			PCC7805_03708	4016975	4016619	357	-3		Uncharacterized protein			PCC7811_04109	4514517	4514161	357
second	NIVA-CYA126_8_03134	3391639	3390821	819	-2		Putative transposase in snaA-snaB intergenic region	Group 12	Fragment	No2A_00027	27418	28431	1014	1		Transposase	Group 2	Full length	No66_03695	4029840	4029484	357	-1		Uncharacterized protein			No976_02938	3125237	3125491	255	2		hypothetical protein			PCC7805_03709	4017831	4017268	564	-1	insQ	Putative transposase InsQ for insertion sequence element IS609	Group 12	Fragment	PCC7811_04110	4515373	4514810	564
second	NIVA-CYA126_8_03135	3391983	3392309	327	3		Uncharacterized protein			No2A_00028	29450	28632	819	-3		Putative transposase in snaA-snaB intergenic region	Group 12	Fragment	No66_03696	4029975	4030301	327	3		Uncharacterized protein			No976_02939	3125934	3126260	327	3		Uncharacterized protein			PCC7805_03710	4018175	4018501	327	2		Uncharacterized protein			PCC7811_04111	4515717	4516043	327
second	NIVA-CYA126_8_03136	3392400	3392963	564	3	FK506-bp2	12 kDa FK506-binding protein			No2A_00029	29794	30120	327	1		Uncharacterized protein			No66_03697	4030392	4030955	564	3	FK506-bp2	12 kDa FK506-binding protein			No976_02940	3126351	3126914	564	3	FK506-bp2	12 kDa FK506-binding protein			PCC7805_03711	4018592	4019155	564	2	FK506-bp2	12 kDa FK506-binding protein			PCC7811_04112	4516134	4516697	564
second	NIVA-CYA126_8_03137	3393383	3393060	324	-3	yvaE	Uncharacterized membrane protein YvaE			No2A_00030	30211	30774	564	1	FK506-bp2	12 kDa FK506-binding protein			No66_03698	4031375	4031052	324	-3	yvaE	Uncharacterized membrane protein YvaE			No976_02941	3127334	3127011	324	-3	yvaE	Uncharacterized membrane protein YvaE			PCC7805_03712	4019575	4019252	324	-2	yvaE	Uncharacterized membrane protein YvaE			PCC7811_04113	4517117	4516794	324
second	NIVA-CYA126_8_03138	3396595	3393545	3051	-2	dnaB	Replicative DNA helicase			No2A_00031	31194	30871	324	-1	yvaE	Uncharacterized membrane protein YvaE			No66_03699	4034587	4031537	3051	-2	dnaB	Replicative DNA helicase			No976_02942	3130546	3127496	3051	-2	dnaB	Replicative DNA helicase			PCC7805_03713	4021566	4019737	1830	-1	dnaB	Replicative DNA helicase			PCC7811_04114	4520329	4517279	3051
second	NIVA-CYA126_8_03139	3398044	3396863	1182	-2	sigA	RNA polymerase sigma factor SigA			No2A_00032	32288	31356	933	-3	dnaB	Replicative DNA helicase			No66_03700	4036036	4034855	1182	-2	sigA	RNA polymerase sigma factor SigA			No976_02943	3131995	3130814	1182	-2	sigA	RNA polymerase sigma factor SigA			PCC7805_03714	4022786	4021635	1152	-3	dnaB	Replicative DNA helicase			PCC7811_04115	4521778	4520597	1182
second	NIVA-CYA126_8_03140	3399956	3398550	1407	-3	pepN	PepN			No2A_00033	34407	32278	2130	-1	dnaB	Replicative DNA helicase			No66_03701	4039160	4036542	2619	-3	ape2	Leucyl aminopeptidase			No976_02944	3135119	3132501	2619	-3	ape2	Leucyl aminopeptidase			PCC7805_03715	4024235	4023054	1182	-3	sigA	RNA polymerase sigma factor SigA			PCC7811_04116	4524902	4522284	2619
second	NIVA-CYA126_8_03141	3400952	3400032	921	-3		Probable transposase for insertion sequence element IS702	Group 5	Full length	No2A_00034	35856	34675	1182	-1	sigA	RNA polymerase sigma factor SigA			No66_03702	4040574	4039435	1140	-1		Soluble hydrogenase 42 kDa subunit			No976_02945	3136548	3135394	1155	-1		Soluble hydrogenase 42 kDa subunit			PCC7805_03716	4027359	4024741	2619	-1	ape2	Leucyl aminopeptidase			PCC7811_04117	4526316	4525177	1140
second	NIVA-CYA126_8_03142	3402313	3400988	1326	-2	ape1	Probable aminopeptidase 1			No2A_00035	38980	36362	2619	-2	ape2	Leucyl aminopeptidase			No66_03703	4041703	4040813	891	-2	trpC	Indole-3-glycerol phosphate synthase			No976_02946	3137662	3136772	891	-2	trpC	Indole-3-glycerol phosphate synthase			PCC7805_03717	4028774	4027635	1140	-3		Soluble hydrogenase 42 kDa subunit			PCC7811_04118	4527445	4526555	891
second	NIVA-CYA126_8_03143	3403742	3402588	1155	-3		Soluble hydrogenase 42 kDa subunit			No2A_00036	40409	39255	1155	-3		Soluble hydrogenase 42 kDa subunit			No66_03704	4043721	4042300	1422	-1	glnA	Glutamine synthetase			No976_02947	3138166	3137870	297	-2		Uncharacterized protein			PCC7805_03718	4029903	4029013	891	-1	trpC	Indole-3-glycerol phosphate synthase			PCC7811_04119	4527950	4527654	297
second	NIVA-CYA126_8_03144	3404856	3403966	891	-1	trpC	Indole-3-glycerol phosphate synthase			No2A_00037	41523	40633	891	-1	trpC	Indole-3-glycerol phosphate synthase			No66_03705	4043900	4044409	510	2	apcF	Allophycocyanin subunit beta-18			No976_02948	3139680	3138259	1422	-1	glnA	Glutamine synthetase			PCC7805_03719	4030408	4030112	297	-2		Uncharacterized protein			PCC7811_04120	4529464	4528043	1422
second	NIVA-CYA126_8_03145	3406874	3405453	1422	-3	glnA	Glutamine synthetase			No2A_00038	42028	41732	297	-2		Uncharacterized protein			No66_03706	4044639	4045472	834	3	yqxC	Putative rRNA methyltransferase YqxC			No976_02949	3139859	3140368	510	2	apcF	Allophycocyanin subunit beta-18			PCC7805_03720	4031922	4030501	1422	-1	glnA	Glutamine synthetase			PCC7811_04121	4529643	4530152	510
second	NIVA-CYA126_8_03146	3407053	3407562	510	1	apcF	Allophycocyanin subunit beta-18			No2A_00039	43542	42121	1422	-1	glnA	Glutamine synthetase			No66_03707	4045490	4046179	690	2		Uncharacterized protein			No976_02950	3140598	3141431	834	3	yqxC	Putative rRNA methyltransferase YqxC			PCC7805_03721	4032101	4032610	510	2	apcF	Allophycocyanin subunit beta-18			PCC7811_04122	4530382	4531215	834
second	NIVA-CYA126_8_03147	3407792	3408625	834	2	yqxC	Putative rRNA methyltransferase YqxC			No2A_00040	43721	44230	510	2	apcF	Allophycocyanin subunit beta-18			No66_03708	4046771	4046358	414	-3		Uncharacterized protein			No976_02951	3141449	3142138	690	2		Uncharacterized protein			PCC7805_03722	4032840	4033673	834	3	yqxC	Putative rRNA methyltransferase YqxC			PCC7811_04123	4531233	4531922	690
second	NIVA-CYA126_8_03148	3408643	3409332	690	1		Uncharacterized protein			No2A_00041	44460	45293	834	3	yqxC	Putative rRNA methyltransferase YqxC			No66_03709	4047045	4047290	246	3		Uncharacterized protein			No976_02952	3142730	3142317	414	-3		Uncharacterized protein			PCC7805_03723	4033691	4034380	690	2		Uncharacterized protein			PCC7811_04124	4532514	4532101	414
second	NIVA-CYA126_8_03149	3409924	3409511	414	-2		Uncharacterized protein			No2A_00042	45311	46000	690	2		Uncharacterized protein			No66_03710	4047352	4047558	207	1		Uncharacterized protein			No976_02953	3143004	3143249	246	3		Uncharacterized protein			PCC7805_03724	4034972	4034559	414	-3		Peptide chain release factor 1			PCC7811_04125	4532788	4533033	246
second	NIVA-CYA126_8_03150	3410198	3410443	246	2		Uncharacterized protein			No2A_00043	46592	46179	414	-3		Uncharacterized protein			No66_03711	4048483	4047683	801	-2		Uncharacterized methyltransferase C70.08c			No976_02954	3143311	3143517	207	1		Uncharacterized protein			PCC7805_03725	4035172	4035378	207	1		Uncharacterized protein			PCC7811_04126	4533095	4533301	207
second	NIVA-CYA126_8_03151	3410505	3410711	207	3		Uncharacterized protein			No2A_00044	46921	47112	192	1		Uncharacterized protein			No66_03712	4048884	4049825	942	3	speE	Polyamine aminopropyltransferase			No976_02955	3144442	3143642	801	-2		Uncharacterized methyltransferase C70.08c			PCC7805_03726	4037322	4035577	1746	-1		Probable reverse transcriptase			PCC7811_04127	4534226	4533426	801
second	NIVA-CYA126_8_03152	3411636	3410836	801	-1		Uncharacterized methyltransferase C70.08c			No2A_00045	47174	47380	207	2		Uncharacterized protein			No66_03713	4050167	4050763	597	2		SPBc2 prophage-derived uncharacterized transglycosylase yomI			No976_02956	3144843	3145784	942	3	speE	Polyamine aminopropyltransferase			PCC7805_03727	4038813	4038013	801	-1		Uncharacterized methyltransferase C70.08c			PCC7811_04128	4534627	4535568	942
second	NIVA-CYA126_8_03153	3412037	3412978	942	2	speE	Polyamine aminopropyltransferase			No2A_00046	48305	47505	801	-3		Uncharacterized methyltransferase C70.08c			No66_03714	4051478	4051101	378	-3		Uncharacterized protein			No976_02957	3146126	3146722	597	2		SPBc2 prophage-derived uncharacterized transglycosylase yomI			PCC7805_03728	4039214	4040155	942	2	speE	Polyamine aminopropyltransferase			PCC7811_04129	4535910	4536506	597
second	NIVA-CYA126_8_03154	3413320	3413916	597	1		SPBc2 prophage-derived uncharacterized transglycosylase yomI			No2A_00047	48706	49647	942	1	speE	Polyamine aminopropyltransferase			No66_03715	4051672	4051562	111	-2		Uncharacterized protein			No976_02958	3147437	3147060	378	-3		Uncharacterized protein			PCC7805_03729	4040497	4041093	597	1		SPBc2 prophage-derived uncharacterized transglycosylase yomI			PCC7811_04130	4537221	4536844	378
second	NIVA-CYA126_8_03155	3414631	3414254	378	-2		Uncharacterized protein			No2A_00048	49989	50585	597	3		SPBc2 prophage-derived uncharacterized transglycosylase yomI			No66_03716	4051866	4053335	1470	3		Uncharacterized protein At5g02240			No976_02959	3147631	3147521	111	-2		Uncharacterized protein			PCC7805_03730	4041808	4041431	378	-2		Uncharacterized protein			PCC7811_04131	4537415	4537305	111
second	NIVA-CYA126_8_03156	3414825	3414715	111	-1		Uncharacterized protein			No2A_00049	51300	50923	378	-1		Uncharacterized protein			No66_03717	4053487	4054374	888	1	amyD	Putative ABC transporter permease protein AmyD			No976_02960	3147825	3149294	1470	3		Uncharacterized protein At5g02240			PCC7805_03731	4042002	4041892	111	-1		Uncharacterized protein			PCC7811_04132	4537609	4539078	1470
second	NIVA-CYA126_8_03157	3415019	3416488	1470	2		Uncharacterized protein At5g02240			No2A_00050	51494	51384	111	-3		Uncharacterized protein			No66_03718	4055121	4057664	2544	3	ppsA	Phosphoenolpyruvate synthase			No976_02961	3149446	3150333	888	1	amyD	Putative ABC transporter permease protein AmyD			PCC7805_03732	4042196	4043665	1470	2		Uncharacterized protein At5g02240			PCC7811_04133	4539230	4540117	888
second	NIVA-CYA126_8_03158	3416640	3417527	888	3	amyD	Putative ABC transporter permease protein AmyD			No2A_00051	51688	53157	1470	1		Uncharacterized protein At5g02240			No66_03719	4058598	4057795	804	-1		Uncharacterized protein			No976_02962	3151057	3153600	2544	1	ppsA	Phosphoenolpyruvate synthase			PCC7805_03733	4043817	4044704	888	3	amyD	Putative ABC transporter permease protein AmyD			PCC7811_04134	4540931	4543474	2544
second	NIVA-CYA126_8_03159	3418222	3420765	2544	1	ppsA	Phosphoenolpyruvate synthase			No2A_00052	53309	54196	888	2	amyD	Putative ABC transporter permease protein AmyD			No66_03720	4060013	4058610	1404	-3		Uncharacterized protein			No976_02963	3154534	3153731	804	-2		Uncharacterized protein			PCC7805_03734	4045428	4047971	2544	3	ppsA	Phosphoenolpyruvate synthase			PCC7811_04135	4544408	4543605	804
second	NIVA-CYA126_8_03160	3421699	3420896	804	-2		Uncharacterized protein			No2A_00053	54979	57522	2544	1	ppsA	Phosphoenolpyruvate synthase			No66_03721	4060327	4066509	6183	1		Uncharacterized protein			No976_02964	3155949	3154546	1404	-1		RloA			PCC7805_03735	4048905	4048102	804	-1		Uncharacterized protein			PCC7811_04136	4545823	4544420	1404
second	NIVA-CYA126_8_03161	3423114	3421711	1404	-1		Uncharacterized protein			No2A_00054	58456	57653	804	-2		Uncharacterized protein			No66_03722	4067012	4066506	507	-3		Uncharacterized protein			No976_02965	3156263	3162445	6183	2		Uncharacterized protein			PCC7805_03736	4050320	4048917	1404	-3		RloA			PCC7811_04137	4546137	4552319	6183
second	NIVA-CYA126_8_03162	3423428	3429610	6183	2		Uncharacterized protein			No2A_00055	59871	58468	1404	-1		RloA			No66_03723	4067338	4067120	219	-2		Uncharacterized protein			No976_02966	3162948	3162442	507	-1		Uncharacterized protein			PCC7805_03737	4050634	4056816	6183	1		Uncharacterized protein			PCC7811_04138	4552822	4552316	507
second	NIVA-CYA126_8_03163	3430113	3429607	507	-1		Uncharacterized protein			No2A_00056	60185	64396	4212	2		Uncharacterized protein			No66_03724	4067867	4067478	390	-3		Uncharacterized protein			No976_02967	3163274	3163056	219	-3		Uncharacterized protein			PCC7805_03738	4057327	4056830	498	-2		Uncharacterized protein			PCC7811_04139	4553148	4552930	219
second	NIVA-CYA126_8_03164	3430439	3430221	219	-3		Uncharacterized protein			No2A_00057	64509	66368	1860	3		Uncharacterized protein			No66_03725	4068629	4067916	714	-3		Uncharacterized protein			No976_02968	3163803	3163414	390	-1		Uncharacterized protein			PCC7805_03739	4057653	4057435	219	-1		Uncharacterized protein			PCC7811_04140	4553677	4553288	390
second	NIVA-CYA126_8_03165	3430968	3430579	390	-1		Uncharacterized protein			No2A_00058	66871	66365	507	-2		Uncharacterized protein			No66_03726	4070396	4068666	1731	-3		Uncharacterized protein			No976_02969	3164565	3163852	714	-1		Uncharacterized protein			PCC7805_03740	4058182	4057793	390	-2		Uncharacterized protein			PCC7811_04141	4554439	4553726	714
second	NIVA-CYA126_8_03166	3431730	3431017	714	-1		Uncharacterized protein			No2A_00059	67197	66979	219	-1		Uncharacterized protein			No66_03727	4073681	4070481	3201	-3		Uncharacterized protein			No976_02970	3166332	3164602	1731	-1		Uncharacterized protein			PCC7805_03741	4058944	4058231	714	-2		Uncharacterized protein			PCC7811_04142	4556206	4554476	1731
second	NIVA-CYA126_8_03167	3433497	3431767	1731	-1		Uncharacterized protein			No2A_00060	67726	67337	390	-2		Uncharacterized protein			No66_03728	4074859	4073699	1161	-2		Uncharacterized protein			No976_02971	3169617	3166417	3201	-1		Uncharacterized protein			PCC7805_03742	4060711	4058981	1731	-2		Uncharacterized protein			PCC7811_04143	4559491	4556291	3201
second	NIVA-CYA126_8_03168	3436782	3433582	3201	-1		Uncharacterized protein			No2A_00061	68488	67775	714	-2		Uncharacterized protein			No66_03729	4075139	4075567	429	2		Uncharacterized protein			No976_02972	3170795	3169635	1161	-3		Uncharacterized protein			PCC7805_03743	4063996	4060796	3201	-2		Uncharacterized protein			PCC7811_04144	4560669	4559509	1161
second	NIVA-CYA126_8_03169	3437960	3436800	1161	-3		Uncharacterized protein			No2A_00062	70255	68525	1731	-2		Uncharacterized protein			No66_03730	4076340	4075747	594	-1	leuD	3-isopropylmalate dehydratase small subunit			No976_02973	3171075	3171503	429	3		Uncharacterized protein			PCC7805_03744	4065174	4064014	1161	-1		Uncharacterized protein			PCC7811_04145	4560889	4560791	99
second	NIVA-CYA126_8_03170	3438240	3438668	429	3		Uncharacterized protein			No2A_00063	73540	70340	3201	-2		Uncharacterized protein			No66_03731	4077899	4076496	1404	-3	leuC	3-isopropylmalate dehydratase large subunit			No976_02974	3172276	3171683	594	-2	leuD	3-isopropylmalate dehydratase small subunit			PCC7805_03745	4065454	4065882	429	1		Uncharacterized protein			PCC7811_04146	4561155	4560886	270
second	NIVA-CYA126_8_03171	3439441	3438848	594	-2	leuD	3-isopropylmalate dehydratase small subunit			No2A_00064	74718	73558	1161	-1		Uncharacterized protein												No976_02975	3173835	3172432	1404	-1	leuC	3-isopropylmalate dehydratase large subunit			PCC7805_03746	4066655	4066062	594	-3	leuD	3-isopropylmalate dehydratase small subunit			PCC7811_04147	4561691	4561356	336
second	NIVA-CYA126_8_03172	3441000	3439597	1404	-1	leuC	3-isopropylmalate dehydratase large subunit			No2A_00065	74998	75426	429	1		Uncharacterized protein																					PCC7805_03747	4068214	4066811	1404	-2	leuC	3-isopropylmalate dehydratase large subunit			PCC7811_04148	4562095	4561676	420
second										No2A_00066	76199	75606	594	-3	leuD	3-isopropylmalate dehydratase small subunit																														PCC7811_04149	4562214	4562642	429
second										No2A_00067	77758	76355	1404	-2	leuC	3-isopropylmalate dehydratase large subunit																														PCC7811_04150	4563415	4562822	594
second																																														PCC7811_04151	4564974	4563571	1404
second
second
second
second
second
second
[truncated: 50 more columns]
